# Supplementary material for: Genome-wide allele-specific expression in multi-tissue samples from healthy male baboons reveals the transcriptional complexity of mammals
Source: Cell Genom. 2025 Apr 4;5(5):100823. doi: 10.1016/j.xgen.2025.100823 (PMC12143330; doi:10.1016/j.xgen.2025.100823)
Supplement: Table S1. List of samples studied, related to Figure 1 [file mmc3.xlsx]

## Sheet: Sheet1
Number of samples processed in the study
	Baboon - 1	Baboon - 2	Baboon - 3	Baboon - 4	Baboon - 5	Baboon - 6	Baboon - 7	Baboon - 8	Baboon - 9	Baboon - 10	Baboon - 11	Baboon - 12		Baboons studied
Heart (HEA)	1	1	1	1	1	1	1	1	1	1	1	1		12
Hippocampus (HIP)	1	1	1	1	1	1	1	1	1	1	1	1		12
Ileum (ILE)	1	1	1	1	1	1	1	1	1	1	1	1		12
Kidney Cortex (KIC)	0	1	1	1	1	1	1	1	1	1	1	1		11
Lungs (LUN)	1	1	1	0	1	1	1	1	1	0	1	1		10
Muscle Gastrocnemius (MUG)	1	1	1	1	1	0	1	1	1	1	1	1		11
Pancreas (PAN)	1	1	1	1	1	0	1	1	1	1	1	1		11
Spleen (SPL)	1	1	1	1	1	1	1	1	1	1	1	1		12
Thalamus (THA)	1	1	1	1	1	1	1	1	1	1	1	1		12
Visual Cortex (VIC)	1	1	1	1	1	1	1	1	1	1	1	1		12
White adipose tissue (WAT)	1	1	0	0	1	1	1	1	1	1	1	1		10
Tissues studied	10	11	10	9	11	9	11	11	11	10	11	11		125
Baboon - 1 to Baboon - 12: 12 animals sacrificied in this study
11 different tissue typess collected from 12 animals processed in the study
0 indicates the sample was dropped (not processed) due to poor QC
