# Supplementary material for: Genome-wide allele-specific expression in multi-tissue samples from healthy male baboons reveals the transcriptional complexity of mammals
Source: Cell Genom. 2025 Apr 4;5(5):100823. doi: 10.1016/j.xgen.2025.100823 (PMC12143330; doi:10.1016/j.xgen.2025.100823)
Supplement: Table S2. Quantity of DNA-seq and RNA-seq reads obtained per sample, related to Figure 1 [file mmc4.xlsx]

## Sheet: Sheet1
Number fo PE150 RNA-Seq read pairs collected per sample
Tissue	Baboon - 1	Baboon - 2	Baboon - 3	Baboon - 4	Baboon - 5	Baboon - 6	Baboon - 7	Baboon - 8	Baboon - 9	Baboon - 10	Baboon - 11	Baboon - 12		Median number of reads (tissue)
Heart (HEA)	23062964	17853066	21953301	20751391	22201208	26727742	30731842	28027911	25443649	30094071	26367652	28798002		2.59057e+07
Hippocampus (HIP)	35800704	33594491	30135558	33434880	31164720	26395086	30926641	29704463	35452281	36414913	43434710	35864150		3.35147e+07
Ileum (ILE)	30392970	48895835	32294334	31468922	26428581	26257443	27101743	23843674	40952268	26629466	30780470	30197067		3.0295e+07
Kidney Cortex (KIC)	Not studied	24970092	30695197	30952326	37796671	34895734	27728566	31232613	28305627	27997852	32203992	32981472		30952326
Lungs (LUN)	32242790	33949484	33958923	Not studied	26875615	28741735	21962660	30016316	33247709	Not studied	25139160	31261462		30638889
Muscle Gastrocnemius (MUG)	26738796	30678785	26454000	31730816	22386170	Not studied	26929644	23217345	24966286	26455505	30103217	27515134		26738796
Pancreas (PAN)	25679195	28300118	33578716	36060844	32980934	Not studied	32434509	29414143	25433031	30268948	26139921	27382053		29414143
Spleen (SPL)	33356169	26341720	24923929	30236168	31189915	24570375	31821039	35753990	27169112	31331727	32689490	29881857		3.0713e+07
Thalamus (THA)	25760929	32734563	29260531	30934400	28887546	31515228	24086395	22014373	23572908	33290156	31304146	31385946		3.00975e+07
Visual Cortex (VIC)	32653891	28249001	32021526	28163195	32936822	34037799	32131941	24208810	28411049	32244388	34938425	24834320		3.20767e+07
White Adipose Tissue (WAT)	31602370	26855399	Not studied	Not studied	32260557	23905916	22543546	23441435	18163349	20010948	16203198	19272978		2.29925e+07
Median number of reads (baboon)	30997670	28300118	3.04154e+07	30952326	31164720	26727742	27728566	28027911	27169112	3.01815e+07	30780470	29881857		16203198
Number of PE150 DNA-Seq read pairs collected per baboon
Animal	#reads	Aligned reads %
Baboon - 1	958406460	98.45
Baboon - 2	909484164	98.54
Baboon - 3	938578262	98.53
Baboon - 4	882689394	98.18
Baboon - 5	950543410	98.41
Baboon - 6	909461448	98.17
Baboon - 7	932082212	98.49
Baboon - 8	965577760	98.12
Baboon - 9	904672388	98.48
Baboon - 10	920966106	98.45
Baboon - 11	946094664	98.59
Baboon - 12	918252726	98.44
Number of ONT DNA-Seq long reads collected per baboon
Animal	Tissue	#reads	Median Read Length	N50 (Read length)
Baboon - 1	Liver	14199395	1786	6290
Baboon - 1	PFC	11181224	5133	9298
Baboon - 2	Liver	15942338	3021	10038
Baboon - 2	PFC	12116410	4898	9630
Baboon - 3	Liver	11477347	3196	10680
Baboon - 4	Liver	10162756	3878	11460
Baboon - 5	Liver	8830850	3404	12400
Baboon - 6	Liver	10296370	3287	12305
Baboon - 7	Liver	11453051	4188	12155
Baboon - 8	Liver	10020229	4212	12397
Baboon - 9	Liver	9477404	4510	13653
Baboon - 10	Liver	9596930	3839	12039
Baboon - 10	PFC	13227418	4324	8775
Baboon - 11	Liver	6959586	5940	15894
Baboon - 12	Liver	7785924	6549	15846
