# Supplementary material for: Genome-wide allele-specific expression in multi-tissue samples from healthy male baboons reveals the transcriptional complexity of mammals
Source: Cell Genom. 2025 Apr 4;5(5):100823. doi: 10.1016/j.xgen.2025.100823 (PMC12143330; doi:10.1016/j.xgen.2025.100823)
Supplement: Table S3. Total number of SNVs and indels identified across the 12 baboons, related to Figure 1 [file mmc5.xlsx]

## Sheet: Sheet1
Number of variants discovered in this study
RefSeqID	Chromosome	Human Ortholog (23 pairs)	Length (bp) - assembly v1.0	SNVs identified	Indels identified
NC_044976.1	Chr1	1	218172882	1253765	280563
NC_044977.1	Chr2	3	193660750	1106523	234198
NC_044978.1	Chr3	2023-07-21	184919515	1185115	240921
NC_044979.1	Chr4	6	182120902	1103802	244805
NC_044980.1	Chr5	4	173900761	1040353	220224
NC_044981.1	Chr6	5	167138247	1001262	212306
NC_044982.1	Chr7	14/15	161768468	887977	204077
NC_044983.1	Chr8	8	140274886	864665	176801
NC_044984.1	Chr9	10	127591819	779449	174978
NC_044985.1	Chr10	20/22	126462689	750767	157493
NC_044986.1	Chr11	12	125913696	802993	169432
NC_044987.1	Chr12	2q	123343450	715469	155406
NC_044988.1	Chr13	2p	106849001	626461	141214
NC_044989.1	Chr14	11	106654974	648270	133342
NC_044990.1	Chr15	9	91985775	630624	130269
NC_044991.1	Chr16	17	91184193	600654	140801
NC_044992.1	Chr17	13	74525926	465873	120520
NC_044993.1	Chr18	18	72894408	482937	105971
NC_044994.1	Chr19	19	72123344	462891	94878
NC_044995.1	Chr20	16	50021108	384351	120698
NC_044996.1	ChrX		142711496	356041	126813
NC_044997.1	ChrY		8309886	28099	12105
Unplaced	11,122 scaffolds		127276471
total			2869804647	17033371	3838917
