# Supplementary material for: Genome-wide allele-specific expression in multi-tissue samples from healthy male baboons reveals the transcriptional complexity of mammals
Source: Cell Genom. 2025 Apr 4;5(5):100823. doi: 10.1016/j.xgen.2025.100823 (PMC12143330; doi:10.1016/j.xgen.2025.100823)
Supplement: Table S4. List of genes enriched in different tissue types, related to Figure 2 [file mmc6.xlsx]

## Sheet: Sheet1
List of genes enriched in different tissue types
Gene Name	Enriched in Tissue
AADAC	LUN
AADACL3	HIP
AADAT	KIC
AARD	LUN
ABCA13	KIC
ABCB1	ILE
ABCC12	HEA
ABCC6	KIC
ABCG2	ILE
ABCG5	ILE
ABCG8	ILE
ABHD16B	SPL
ABRA	MUG
ACAA2	KIC
ACACA	WAT
ACACB	WAT
ACAD11	KIC
ACADSB	KIC
ACE2	ILE
ACLY	WAT
ACMSD	KIC
ACOT12	KIC
ACOT6	KIC
ACOX2	KIC
ACSBG2	LUN
ACSF2	KIC
ACSM1	KIC
ACSM2B	KIC
ACSS2	WAT
ACTA1	MUG
ACTBL2	HEA
ACTC1	HEA
ACTG2	ILE
ACTN3	MUG
ACVRL1	LUN
ADAD1	MUG
ADAMDEC1	ILE
ADAMTS16	WAT
ADAMTS20	MUG
ADAMTS3	HIP
ADAMTS7	HEA
ADGB	LUN
ADGRB2	HIP
ADGRE1	SPL
ADGRF5	LUN
ADGRG2	HIP
ADGRG4	ILE
ADGRG7	ILE
ADGRL2	LUN
ADH7	LUN
ADIPOQ	WAT
ADM2	KIC
ADRA2C	HIP
ADSS1	MUG
ADTRP	ILE
AFM	KIC
AGAP2	HIP
AGBL1	MUG
AGL	MUG
AGTR2	LUN
AGTRAP	KIC
AGXT	KIC
AGXT2	KIC
AICDA	SPL
AIM2	SPL
AK1	MUG
AK4	KIC
AK5	HIP
AK7	LUN
AKR1A1	KIC
AKR1B10	ILE
ALDH1L1	KIC
ALDH3B1	LUN
ALDH4A1	KIC
ALDH6A1	KIC
ALDH7A1	KIC
ALDH8A1	KIC
ALOX12B	HIP
ALOX15B	LUN
ALOX5	LUN
ALPK3	MUG
ALPL	KIC
ALS2CL	LUN
AMACR	KIC
AMDHD1	KIC
AMH	HIP
AMPD1	MUG
AMPD3	MUG
ANGPTL3	KIC
ANGPTL5	WAT
ANGPTL8	WAT
ANHX	HIP
ANKDD1B	LUN
ANKRD1	HEA
ANKRD2	MUG
ANKRD22	SPL
ANKRD23	MUG
ANKRD40CL	ILE
ANKRD50	LUN
ANKRD60	SPL
ANKRD65	LUN
ANKRD66	LUN
ANO7	ILE
ANO9	ILE
ANXA10	KIC
ANXA13	ILE
ANXA3	LUN
ANXA9	KIC
AOC1	KIC
APELA	KIC
APOA1	ILE
APOA4	ILE
APOB	ILE
APOBEC1	ILE
APOBEC2	MUG
APOBEC4	LUN
APOC3	ILE
APOC4	LUN
AQP10	LUN
AQP12B	PAN
AQP2	KIC
AQP5	LUN
AQP6	KIC
AQP8	PAN
ARAP3	LUN
ARG1	KIC
ARHGAP15	SPL
ARHGAP40	HEA
ARHGEF15	LUN
ARHGEF25	HIP
ARHGEF26	LUN
ARL13A	LUN
ARL14	ILE
ARL5C	KIC
ARMC3	LUN
ARMC4	LUN
ARR3	SPL
ARRDC5	SPL
ARSF	KIC
ARSI	LUN
ARSJ	LUN
ART1	MUG
ART4	KIC
ASB12	MUG
ASB16	MUG
ASB5	MUG
ASB9	KIC
ASCL3	LUN
ASGR2	KIC
ASIC4	THA
ASPA	KIC
ASPG	ILE
ASS1	KIC
ATF3	MUG
ATOH1	ILE
ATP10B	ILE
ATP13A5	HIP
ATP1B4	MUG
ATP2A1	MUG
ATP4A	VIC
ATP4B	HEA
ATP6V0A4	KIC
ATP6V0D2	KIC
ATP6V1B1	KIC
ATP6V1G3	KIC
AWAT1	ILE
AWAT2	LUN
AZGP1	PAN
B3GALT5	ILE
B3GNT3	ILE
B3GNT5	ILE
B3GNT6	ILE
B3GNT8	ILE
B4GALNT2	KIC
BACE2	ILE
BANK1	SPL
BARX2	MUG
BBOX1	KIC
BCAM	LUN
BCL2L14	ILE
BCL2L15	ILE
BCO2	ILE
BDNF	HIP
BECN2	LUN
BEGAIN	HIP
BEST2	ILE
BEST3	MUG
BEST4	ILE
BHMT	KIC
BHMT2	KIC
BIN1	MUG
BLK	SPL
BMP10	SPL
BMP15	KIC
BMPR2	LUN
BNIP5	ILE
BOLL	MUG
BPHL	KIC
BPIFA1	LUN
BPIFB1	LUN
BRDT	KIC
BRICD5	MUG
BSND	KIC
BSPH1	VIC
BTBD16	KIC
BTK	SPL
BTLA	SPL
BTNL3	ILE
BTNL8	ILE
C10H2orf83	VIC
C10H2orf88	ILE
C11H10orf120	THA
C11H10orf62	KIC
C11H10orf71	MUG
C11H10orf99	ILE
C12H11orf16	LUN
C12H11orf54	KIC
C12H11orf86	ILE
C12H11orf88	LUN
C12H11orf94	KIC
C13H9orf135	LUN
C13H9orf16	HIP
C14H2orf16	VIC
C16H20orf85	LUN
C16H22orf15	LUN
C16H22orf24	HIP
C18H16orf78	HIP
C18H16orf82	THA
C18H16orf89	LUN
C1H1orf116	LUN
C1H1orf158	LUN
C1H1orf185	WAT
C1H1orf189	LUN
C1H1orf194	LUN
C1H1orf87	LUN
C1QA	SPL
C1QL2	HIP
C1QL3	HIP
C1QTNF12	KIC
C20H19orf47	MUG
C20H19orf57	ILE
C2H3orf84	HIP
C2H3orf85	ILE
C3H4orf17	KIC
C3H4orf45	HIP
C3H4orf47	LUN
C3H4orf54	MUG
C4BPA	LUN
C4H21orf58	LUN
C4H21orf62	KIC
C4H7orf57	LUN
C5	LUN
C5H5orf60	VIC
C6	ILE
C6H6orf118	LUN
C6H6orf58	LUN
C7H15orf48	ILE
C8A	PAN
C8H8orf74	THA
C9	KIC
C9H12orf71	HIP
CA12	KIC
CA13	ILE
CA2	KIC
CA3	MUG
CA5A	KIC
CA5B	WAT
CA9	ILE
CABP7	HIP
CACNA1S	MUG
CACNG1	MUG
CACNG6	MUG
CACNG8	HIP
CALB1	KIC
CALCRL	LUN
CALML3	KIC
CAPN12	KIC
CAPN13	ILE
CAPN3	MUG
CAPN9	ILE
CAPS2	VIC
CARTPT	HIP
CASP14	SPL
CASP5	ILE
CASP7	ILE
CASQ1	MUG
CASR	KIC
CATIP	LUN
CATSPERD	ILE
CAV1	LUN
CBLC	ILE
CBLL2	KIC
CBLN1	VIC
CBLN3	VIC
CCDC114	LUN
CCDC134	WAT
CCDC153	LUN
CCDC155	VIC
CCDC170	LUN
CCDC175	ILE
CCDC188	THA
CCDC190	LUN
CCDC198	KIC
CCDC33	LUN
CCDC36	WAT
CCDC73	SPL
CCDC80	WAT
CCDC81	KIC
CCDC83	VIC
CCDC92B	THA
CCKAR	PAN
CCL13	WAT
CCL15	ILE
CCL17	LUN
CCL18	LUN
CCL20	ILE
CCL25	ILE
CCL28	ILE
CCN4	LUN
CD109	LUN
CD163	LUN
CD180	SPL
CD19	SPL
CD1A	LUN
CD1C	SPL
CD1D	WAT
CD207	LUN
CD22	SPL
CD28	SPL
CD300E	VIC
CD36	WAT
CD37	SPL
CD3D	SPL
CD48	SPL
CD72	SPL
CD79A	SPL
CD80	SPL
CD93	LUN
CDC20B	LUN
CDC25C	ILE
CDC42EP5	ILE
CDH13	HEA
CDH15	MUG
CDH16	KIC
CDH17	ILE
CDH5	LUN
CDH9	HIP
CDHR1	ILE
CDKL1	KIC
CDKN2C	WAT
CDO1	WAT
CDT1	ILE
CDX1	ILE
CDX2	ILE
CEACAM20	ILE
CEACAM3	SPL
CEACAM5	ILE
CEL	PAN
CELA1	PAN
CELA3B	PAN
CERS3	HIP
CES2	ILE
CES5A	KIC
CETN1	KIC
CETP	WAT
CFAP100	LUN
CFAP126	LUN
CFAP161	LUN
CFAP206	LUN
CFAP299	LUN
CFAP45	LUN
CFAP47	LUN
CFAP77	LUN
CFHR3	LUN
CFHR5	PAN
CFI	KIC
CFP	SPL
CHIT1	LUN
CHP2	ILE
CHRDL1	WAT
CHRNA2	THA
CHRNA4	THA
CHRNB1	MUG
CHRNB3	VIC
CHRND	MUG
CHRNG	MUG
CHST13	KIC
CIB3	LUN
CIDEA	WAT
CIDEC	WAT
CILP2	MUG
CKM	MUG
CLCF1	KIC
CLCN1	MUG
CLCN5	KIC
CLDN10	KIC
CLDN14	KIC
CLDN16	KIC
CLDN17	KIC
CLDN18	LUN
CLDN19	KIC
CLDN2	KIC
CLDN3	ILE
CLDN7	ILE
CLDN8	KIC
CLEC10A	WAT
CLEC12A	SPL
CLEC17A	SPL
CLEC1A	LUN
CLEC2D	SPL
CLEC4D	LUN
CLEC5A	LUN
CLEC9A	SPL
CLIC3	LUN
CLMP	WAT
CLPS	PAN
CLPSL1	ILE
CLSTN2	HIP
CLTCL1	MUG
CLTRN	KIC
CLUL1	LUN
CNGA2	LUN
CNGB1	HIP
CNIH2	HIP
CNN1	ILE
CNR2	SPL
CNTF	MUG
COL14A1	WAT
COL17A1	ILE
COL1A1	WAT
COL1A2	WAT
COL25A1	HIP
COL3A1	WAT
COL5A2	WAT
COL6A5	LUN
COL8A1	LUN
COQ8A	MUG
CORO2A	ILE
CORO6	MUG
CPA1	PAN
CPA2	PAN
CPAMD8	MUG
CPB1	PAN
CPLX4	VIC
CPM	LUN
CPNE6	HIP
CPNE7	THA
CPO	ILE
CPS1	ILE
CPT2	KIC
CPXM1	WAT
CR1L	SPL
CR2	SPL
CREB3L3	ILE
CRH	THA
CRLF1	LUN
CRNN	SPL
CRP	PAN
CRTAC1	KIC
CRYBG2	ILE
CRYGD	KIC
CRYGN	LUN
CRYL1	KIC
CRYZ	KIC
CSF2	LUN
CSF3	MUG
CSGALNACT1	LUN
CSH1	ILE
CSN2	WAT
CSNK1A1L	SPL
CST6	LUN
CST9	HIP
CTAGE1	LUN
CTNNAL1	LUN
CTRB2	PAN
CTRL	PAN
CTSV	KIC
CTXN1	HIP
CTXND1	HIP
CUZD1	PAN
CWH43	KIC
CXCL1	SPL
CXCL10	SPL
CXCL14	KIC
CXCL17	LUN
CXCR5	SPL
CXCR6	SPL
CXHXorf66	KIC
CYLC2	VIC
CYP2C8	KIC
DAB2	KIC
DAO	KIC
DAPL1	KIC
DAPP1	SPL
DBN1	HIP
DBX1	MUG
DCAF8L1	HIP
DCDC2	KIC
DCDC2C	VIC
DCXR	KIC
DDIT4L	MUG
DDX53	THA
DEFA1	ILE
DEFA1_1	ILE
DEFB112	KIC
DEFB113	KIC
DEFB114	KIC
DEFB115	HIP
DEFB116	KIC
DEFB123	KIC
DEFB125	KIC
DEFB132	KIC
DEGS2	ILE
DELEC1	SPL
DGAT2	WAT
DGKZ	HIP
DHRS11	ILE
DHTKD1	KIC
DIO1	KIC
DISP3	HIP
DLEC1	LUN
DMBX1	THA
DMGDH	KIC
DMRT1	HIP
DMRTA2	HIP
DMRTB1	ILE
DNAAF1	LUN
DNAH3	LUN
DNAH8	VIC
DNAI2	LUN
DNAJB7	ILE
DNAJC12	KIC
DNAJC5G	HEA
DNAL4	HIP
DNASE1	ILE
DNMT3L	PAN
DOC2A	HIP
DOC2B	HIP
DPF1	HIP
DPRX	LUN
DPYS	KIC
DPYSL4	HIP
DRAM1	LUN
DRC7	LUN
DRD3	HIP
DSC2	ILE
DSG1	SPL
DUOX2	ILE
DUOXA2	ILE
DUPD1	MUG
DUSP13	MUG
DUSP9	KIC
DYDC1	LUN
EBF1	WAT
EBF2	WAT
EBI3	SPL
ECE1	LUN
ECHDC1	WAT
ECHS1	KIC
ECM2	WAT
ECSCR	LUN
ECT2L	LUN
EFCAB10	LUN
EFCC1	LUN
EFNB3	HIP
EGF	KIC
EGFL6	LUN
EGFL7	LUN
EHHADH	KIC
ELOA2	HEA
ELOVL5	WAT
ELOVL6	WAT
ELOVL7	ILE
ELSPBP1	HIP
EMILIN3	VIC
EMP2	LUN
EN1	MUG
ENO3	MUG
ENOSF1	KIC
ENPP3	KIC
ENPP6	KIC
EPAS1	LUN
EPHA10	HIP
EPHX4	VIC
EPN3	THA
EPS8L3	ILE
ERICH6	LUN
ERN2	ILE
ERP27	PAN
ERVFRD-1	LUN
ERVV-2	KIC
ESAM	LUN
ESPNL	KIC
ESR2	WAT
ETNK2	KIC
ETV2	ILE
EVC	KIC
EVI2B	SPL
EXD1	WAT
EYA4	MUG
F11	KIC
F13A1	WAT
F2RL2	SPL
F5	KIC
FABP1	ILE
FABP2	ILE
FABP4	WAT
FABP6	ILE
FABP9	WAT
FAM110D	LUN
FAM131A	HIP
FAM151A	KIC
FAM153B	HIP
FAM162B	LUN
FAM163A	THA
FAM163B	HIP
FAM166A	KIC
FAM181A	HIP
FAM183A	LUN
FAM184B	HIP
FAM216B	HIP
FAM237A	VIC
FAM240A	MUG
FAM3D	ILE
FAM71C	PAN
FAM71E2	MUG
FAM81B	LUN
FAM83D	ILE
FAM92B	LUN
FAM9C	LUN
FASN	WAT
FBN1	WAT
FBP2	MUG
FCAMR	SPL
FCGBP	ILE
FCMR	SPL
FCN3	LUN
FCRL1	SPL
FCRL5	SPL
FCRLA	SPL
FEM1A	MUG
FER1L6	ILE
FETUB	ILE
FEV	ILE
FEZF2	HIP
FFAR2	ILE
FGA	LUN
FGB	LUN
FGD2	SPL
FGF19	ILE
FGF21	PAN
FGF3	HIP
FGF4	HIP
FGF6	MUG
FGFBP1	ILE
FHAD1	LUN
FHDC1	LUN
FHL1	MUG
FHL2	HEA
FHL3	MUG
FHOD3	HEA
FMO1	KIC
FMO5	ILE
FMR1NB	SPL
FOLR1	KIC
FOLR3	LUN
FOXA1	LUN
FOXA2	LUN
FOXA3	ILE
FOXB2	WAT
FOXD2	KIC
FOXF1	LUN
FOXI1	KIC
FOXI3	KIC
FRG2C	VIC
FSHB	HIP
FTCD	KIC
FUT4	ILE
FXR1	MUG
FXYD2	KIC
FXYD4	KIC
FZD10	MUG
G6PC	KIC
GABRA6	VIC
GABRP	ILE
GADL1	MUG
GALK1	KIC
GALM	KIC
GALNT11	KIC
GALNT16	HIP
GALNT5	LUN
GALNT8	ILE
GALR1	VIC
GAPT	SPL
GAS1	WAT
GAST	HIP
GATA2	LUN
GATA4	HEA
GATA5	ILE
GATM	KIC
GBX1	MUG
GBX2	THA
GC	PAN
GCG	PAN
GCGR	KIC
GCHFR	KIC
GCK	WAT
GCM1	KIC
GCM2	LUN
GCSAM	SPL
GDF10	LUN
GDF7	SPL
GFPT2	WAT
GFRA3	WAT
GFY	HEA
GGACT	KIC
GGH	KIC
GGT1	KIC
GHRHR	KIC
GHRL	MUG
GIMD1	KIC
GIP	ILE
GIPC3	LUN
GJA5	LUN
GJB3	LUN
GJB7	LUN
GLDC	KIC
GLIS1	KIC
GLOD5	ILE
GLRA1	THA
GLYAT	KIC
GLYCTK	KIC
GMDS	ILE
GML	KIC
GMNC	LUN
GOLT1A	ILE
GP2	PAN
GPA33	ILE
GPAM	WAT
GPR137B	KIC
GPR146	LUN
GPR153	THA
GPR157	MUG
GPR174	SPL
GPR18	SPL
GPR50	HIP
GPR87	LUN
GPR88	VIC
GPRC5A	LUN
GPRC6A	KIC
GPRIN1	HIP
GPX2	ILE
GPX3	KIC
GPX6	LUN
GRB7	KIC
GRIA1	HIP
GRID2IP	THA
GRIK5	HIP
GRIN2D	THA
GRK5	LUN
GRP	HIP
GRXCR1	LUN
GSC	WAT
GSDMB	ILE
GSS	KIC
GUCA2A	ILE
GUCA2B	ILE
GUCY2C	ILE
GYG2	WAT
GYS2	WAT
GZMK	SPL
H1-1	KIC
HAAO	KIC
HABP2	PAN
HACD2	WAT
HAL	LUN
HAND2	HEA
HAO2	KIC
HAPLN2	THA
HAVCR1	KIC
HBD	LUN
HBE1	SPL
HCAR1	WAT
HCN4	THA
HDAC6	KIC
HDAC7	LUN
HDGFL1	VIC
HELT	SPL
HEPACAM2	ILE
HES2	ILE
HGD	KIC
HGFAC	KIC
HHIP	LUN
HHLA1	THA
HHLA2	ILE
HIGD1C	KIC
HKDC1	ILE
HLX	LUN
HMBOX1	LUN
HMCN2	MUG
HMGA2	ILE
HMGCL	KIC
HMOX1	SPL
HMX2	KIC
HMX3	KIC
HNF1B	KIC
HNF4G	ILE
HOGA1	KIC
HOXB13	ILE
HOXB8	KIC
HOXB9	ILE
HOXC12	MUG
HOXD10	KIC
HOXD13	WAT
HOXD3	KIC
HPCA	HIP
HPD	KIC
HPN	KIC
HRG	KIC
HRH3	THA
HRK	HIP
HS3ST3A1	SPL
HSD11B2	KIC
HSD17B12	WAT
HSD17B2	ILE
HSD17B3	KIC
HSD3B2	PAN
HSPB6	MUG
HTR1A	HIP
HTR1D	ILE
HTR1E	HIP
HTR1F	LUN
HTR2A	VIC
HTR2B	ILE
HTR3B	VIC
HTR6	HIP
HYDIN	LUN
HYKK	KIC
IAPP	PAN
ICAM1	LUN
ICAM5	HIP
ICOS	SPL
ID1	LUN
IDO2	KIC
IFNE	ILE
IGF1	WAT
IGFALS	KIC
IGFL3	LUN
IGFLR1	SPL
IGFN1	MUG
IGSF9	ILE
IKZF3	SPL
IL10	SPL
IL17A	ILE
IL17C	MUG
IL17RE	LUN
IL1F10	VIC
IL1R1	LUN
IL1RN	LUN
IL21	SPL
IL21R	SPL
IL22RA2	SPL
IL24	SPL
IL26	ILE
IL2RA	SPL
IL3	SPL
IL5RA	LUN
INAVA	ILE
INHBC	KIC
INMT	LUN
INS	PAN
INSL4	HIP
INSM2	VIC
INSRR	KIC
IP6K3	MUG
IQCA1L	VIC
IQCF2	VIC
IQCF3	HIP
IQCF5	HIP
IQGAP3	ILE
IRS4	THA
IRX2	LUN
IRX4	HEA
IRX5	LUN
ISLR2	HIP
ISX	ILE
ITGA11	WAT
ITGA8	LUN
ITGAD	SPL
ITIH1	WAT
ITIH6	LUN
ITLN1	ILE
IVD	KIC
IYD	KIC
IZUMO3	KIC
JPH2	MUG
JSRP1	MUG
KATNAL2	HIP
KAZALD1	SPL
KBTBD12	MUG
KBTBD8	SPL
KCNA10	LUN
KCNA7	MUG
KCNG2	HIP
KCNG3	HIP
KCNJ1	KIC
KCNJ11	MUG
KCNJ13	ILE
KCNJ15	KIC
KCNJ16	KIC
KCNJ5	HEA
KCNK16	PAN
KCNK4	HIP
KCNN1	HIP
KCNS1	VIC
KCNT2	HIP
KCTD19	LUN
KCTD4	HIP
KERA	MUG
KHDC3L	SPL
KIF12	KIC
KIR2DS4	SPL
KISS1	KIC
KL	KIC
KLB	WAT
KLF18	MUG
KLHL33	MUG
KLHL34	MUG
KLHL40	MUG
KLHL41	MUG
KLHL6	SPL
KLK1	PAN
KLK12	ILE
KLK5	HIP
KLRB1	SPL
KLRF2	SPL
KMO	KIC
KNG1	KIC
KPNA7	LUN
KREMEN2	HIP
KRT14	LUN
KRT15	LUN
KRT16	PAN
KRT19	ILE
KRT2	SPL
KRT20	ILE
KRT24	MUG
KRT27	LUN
KRT3	KIC
KRT33B	HIP
KRT34	SPL
KRT39	PAN
KRT40	KIC
KRT5	LUN
KRT7	LUN
KRT74	LUN
KRT78	THA
KRT8	ILE
KRT82	SPL
KRT84	SPL
KRTCAP3	ILE
KRTDAP	VIC
LACRT	KIC
LACTB2	KIC
LALBA	SPL
LAMB4	KIC
LAMC2	LUN
LAMP3	LUN
LAMP5	HIP
LARGE2	KIC
LBHD2	HIP
LBX1	MUG
LBX2	VIC
LCN2	LUN
LDHA	MUG
LDLRAD1	LUN
LECT2	LUN
LELP1	HIP
LEP	WAT
LEUTX	HIP
LGALS12	WAT
LGALS13P1	SPL
LGALS2	KIC
LGALS4	ILE
LGALS7	KIC
LGMN	KIC
LHB	MUG
LHCGR	WAT
LHFPL5	HIP
LHX1	KIC
LHX5	THA
LHX8	WAT
LHX9	THA
LILRA5	LUN
LIN28A	THA
LINC02801	VIC
LIPE	WAT
LIPF	PAN
LIPH	LUN
LIPI	KIC
LIPN	SPL
LMAN1L	SPL
LMCD1	MUG
LMO1	HIP
LMOD3	MUG
LMX1B	KIC
LOC100997030	ILE
LOC100997035	HIP
LOC100997037	LUN
LOC100997057	KIC
LOC100997184	HIP
LOC100997333	SPL
LOC100997336	LUN
LOC100997369	KIC
LOC100997418	ILE
LOC100997481	ILE
LOC100997607	HIP
LOC100997632	WAT
LOC100997824	ILE
LOC100997976	WAT
LOC100997989	SPL
LOC100997995	ILE
LOC100998098	LUN
LOC100998128	PAN
LOC100998153	ILE
LOC100998161	KIC
LOC100998180	HEA
LOC100998199	WAT
LOC100998324	WAT
LOC100998336	SPL
LOC100998454	LUN
LOC100998508	LUN
LOC100998514	ILE
LOC100998585	PAN
LOC100998659	LUN
LOC100998674	SPL
LOC100998697	VIC
LOC100998761	SPL
LOC100998899	WAT
LOC100998926	MUG
LOC100999013	HIP
LOC100999028	SPL
LOC100999051	PAN
LOC100999056	SPL
LOC100999086	ILE
LOC100999088	HIP
LOC100999145	LUN
LOC100999146	LUN
LOC100999278	VIC
LOC100999381	LUN
LOC100999458	KIC
LOC100999517	LUN
LOC100999733	ILE
LOC100999757	PAN
LOC100999857	KIC
LOC101000074	HEA
LOC101000088	THA
LOC101000241	PAN
LOC101000289	SPL
LOC101000480	LUN
LOC101000539	LUN
LOC101000632	THA
LOC101000782	SPL
LOC101000784	SPL
LOC101001033	LUN
LOC101001131	SPL
LOC101001222	LUN
LOC101001292	LUN
LOC101001311	SPL
LOC101001397	VIC
LOC101001465	VIC
LOC101001487	SPL
LOC101001603	LUN
LOC101001634	LUN
LOC101001842	SPL
LOC101001967	WAT
LOC101001973	SPL
LOC101001995	LUN
LOC101002346	PAN
LOC101002418	KIC
LOC101002470	HIP
LOC101002531	KIC
LOC101002601	HIP
LOC101002703	SPL
LOC101002782	LUN
LOC101002821	HIP
LOC101002828	ILE
LOC101002886	HIP
LOC101003001	HIP
LOC101003204	KIC
LOC101003205	LUN
LOC101003331	SPL
LOC101003454	HIP
LOC101003460	VIC
LOC101003492	HIP
LOC101003532	ILE
LOC101003608	LUN
LOC101003616	ILE
LOC101003635	MUG
LOC101003680	SPL
LOC101003865	LUN
LOC101003941	SPL
LOC101004059	KIC
LOC101004082	ILE
LOC101004167	ILE
LOC101004188	HIP
LOC101004215	HIP
LOC101004233	KIC
LOC101004235	HIP
LOC101004259	MUG
LOC101004442	ILE
LOC101004743	VIC
LOC101004914	LUN
LOC101004980	ILE
LOC101005127	ILE
LOC101005217	WAT
LOC101005323	SPL
LOC101005341	PAN
LOC101005556	SPL
LOC101005596	WAT
LOC101005626	MUG
LOC101005710	MUG
LOC101005717	SPL
LOC101005856	HEA
LOC101005937	SPL
LOC101005940	KIC
LOC101006184	HIP
LOC101006249	KIC
LOC101006257	WAT
LOC101006341	LUN
LOC101006360	PAN
LOC101006392	SPL
LOC101006467	LUN
LOC101006521	LUN
LOC101006600	HEA
LOC101006700	ILE
LOC101006929	KIC
LOC101006975	HEA
LOC101007020	ILE
LOC101007158	MUG
LOC101007246	HIP
LOC101007254	PAN
LOC101007403	PAN
LOC101007487	ILE
LOC101007563	LUN
LOC101007610	THA
LOC101007730	LUN
LOC101007805	LUN
LOC101008007	VIC
LOC101008229	KIC
LOC101008360	THA
LOC101008370	KIC
LOC101008432	HIP
LOC101008539	ILE
LOC101008605	ILE
LOC101008635	ILE
LOC101008646	HIP
LOC101008696	ILE
LOC101008744	HIP
LOC101008754	ILE
LOC101008803	ILE
LOC101008804	MUG
LOC101008831	KIC
LOC101008888	PAN
LOC101008980	ILE
LOC101009090	PAN
LOC101009144	SPL
LOC101009233	PAN
LOC101009376	MUG
LOC101009387	MUG
LOC101009390	HEA
LOC101009459	KIC
LOC101009502	SPL
LOC101009538	KIC
LOC101009565	PAN
LOC101009711	SPL
LOC101009718	ILE
LOC101009825	KIC
LOC101009903	KIC
LOC101010008	ILE
LOC101010112	LUN
LOC101010131	ILE
LOC101010225	LUN
LOC101010310	HIP
LOC101010402	KIC
LOC101010496	LUN
LOC101010515	KIC
LOC101010540	MUG
LOC101010562	LUN
LOC101010627	PAN
LOC101010633	VIC
LOC101010705	ILE
LOC101010796	HIP
LOC101010833	LUN
LOC101010912	LUN
LOC101010994	PAN
LOC101011023	LUN
LOC101011042	WAT
LOC101011071	ILE
LOC101011195	KIC
LOC101011249	LUN
LOC101011291	ILE
LOC101011637	HIP
LOC101011655	HIP
LOC101011710	KIC
LOC101011981	ILE
LOC101012108	ILE
LOC101012125	MUG
LOC101012151	KIC
LOC101012313	LUN
LOC101012436	HIP
LOC101012444	LUN
LOC101012476	SPL
LOC101012719	KIC
LOC101012744	LUN
LOC101012918	VIC
LOC101013068	MUG
LOC101013109	HIP
LOC101013172	ILE
LOC101013238	WAT
LOC101013309	SPL
LOC101013375	LUN
LOC101013440	ILE
LOC101013493	HIP
LOC101014081	HIP
LOC101014097	HEA
LOC101014241	HIP
LOC101014306	HIP
LOC101014319	KIC
LOC101014341	KIC
LOC101014367	WAT
LOC101014412	WAT
LOC101014419	PAN
LOC101014452	KIC
LOC101014526	HIP
LOC101014729	WAT
LOC101014738	VIC
LOC101014750	HIP
LOC101014883	HIP
LOC101014921	HIP
LOC101015173	KIC
LOC101015402	KIC
LOC101015440	SPL
LOC101015441	WAT
LOC101015533	THA
LOC101015597	HIP
LOC101015815	SPL
LOC101015980	KIC
LOC101015996	THA
LOC101016072	KIC
LOC101016075	HIP
LOC101016085	WAT
LOC101016098	THA
LOC101016189	ILE
LOC101016321	ILE
LOC101016441	LUN
LOC101016562	KIC
LOC101016637	WAT
LOC101016704	KIC
LOC101016732	KIC
LOC101016823	LUN
LOC101016832	KIC
LOC101016870	SPL
LOC101016946	HIP
LOC101017012	LUN
LOC101017014	KIC
LOC101017039	LUN
LOC101017189	LUN
LOC101017311	HIP
LOC101017417	ILE
LOC101017419	PAN
LOC101017481	WAT
LOC101017559	SPL
LOC101017631	VIC
LOC101017895	HIP
LOC101017906	KIC
LOC101017908	SPL
LOC101017948	MUG
LOC101017986	HIP
LOC101018055	LUN
LOC101018164	ILE
LOC101018293	HIP
LOC101018347	ILE
LOC101018374	PAN
LOC101018431	KIC
LOC101018528	LUN
LOC101018613	KIC
LOC101018730	ILE
LOC101018739	PAN
LOC101018773	WAT
LOC101018827	LUN
LOC101018921	LUN
LOC101019005	LUN
LOC101019008	HIP
LOC101019083	LUN
LOC101019270	KIC
LOC101019271	LUN
LOC101019367	SPL
LOC101019387	HIP
LOC101019445	SPL
LOC101019598	ILE
LOC101019655	LUN
LOC101019806	KIC
LOC101019824	SPL
LOC101019890	ILE
LOC101020215	LUN
LOC101020649	THA
LOC101020758	VIC
LOC101020775	KIC
LOC101020790	LUN
LOC101020932	VIC
LOC101021109	SPL
LOC101021411	ILE
LOC101021493	KIC
LOC101021585	VIC
LOC101021591	SPL
LOC101021634	WAT
LOC101021702	LUN
LOC101021752	HIP
LOC101021773	ILE
LOC101021900	LUN
LOC101022329	ILE
LOC101022583	LUN
LOC101022824	VIC
LOC101022933	ILE
LOC101023055	KIC
LOC101023172	KIC
LOC101023178	MUG
LOC101023293	PAN
LOC101023306	SPL
LOC101023558	KIC
LOC101023700	MUG
LOC101023852	ILE
LOC101023921	KIC
LOC101023944	SPL
LOC101024092	VIC
LOC101024135	SPL
LOC101024192	KIC
LOC101024201	ILE
LOC101024276	KIC
LOC101024326	KIC
LOC101024403	VIC
LOC101024444	HIP
LOC101024526	HEA
LOC101024533	ILE
LOC101024554	LUN
LOC101024595	WAT
LOC101024682	KIC
LOC101024725	KIC
LOC101024795	HEA
LOC101024933	KIC
LOC101024957	WAT
LOC101025131	SPL
LOC101025146	MUG
LOC101025270	ILE
LOC101025297	SPL
LOC101025309	HEA
LOC101025388	KIC
LOC101025582	ILE
LOC101025653	PAN
LOC101025654	HIP
LOC101025731	KIC
LOC101025795	ILE
LOC101025862	THA
LOC101025970	LUN
LOC101026029	MUG
LOC101026144	LUN
LOC101026151	WAT
LOC101026207	LUN
LOC101026211	HIP
LOC101026265	SPL
LOC101026475	SPL
LOC101026533	MUG
LOC101026547	MUG
LOC101026624	LUN
LOC101026635	ILE
LOC101026727	LUN
LOC101026757	ILE
LOC101026818	KIC
LOC101026906	LUN
LOC101026945	LUN
LOC101026984	SPL
LOC101027045	PAN
LOC103875546	WAT
LOC103875553	KIC
LOC103875601	VIC
LOC103875691	HIP
LOC103876050	WAT
LOC103876449	WAT
LOC103876586	SPL
LOC103876889	MUG
LOC103876997	MUG
LOC103877004	LUN
LOC103877119	VIC
LOC103877221	MUG
LOC103877366	LUN
LOC103877715	KIC
LOC103877764	KIC
LOC103877893	KIC
LOC103878374	KIC
LOC103878482	WAT
LOC103878643	MUG
LOC103878716	LUN
LOC103878839	WAT
LOC103878910	LUN
LOC103878986	LUN
LOC103879492	SPL
LOC103879982	ILE
LOC103880014	HIP
LOC103880025	VIC
LOC103880027	VIC
LOC103880105	SPL
LOC103880263	LUN
LOC103880430	KIC
LOC103880462	KIC
LOC103880789	SPL
LOC103881001	KIC
LOC103881220	THA
LOC103881242	KIC
LOC103881580	THA
LOC103881664	HIP
LOC103882205	HEA
LOC103882640	LUN
LOC103882891	SPL
LOC103882937	VIC
LOC103883313	LUN
LOC103883316	WAT
LOC103883318	SPL
LOC103883455	LUN
LOC103883540	KIC
LOC103883754	VIC
LOC103883952	LUN
LOC103884403	LUN
LOC103885197	HIP
LOC103885307	THA
LOC103885432	KIC
LOC103885950	LUN
LOC103886387	MUG
LOC103886616	HEA
LOC103886887	KIC
LOC103887267	KIC
LOC103887380	HEA
LOC103887691	MUG
LOC103887849	VIC
LOC103887956	LUN
LOC108580394	LUN
LOC108580396	ILE
LOC108580406	SPL
LOC108580413	LUN
LOC108580436	THA
LOC108580705	HIP
LOC108580824	KIC
LOC108581418	PAN
LOC108581442	HIP
LOC108581520	HIP
LOC108581530	LUN
LOC108581893	KIC
LOC108581906	SPL
LOC108581970	VIC
LOC108582173	VIC
LOC108582293	WAT
LOC108582294	ILE
LOC108582425	KIC
LOC108582520	ILE
LOC108582524	WAT
LOC108583042	MUG
LOC108583179	MUG
LOC108583396	PAN
LOC108583479	ILE
LOC108583647	HIP
LOC108583677	WAT
LOC108583755	KIC
LOC108583904	SPL
LOC108583947	KIC
LOC108583997	ILE
LOC108584028	LUN
LOC108584346	HIP
LOC108584558	WAT
LOC108584704	SPL
LOC108585259	SPL
LOC108585273	KIC
LOC108585304	KIC
LOC108585470	KIC
LOC108585966	ILE
LOC108586421	VIC
LOC108586674	SPL
LOC108586768	KIC
LOC108587303	VIC
LOC108587426	HIP
LOC110740380	WAT
LOC110740385	LUN
LOC110740388	LUN
LOC110740433	LUN
LOC110740441	THA
LOC110740568	HIP
LOC110740583	HIP
LOC110740799	WAT
LOC110740910	KIC
LOC110740972	HIP
LOC110741020	KIC
LOC110741265	SPL
LOC110741309	KIC
LOC110741327	MUG
LOC110741508	KIC
LOC110741552	HEA
LOC110741932	SPL
LOC110741985	HIP
LOC110741987	HIP
LOC110741998	SPL
LOC110742014	THA
LOC110742141	THA
LOC110742151	HIP
LOC110742689	HEA
LOC110742702	VIC
LOC110742909	ILE
LOC110743061	SPL
LOC110743109	MUG
LOC110743170	MUG
LOC110743173	MUG
LOC110743174	MUG
LOC110743175	MUG
LOC110743389	WAT
LOC110743524	LUN
LOC110743590	SPL
LOC110743642	THA
LOC110743693	LUN
LOC110743731	VIC
LOC110743736	ILE
LOC110743851	KIC
LOC110743974	KIC
LOC116268484	KIC
LOC116268499	KIC
LOC116268520	ILE
LOC116268577	WAT
LOC116268580	MUG
LOC116268603	THA
LOC116268608	KIC
LOC116268615	PAN
LOC116268619	HIP
LOC116268652	PAN
LOC116268670	ILE
LOC116268818	ILE
LOC116268832	WAT
LOC116268914	KIC
LOC116269178	SPL
LOC116269421	KIC
LOC116269507	ILE
LOC116269528	PAN
LOC116269714	MUG
LOC116269735	LUN
LOC116269738	VIC
LOC116269742	VIC
LOC116269788	KIC
LOC116269790	MUG
LOC116270025	LUN
LOC116270046	SPL
LOC116270083	PAN
LOC116270103	WAT
LOC116270255	MUG
LOC116270301	LUN
LOC116270318	MUG
LOC116270321	PAN
LOC116270340	MUG
LOC116270519	WAT
LOC116270540	KIC
LOC116270674	KIC
LOC116270718	THA
LOC116270964	SPL
LOC116270969	KIC
LOC116271017	HIP
LOC116271019	THA
LOC116271034	HIP
LOC116271249	HIP
LOC116271267	PAN
LOC116271505	VIC
LOC116271651	MUG
LOC116271679	ILE
LOC116271681	ILE
LOC116271702	SPL
LOC116271735	SPL
LOC116271738	LUN
LOC116271818	PAN
LOC116271819	PAN
LOC116271840	PAN
LOC116272088	THA
LOC116272089	KIC
LOC116272140	KIC
LOC116272158	HIP
LOC116272365	VIC
LOC116272445	HIP
LOC116272451	KIC
LOC116272457	ILE
LOC116272482	WAT
LOC116272490	ILE
LOC116272493	HIP
LOC116272550	LUN
LOC116272554	SPL
LOC116272571	MUG
LOC116272655	HEA
LOC116272713	VIC
LOC116272719	HIP
LOC116272720	THA
LOC116272723	HIP
LOC116272731	HIP
LOC116272756	KIC
LOC116272759	KIC
LOC116272760	THA
LOC116272762	ILE
LOC116272788	WAT
LOC116272798	ILE
LOC116272804	HIP
LOC116272826	KIC
LOC116272829	VIC
LOC116272833	SPL
LOC116272847	LUN
LOC116272866	MUG
LOC116272867	KIC
LOC116272888	MUG
LOC116272914	THA
LOC116272922	HEA
LOC116272927	HIP
LOC116272949	ILE
LOC116272950	PAN
LOC116272964	KIC
LOC116273050	MUG
LOC116273092	ILE
LOC116273097	LUN
LOC116273106	LUN
LOC116273144	VIC
LOC116273151	PAN
LOC116273154	ILE
LOC116273171	MUG
LOC116273202	WAT
LOC116273252	LUN
LOC116273272	KIC
LOC116273287	ILE
LOC116273306	PAN
LOC116273326	LUN
LOC116273347	LUN
LOC116273362	VIC
LOC116273369	HIP
LOC116273373	MUG
LOC116273382	LUN
LOC116273386	KIC
LOC116273389	LUN
LOC116273396	HIP
LOC116273422	LUN
LOC116273424	LUN
LOC116273431	KIC
LOC116273462	LUN
LOC116273503	HEA
LOC116273541	HIP
LOC116273544	LUN
LOC116273575	MUG
LOC116273615	LUN
LOC116273671	KIC
LOC116273680	ILE
LOC116273743	LUN
LOC116274116	KIC
LOC116274145	VIC
LOC116274172	KIC
LOC116274204	PAN
LOC116274213	KIC
LOC116274214	KIC
LOC116274443	HEA
LOC116274469	VIC
LOC116274477	SPL
LOC116274479	SPL
LOC116274482	SPL
LOC116274484	SPL
LOC116274525	HEA
LOC116274588	HEA
LOC116274592	KIC
LOC116274600	HIP
LOC116274655	PAN
LOC116274887	ILE
LOC116274910	ILE
LOC116274937	LUN
LOC116275264	WAT
LOC116275278	SPL
LOC116275288	VIC
LOC116275317	HEA
LOC116275422	ILE
LOC116275658	VIC
LOC116275674	WAT
LOC116275752	LUN
LOC116275804	LUN
LOC116275831	PAN
LOC116275846	KIC
LOC116275909	VIC
LOC116275910	KIC
LOC116275918	SPL
LOC116275943	SPL
LOC116275959	LUN
LOC116276324	ILE
LOC116276341	SPL
LPAR6	SPL
LPCAT1	LUN
LPIN1	WAT
LPL	WAT
LPO	LUN
LRIT2	THA
LRIT3	KIC
LRMP	SPL
LRP2	KIC
LRRC10	HEA
LRRC10B	HIP
LRRC18	LUN
LRRC20	MUG
LRRC30	MUG
LRRC31	ILE
LRRC36	LUN
LRRC46	LUN
LRRC52	MUG
LRRC66	ILE
LRRC69	KIC
LRRC74A	SPL
LRRC75A	ILE
LRRN4CL	WAT
LRTOMT	KIC
LSMEM1	MUG
LTBP2	LUN
LTK	LUN
LVRN	WAT
LY6H	HIP
LY6L	THA
LY86	SPL
LYG2	KIC
LYPD1	HIP
LYPD8	ILE
LYZ	LUN
LYZL6	SPL
LZTS1	HIP
MAB21L2	ILE
MAFA	MUG
MAGEA10	HIP
MAGEB1	THA
MALRD1	ILE
MAPK12	MUG
MARCO	WAT
MARCOL	ILE
MAT1A	PAN
MBIP	LUN
MBL2	KIC
MC3R	THA
MCAM	WAT
MCCD1	MUG
MCEMP1	LUN
ME1	WAT
MEDAG	WAT
MEGF6	LUN
MEIS3	HIP
MEP1A	ILE
MEP1B	ILE
METTL11B	MUG
METTL21C	MUG
MFAP4	LUN
MFAP5	WAT
MFRP	MUG
MGAM2	ILE
MGARP	HEA
MILR1	SPL
MINAR1	THA
MINAR2	HIP
MINDY4B	HIP
MIOX	KIC
MISP	ILE
MME	KIC
MMP1	ILE
MMP12	SPL
MMP17	HIP
MMP20	KIC
MMP27	WAT
MMP7	LUN
MOCOS	ILE
MOCS1	KIC
MOGAT2	ILE
MOGAT3	ILE
MORN5	LUN
MOS	THA
MRAP	WAT
MRM3	HIP
MRO	KIC
MS4A1	SPL
MS4A10	ILE
MS4A15	LUN
MS4A18	ILE
MSMB	LUN
MSRA	KIC
MSRB1	KIC
MSS51	MUG
MST1	KIC
MSTN	MUG
MTARC1	WAT
MTCL1	VIC
MTNR1A	KIC
MTRNR2L3	KIC
MTRNR2L5	THA
MTTP	ILE
MUC1	LUN
MUC13	ILE
MUC2	ILE
MUC20	LUN
MUC3A	ILE
MUC5B	LUN
MYB	ILE
MYBL1	SPL
MYBPC1	MUG
MYBPC2	MUG
MYBPC3	HEA
MYBPH	MUG
MYF5	MUG
MYF6	MUG
MYH1	MUG
MYH2	MUG
MYH3	MUG
MYH4	MUG
MYL1	MUG
MYL6B	MUG
MYL7	HEA
MYLK2	MUG
MYLK3	HEA
MYLK4	MUG
MYLPF	MUG
MYO1A	ILE
MYOCOS	KIC
MYOD1	MUG
MYOG	MUG
MYOT	MUG
MYOZ1	MUG
MYOZ3	MUG
MYPN	MUG
MYRFL	ILE
N4BP3	THA
NAA11	VIC
NAALADL1	ILE
NAT8	KIC
NCKAP5	LUN
NCR2	ILE
NEB	MUG
NECTIN4	LUN
NEDD9	LUN
NEFH	THA
NEUROD2	HIP
NEUROD6	HIP
NEUROG2	HIP
NEUROG3	ILE
NHLH1	HIP
NIBAN2	LUN
NIBAN3	SPL
NID2	WAT
NIPAL1	ILE
NIT2	KIC
NKX2-1	LUN
NKX2-5	HEA
NKX6-3	VIC
NLRP5	SPL
NMRK1	KIC
NOS1	MUG
NOTO	LUN
NOTUM	LUN
NOX1	SPL
NOX4	KIC
NOXO1	KIC
NPC2	LUN
NPHS1	KIC
NPHS2	KIC
NPNT	LUN
NPTX2	HIP
NPTXR	HIP
NR1I2	ILE
NR1I3	KIC
NR5A1	SPL
NRAP	MUG
NTN5	KIC
NTNG1	THA
NTRK1	KIC
NUAK1	VIC
NUTM2F	HIP
NXF3	LUN
OBSCN	MUG
ODF3L2	MUG
OIT3	SPL
OLFM4	ILE
OLIG3	KIC
OLR1	LUN
OLR145	LUN
ONECUT3	ILE
OOEP	ILE
OPN4	HIP
OPRK1	THA
OPTC	WAT
OR51B5	WAT
OR51F2	HIP
OR51G2	HIP
OR51M1	KIC
OR52B6	SPL
ORM1	LUN
OSTN	VIC
OTC	ILE
OTOA	KIC
OTOGL	VIC
OTOL1	VIC
OTOP2	ILE
OTUD1	MUG
OTX2	THA
OVCH1	HIP
OVOL3	SPL
OXER1	KIC
P2RY10	SPL
P2RY13	SPL
P2RY4	ILE
PADI1	THA
PADI3	ILE
PADI6	THA
PAEP	HIP
PAGE4	HIP
PAH	KIC
PALM3	KIC
PANK3	WAT
PANO1	HIP
PAPLN	KIC
PAQR5	KIC
PASD1	MUG
PATJ	KIC
PAX2	KIC
PAX4	ILE
PAX5	SPL
PAX7	MUG
PAX8	KIC
PAX9	LUN
PBLD	KIC
PCARE	LUN
PCDH20	HIP
PCK1	KIC
PCK2	KIC
PCOLCE2	WAT
PCP4	THA
PCSK1	VIC
PDC	HEA
PDCD1LG2	SPL
PDE3A	HEA
PDE6B	HIP
PDE6C	WAT
PDILT	MUG
PDLIM3	MUG
PDLIM7	MUG
PDSS1	ILE
PDX1	PAN
PDZK1IP1	KIC
PECAM1	LUN
PERCC1	LUN
PFKFB4	ILE
PGAM2	MUG
PGC	LUN
PGLYRP4	LUN
PGM1	MUG
PGPEP1	KIC
PHEX	LUN
PHKA1	MUG
PHKB	MUG
PHKG1	MUG
PHOSPHO1	MUG
PHOX2A	THA
PHOX2B	ILE
PHTF2	MUG
PI15	WAT
PI16	WAT
PIGR	ILE
PIH1D3	LUN
PIMREG	ILE
PINLYP	HIP
PIP	LUN
PIPOX	KIC
PITX1	MUG
PITX2	MUG
PITX3	MUG
PIWIL3	HIP
PKD1L3	ILE
PKD2L2	MUG
PKHD1	KIC
PKLR	KIC
PLA2G10	ILE
PLA2G1B	PAN
PLA2G2A	ILE
PLA2G2E	PAN
PLA2G3	LUN
PLA2G4D	ILE
PLA2G4E	MUG
PLAAT1	MUG
PLAAT4	SPL
PLAC1	LUN
PLAU	KIC
PLAUR	LUN
PLB1	ILE
PLCD4	MUG
PLCZ1	KIC
PLD5	VIC
[truncated: 622 more rows]
