# Supplementary material for: Genome-wide allele-specific expression in multi-tissue samples from healthy male baboons reveals the transcriptional complexity of mammals
Source: Cell Genom. 2025 Apr 4;5(5):100823. doi: 10.1016/j.xgen.2025.100823 (PMC12143330; doi:10.1016/j.xgen.2025.100823)
Supplement: Table S5. Number of low, medium, and highly expressed protein-coding genes in each sample, related to Figure 2 [file mmc7.xlsx]

## Sheet: Sheet1
Number of low, medium and highly expressed protein-coding genes across samples
Tissue	Animal	No expression	Low expression	Medium expression	High expression	Total expressed genes	% expressed genes	% Low expression	% Medium expression	%High expression	Mean expression	Mean Low expression	Mean Medium expression	Mean High expression			Cumulative (mean values)
HEA	Baboon - 1	8633	7707	4678	73	12458	0.590678	0.618639	0.375502	0.00585969								Mean expression	Mean Low expression	Mean Medium expression	Mean High expression
HEA	Baboon - 2	8412	7594	5015	70	12679	0.601157	0.598943	0.395536	0.00552094							HEA	0.596467	0.610457	0.383695	0.00584762
HEA	Baboon - 3	8312	7198	5495	86	12779	0.605898	0.563268	0.430002	0.00672979							HIP	0.70135	0.425284	0.569059	0.00565743
HEA	Baboon - 4	8748	7917	4361	65	12343	0.585226	0.641416	0.353318	0.00526614							ILE	0.676272	0.481255	0.510056	0.00868889
HEA	Baboon - 5	8495	7675	4836	85	12596	0.597222	0.60932	0.383931	0.00674817							KIC	0.665394	0.452296	0.540238	0.00746648
HEA	Baboon - 6	8486	7665	4874	66	12605	0.597648	0.608092	0.386672	0.00523602							LUN	0.706169	0.381484	0.61076	0.00775578
HEA	Baboon - 7	8568	7664	4783	76	12523	0.59376	0.611994	0.381937	0.00606883							MUG	0.596196	0.572335	0.418531	0.00913327
HEA	Baboon - 8	8772	7739	4510	70	12319	0.584088	0.628217	0.366101	0.00568228							PAN	0.471576	0.845847	0.147656	0.00649612
HEA	Baboon - 9	8424	7614	4968	85	12667	0.600588	0.601089	0.3922	0.00671035							SPL	0.638882	0.4709	0.520821	0.00827904
HEA	Baboon - 10	8233	7883	4905	70	12858	0.609644	0.613081	0.381475	0.00544408							THA	0.670673	0.498185	0.496253	0.00556232
HEA	Baboon - 11	8653	7723	4645	70	12438	0.58973	0.62092	0.373452	0.00562791							VIC	0.671207	0.461505	0.532713	0.00578202
HEA	Baboon - 12	8395	7751	4878	67	12696	0.601963	0.610507	0.384216	0.00527725	0.596467	0.610457	0.383695	0.00584762			WAT	0.633076	0.500947	0.491039	0.00801401
HIP	Baboon - 1	6313	6350	8338	90	14778	0.700678	0.429693	0.564217	0.00609013
HIP	Baboon - 2	6183	6382	8432	94	14908	0.706842	0.428092	0.565602	0.00630534								Correlations	-0.975471	0.976778
HIP	Baboon - 3	6445	6341	8200	105	14646	0.694419	0.432951	0.55988	0.00716919
HIP	Baboon - 4	6306	6752	7964	69	14785	0.70101	0.456679	0.538654	0.00466689
HIP	Baboon - 5	6347	6163	8478	103	14744	0.699066	0.418001	0.575014	0.00698589
HIP	Baboon - 6	6318	6382	8303	88	14773	0.700441	0.432004	0.562039	0.00595681
HIP	Baboon - 7	6302	6020	8683	86	14789	0.7012	0.407059	0.587126	0.00581513
HIP	Baboon - 8	6324	6538	8156	73	14767	0.700156	0.442744	0.552313	0.00494346
HIP	Baboon - 9	6159	5956	8899	77	14932	0.70798	0.398875	0.595968	0.00515671
HIP	Baboon - 10	6335	6088	8597	71	14756	0.699635	0.412578	0.58261	0.0048116
HIP	Baboon - 11	6303	6492	8233	63	14788	0.701152	0.439005	0.556735	0.00426021
HIP	Baboon - 12	6251	6021	8734	85	14840	0.703618	0.405728	0.588544	0.00572776	0.70135	0.425284	0.569059	0.00565743
ILE	Baboon - 1	6915	6938	7105	133	14176	0.672135	0.489419	0.501199	0.00938205
ILE	Baboon - 2	7033	6873	7054	131	14058	0.66654	0.488903	0.501778	0.00931854
ILE	Baboon - 3	6726	6898	7340	127	14365	0.681096	0.480195	0.510964	0.00884093
ILE	Baboon - 4	6738	6807	7419	127	14353	0.680527	0.474256	0.516895	0.00884832
ILE	Baboon - 5	6875	6942	7157	117	14216	0.674032	0.488323	0.503447	0.00823016
ILE	Baboon - 6	7002	7014	6960	115	14089	0.66801	0.497835	0.494002	0.0081624
ILE	Baboon - 7	6805	6732	7430	124	14286	0.677351	0.471231	0.52009	0.00867983
ILE	Baboon - 8	6767	7200	7004	120	14324	0.679152	0.502653	0.48897	0.00837755
ILE	Baboon - 9	6785	6652	7526	128	14306	0.678299	0.46498	0.526073	0.00894729
ILE	Baboon - 10	6663	6951	7363	114	14428	0.684083	0.481772	0.510327	0.0079013
ILE	Baboon - 11	6815	6590	7561	125	14276	0.676876	0.461614	0.52963	0.00875595
ILE	Baboon - 12	6809	6768	7388	126	14282	0.677161	0.473883	0.517294	0.00882229	0.676272	0.481255	0.510056	0.00868889
KIC	Baboon - 2	7234	6389	7371	97	13857	0.65701	0.461067	0.531933	0.00700007
KIC	Baboon - 3	6711	6156	8113	111	14380	0.681807	0.428095	0.564186	0.00771905
KIC	Baboon - 4	6929	6396	7674	92	14162	0.671471	0.451631	0.541873	0.00649626
KIC	Baboon - 5	6874	6159	7944	114	14217	0.674079	0.433214	0.558768	0.00801857
KIC	Baboon - 6	7071	6314	7600	106	14020	0.664739	0.450357	0.542083	0.00756063
KIC	Baboon - 7	7224	6379	7380	108	13867	0.657484	0.460013	0.532199	0.00778827
KIC	Baboon - 8	7276	6600	7125	90	13815	0.655019	0.477742	0.515744	0.00651466
KIC	Baboon - 9	7210	6347	7422	112	13881	0.658148	0.457244	0.534688	0.00806858
KIC	Baboon - 10	7027	6481	7484	99	14064	0.666825	0.460822	0.532139	0.00703925
KIC	Baboon - 11	7154	6459	7377	101	13937	0.660803	0.463443	0.52931	0.0072469
KIC	Baboon - 12	6919	6117	7932	123	14172	0.671945	0.431626	0.559695	0.00867909	0.665394	0.452296	0.540238	0.00746648
LUN	Baboon - 1	6207	5975	8798	111	14884	0.705704	0.401438	0.591105	0.00745767
LUN	Baboon - 2	6003	5847	9129	112	15088	0.715376	0.387527	0.60505	0.00742312
LUN	Baboon - 3	6407	5511	9057	116	14684	0.696221	0.375306	0.616794	0.00789975
LUN	Baboon - 5	6193	5592	9188	118	14898	0.706368	0.375352	0.616727	0.00792053
LUN	Baboon - 6	6222	5742	9016	111	14869	0.704993	0.386173	0.606362	0.0074652
LUN	Baboon - 7	6336	5684	8951	120	14755	0.699588	0.385225	0.606642	0.00813284
LUN	Baboon - 8	6242	5927	8807	115	14849	0.704044	0.399151	0.593104	0.00774463
LUN	Baboon - 9	6071	5659	9249	112	15020	0.712152	0.376764	0.615779	0.00745672
LUN	Baboon - 11	6176	5399	9400	116	14915	0.707174	0.361985	0.630238	0.00777741
LUN	Baboon - 12	6115	5480	9372	124	14976	0.710066	0.365919	0.625801	0.00827991	0.706169	0.381484	0.61076	0.00775578
MUG	Baboon - 1	8216	6775	5982	118	12875	0.61045	0.526214	0.464621	0.00916505
MUG	Baboon - 2	8836	7089	5052	114	12255	0.581054	0.578458	0.41224	0.00930233
MUG	Baboon - 3	8417	7025	5513	136	12674	0.60092	0.554284	0.434985	0.0107306
MUG	Baboon - 4	9219	7279	4489	104	11872	0.562894	0.613123	0.378117	0.00876011
MUG	Baboon - 5	8431	7246	5307	107	12660	0.600256	0.572354	0.419194	0.00845182
MUG	Baboon - 7	8506	7330	5152	103	12585	0.5967	0.582439	0.409376	0.00818435
MUG	Baboon - 8	8617	7584	4774	116	12474	0.591437	0.607985	0.382716	0.00929934
MUG	Baboon - 9	8463	7159	5360	109	12628	0.598739	0.566915	0.424454	0.00863161
MUG	Baboon - 10	8171	7506	5294	120	12920	0.612584	0.58096	0.409752	0.00928793
MUG	Baboon - 11	8609	7391	4985	106	12482	0.591816	0.592133	0.399375	0.00849223
MUG	Baboon - 12	8198	6715	6047	131	12893	0.611303	0.520825	0.469014	0.0101606	0.596196	0.572335	0.418531	0.00913327
PAN	Baboon - 1	11288	8256	1486	61	9803	0.464795	0.842191	0.151586	0.00622258
PAN	Baboon - 2	10490	8843	1700	58	10601	0.502631	0.834167	0.160362	0.00547118
PAN	Baboon - 3	10179	9072	1764	76	10912	0.517377	0.831378	0.161657	0.00696481
PAN	Baboon - 4	9961	9240	1809	81	11130	0.527713	0.830189	0.162534	0.00727763
PAN	Baboon - 5	10650	8809	1569	63	10441	0.495045	0.843693	0.150273	0.0060339
PAN	Baboon - 7	11731	7909	1382	69	9360	0.443791	0.844979	0.14765	0.00737179
PAN	Baboon - 8	10921	8461	1640	69	10170	0.482196	0.831957	0.161259	0.00678466
PAN	Baboon - 9	10313	8883	1815	80	10778	0.511024	0.824179	0.168399	0.00742253
PAN	Baboon - 10	15534	5227	303	27	5557	0.263477	0.940615	0.0545258	0.00485874
PAN	Baboon - 11	10930	8553	1549	59	10161	0.481769	0.841748	0.152446	0.00580652
PAN	Baboon - 12	10598	8806	1611	76	10493	0.497511	0.839226	0.153531	0.00724292	0.471576	0.845847	0.147656	0.00649612
SPL	Baboon - 1	7459	6386	7135	111	13632	0.646342	0.468457	0.523401	0.00814261
SPL	Baboon - 2	7719	6385	6878	109	13372	0.634015	0.47749	0.514358	0.00815136
SPL	Baboon - 3	7870	6254	6859	108	13221	0.626855	0.473035	0.518796	0.00816882
SPL	Baboon - 4	7783	6225	6979	104	13308	0.63098	0.467764	0.524421	0.00781485
SPL	Baboon - 5	7611	6232	7131	117	13480	0.639135	0.462315	0.529006	0.00867953
SPL	Baboon - 6	7498	6373	7106	114	13593	0.644493	0.468844	0.522769	0.00838667
SPL	Baboon - 7	7531	6350	7095	115	13560	0.642928	0.468289	0.52323	0.00848083
SPL	Baboon - 8	7460	6361	7152	118	13631	0.646295	0.466657	0.524686	0.00865674
SPL	Baboon - 9	7456	6452	7066	117	13635	0.646484	0.473194	0.518225	0.00858086
SPL	Baboon - 10	7467	6209	7306	109	13624	0.645963	0.45574	0.53626	0.00800059
SPL	Baboon - 11	7880	6658	6450	103	13211	0.626381	0.503974	0.48823	0.00779653
SPL	Baboon - 12	7662	6245	7070	114	13429	0.636717	0.465038	0.526473	0.00848909	0.638882	0.4709	0.520821	0.00827904
THA	Baboon - 1	7135	7239	6647	70	13956	0.661704	0.518702	0.476283	0.00501576
THA	Baboon - 2	6911	6937	7161	82	14180	0.672325	0.48921	0.505007	0.00578279
THA	Baboon - 3	6390	7081	7538	82	14701	0.697027	0.481668	0.512754	0.00557785
THA	Baboon - 4	6948	6946	7126	71	14143	0.67057	0.491126	0.503853	0.00502015
THA	Baboon - 5	6938	6786	7294	73	14153	0.671045	0.479474	0.515368	0.00515792
THA	Baboon - 6	7187	7152	6657	95	13904	0.659239	0.514384	0.478783	0.00683257
THA	Baboon - 7	7315	6990	6724	62	13776	0.65317	0.507404	0.488095	0.00450058
THA	Baboon - 8	7618	7673	5740	60	13473	0.638803	0.569509	0.426037	0.00445335
THA	Baboon - 9	7013	6875	7116	87	14078	0.667489	0.488351	0.50547	0.00617986
THA	Baboon - 10	6283	7011	7695	102	14808	0.7021	0.47346	0.519652	0.00688817
THA	Baboon - 11	6959	7050	7003	79	14132	0.670049	0.498868	0.495542	0.00559015
THA	Baboon - 12	6653	6729	7626	83	14438	0.684557	0.466062	0.528189	0.00574872	0.670673	0.498185	0.496253	0.00556232
VIC	Baboon - 1	6591	6634	7784	82	14500	0.687497	0.457517	0.536828	0.00565517
VIC	Baboon - 2	6734	6594	7678	85	14357	0.680717	0.459288	0.534791	0.00592046
VIC	Baboon - 3	6462	6290	8241	98	14629	0.693613	0.429968	0.563333	0.00669902
VIC	Baboon - 4	7124	6629	7262	76	13967	0.662226	0.474619	0.51994	0.0054414
VIC	Baboon - 5	7205	6426	7376	84	13886	0.658385	0.462768	0.531182	0.00604926
VIC	Baboon - 6	6847	6428	7727	89	14244	0.675359	0.451278	0.542474	0.00624824
VIC	Baboon - 7	7049	6517	7448	77	14042	0.665782	0.464108	0.530409	0.00548355
VIC	Baboon - 8	6954	6564	7489	84	14137	0.670286	0.464314	0.529745	0.00594185
VIC	Baboon - 9	6875	6479	7656	81	14216	0.674032	0.455754	0.538548	0.00569781
VIC	Baboon - 10	6796	6769	7449	77	14295	0.677777	0.473522	0.521091	0.0053865
VIC	Baboon - 11	7359	7056	6611	65	13732	0.651083	0.513836	0.48143	0.00473347
VIC	Baboon - 12	7219	5980	7807	85	13872	0.657721	0.431084	0.562788	0.00612745	0.671207	0.461505	0.532713	0.00578202
WAT	Baboon - 1	7885	6844	6254	108	13206	0.626144	0.518249	0.473573	0.0081781
WAT	Baboon - 2	7514	6652	6817	108	13577	0.643734	0.489946	0.502099	0.00795463
WAT	Baboon - 5	7159	6669	7152	111	13932	0.660566	0.478682	0.513351	0.00796727
WAT	Baboon - 6	7836	6776	6383	96	13255	0.628467	0.511203	0.481554	0.00724255
WAT	Baboon - 7	8429	6794	5780	88	12662	0.600351	0.536566	0.456484	0.00694993
WAT	Baboon - 8	7827	6782	6393	89	13264	0.628894	0.511309	0.481981	0.00670989
WAT	Baboon - 9	7550	6295	7126	120	13541	0.642027	0.464884	0.526254	0.00886197
WAT	Baboon - 10	7573	6814	6603	101	13518	0.640937	0.504069	0.48846	0.00747152
WAT	Baboon - 11	8007	6777	6191	116	13084	0.620359	0.517961	0.473173	0.00886579
WAT	Baboon - 12	7608	6426	6923	134	13483	0.639277	0.4766	0.513461	0.00993844	0.633076	0.500947	0.491039	0.00801401
