# Supplementary material for: Genome-wide allele-specific expression in multi-tissue samples from healthy male baboons reveals the transcriptional complexity of mammals
Source: Cell Genom. 2025 Apr 4;5(5):100823. doi: 10.1016/j.xgen.2025.100823 (PMC12143330; doi:10.1016/j.xgen.2025.100823)
Supplement: Table S6. Total number of assayable genes per sample, related to Figure 3 [file mmc8.xlsx]

## Sheet: Sheet1
Total number of assayable genes per sample.
Tissue	Baboon - 1	Baboon - 2	Baboon - 3	Baboon - 4	Baboon - 5	Baboon - 6	Baboon - 7	Baboon - 8	Baboon - 9	Baboon - 10	Baboon - 11	Baboon - 12		Median	Unique genes
HEA	5049	3807	5025	4135	4210	5176	5333	4351	5190	5453	5254	5137		5093	9490
HIP	7371	6071	6590	6417	5940	6674	7100	6217	7479	7039	7593	6752		6713	11933
ILE	7252	6386	6848	6606	5568	6350	6800	5866	7549	6731	7399	6616		6673.5	11859
KIC		5271	6634	6316	6163	6793	6398	5617	6343	6331	6942	6683		6343	11294
LUN	7535	6510	7117		6229	7125	6794	6399	7381		7366	7197		7121	12041
MUG	5787	4526	5312	4655	4294		5344	4323	5256	5308	5656	5295		5295	9742
PAN	3100	3076	4268	4454	3355		3381	3093	3720	3567	3469	3461		3461	8166
SPL	7316	5354	5887	5993	5823	6480	7095	6544	6874	6670	6909	6250		6512	11428
THA	6425	5936	6840	6621	5899	6418	6279	4870	6389	7249	7147	6916		6421.5	11875
VIC	7660	5792	6929	5969	5611	6770	6744	5541	6643	6682	6538	5782		6590.5	11768
WAT	6500	5312			6034	5820	5438	4998	5631	5813	5207	5758		5694.5	10755
Median	6876	5354	6612	5993	5823	6480	6398	5541	6389	6500.5	6909	6250
Minimum	3076
Maximum	7660
