# Supplementary material for: Genome-wide allele-specific expression in multi-tissue samples from healthy male baboons reveals the transcriptional complexity of mammals
Source: Cell Genom. 2025 Apr 4;5(5):100823. doi: 10.1016/j.xgen.2025.100823 (PMC12143330; doi:10.1016/j.xgen.2025.100823)
Supplement: Table S7. Count of SNVs phased into blocks across the 12 baboons, related to Figure 3 [file mmc9.xlsx]

## Sheet: Sheet1
Animal	Chromosome	Length (Mb)	Heterozygous SNVs	Phased SNVs	Phased SNVs %	# haplotype Blocks	Largest Block (#SNVs)	Largest Block %	N25	N50	N75	N90
Baboon - 1	1	218.17	371990	370866	99.6978	198	32256	8.69748	4	11	28	49
Baboon - 1	2	193.66	323069	322462	99.8121	191	40170	12.4573	3	9	23	43
Baboon - 1	3	184.92	355497	354984	99.8557	142	25066	7.06116	4	10	18	32
Baboon - 1	4	182.12	345778	344758	99.705	163	72591	21.0556	2	8	25	46
Baboon - 1	5	173.9	320724	319981	99.7683	170	32478	10.15	3	9	26	50
Baboon - 1	6	167.14	291089	290359	99.7492	190	24720	8.5136	5	11	22	42
Baboon - 1	7	161.77	279329	277989	99.5203	267	53560	19.2669	2	7	18	31
Baboon - 1	8	140.28	273407	272956	99.835	139	40073	14.6811	2	9	22	38
Baboon - 1	9	127.59	227262	226815	99.8033	130	21500	9.47909	4	9	21	37
Baboon - 1	10	126.46	224235	223896	99.8488	140	16000	7.14618	5	10	22	36
Baboon - 1	11	125.91	259804	259054	99.7113	113	39036	15.0687	3	7	15	27
Baboon - 1	12	123.34	221794	221145	99.7074	141	36980	16.7221	2	5	14	32
Baboon - 1	13	106.85	176374	175966	99.7687	116	22789	12.9508	3	9	21	36
Baboon - 1	14	106.66	192199	191756	99.7695	76	19682	10.2641	3	7	13	21
Baboon - 1	15	91.99	198966	198630	99.8311	70	34127	17.1812	2	6	12	19
Baboon - 1	16	91.18	177663	177063	99.6623	114	31785	17.9512	2	6	15	26
Baboon - 1	17	74.53	140570	140175	99.719	78	20281	14.4683	2	4	10	21
Baboon - 1	18	72.89	149973	149543	99.7133	62	66737	44.6273	1	2	7	14
Baboon - 1	19	72.12	143473	143256	99.8488	65	18985	13.2525	3	7	13	20
Baboon - 1	20	50.02	119797	119221	99.5192	85	53177	44.6037	1	2	8	18
			4792993	4780875	99.7423
Animal	Chromosome	Length (Mb)	Heterozygous SNVs	Phased	Phased %	Haplotype Blocks	Largest Block (#SNVs)	Largest Block %	N25	N50	N75	N90
Baboon - 2	1	218.17	313887	312957	99.7037	231	29131	9.30831	3	10	23	43
Baboon - 2	2	193.66	324424	323843	99.8209	169	60497	18.681	2	6	17	37
Baboon - 2	3	184.92	347553	346833	99.7928	147	121154	34.9315	1	3	12	27
Baboon - 2	4	182.12	270460	269698	99.7183	185	38954	14.4436	2	4	19	38
Baboon - 2	5	173.9	160097	159524	99.6421	203	25825	16.1888	2	6	15	25
Baboon - 2	6	167.14	310213	309635	99.8137	123	38026	12.2809	3	9	21	35
Baboon - 2	7	161.77	264724	263487	99.5327	254	60471	22.9503	2	6	15	29
Baboon - 2	8	140.28	194577	194107	99.7585	139	46153	23.7771	2	3	10	18
Baboon - 2	9	127.59	39480	39068	98.9564	233	8325	21.309	2	4	7	13
Baboon - 2	10	126.46	203465	203147	99.8437	106	56811	27.9655	1	4	10	18
Baboon - 2	11	125.91	180937	180182	99.5827	148	30288	16.8097	2	5	12	20
Baboon - 2	12	123.34	125227	124900	99.7389	136	18783	15.0384	2	5	11	20
Baboon - 2	13	106.85	170247	169874	99.7809	126	53951	31.7594	1	6	20	38
Baboon - 2	14	106.66	192581	192184	99.7939	82	39698	20.6562	2	4	10	19
Baboon - 2	15	91.99	103886	103557	99.6833	117	49048	47.3633	1	2	5	8
Baboon - 2	16	91.18	170547	169917	99.6306	84	65690	38.6601	1	2	10	20
Baboon - 2	17	74.53	128805	128441	99.7174	95	21107	16.4332	2	5	12	21
Baboon - 2	18	72.89	149366	148960	99.7282	64	48776	32.7444	1	3	8	14
Baboon - 2	19	72.12	142459	142221	99.8329	61	23588	16.5855	2	6	11	17
Baboon - 2	20	50.02	96151	95608	99.4353	100	49892	52.1839	1	1	5	11
			3889086	3878143	99.6753
Animal	Chromosome	Length (Mb)	Heterozygous SNVs	Phased	Phased %	Haplotype Blocks	Largest Block (#SNVs)	Largest Block %	N25	N50	N75	N90
Baboon - 3	1	218.17	312416	311421	99.6815	345	30736	9.8696	5	16	38	67
Baboon - 3	2	193.66	306790	306245	99.8224	215	72876	23.7966	2	8	24	42
Baboon - 3	3	184.92	359402	358791	99.83	156	50915	14.1907	2	7	18	34
Baboon - 3	4	182.12	339488	338625	99.7458	196	78058	23.0515	2	8	27	50
Baboon - 3	5	173.9	308713	307931	99.7467	164	21890	7.10874	5	12	25	46
Baboon - 3	6	167.14	271347	270775	99.7892	195	21675	8.0048	4	11	25	41
Baboon - 3	7	161.77	240331	239104	99.4895	309	29916	12.5117	3	6	15	29
Baboon - 3	8	140.28	272175	271664	99.8123	132	38501	14.1723	3	6	17	31
Baboon - 3	9	127.59	232103	231495	99.738	129	20096	8.68097	4	9	19	34
Baboon - 3	10	126.46	201434	201099	99.8337	141	20068	9.97916	3	7	15	29
Baboon - 3	11	125.91	257389	256518	99.6616	113	54689	21.3198	2	4	11	24
Baboon - 3	12	123.34	217094	216576	99.7614	150	36393	16.8038	3	9	21	40
Baboon - 3	13	106.85	196249	195898	99.8211	121	68440	34.9365	1	5	20	38
Baboon - 3	14	106.66	195243	194860	99.8038	78	69882	35.8627	1	4	11	22
Baboon - 3	15	91.99	160692	160320	99.7685	110	49219	30.7005	1	4	10	18
Baboon - 3	16	91.18	183155	182399	99.5872	105	40374	22.135	2	6	16	29
Baboon - 3	17	74.53	149406	149006	99.7323	78	40804	27.3841	1	3	6	14
Baboon - 3	18	72.89	155521	155225	99.8097	56	73355	47.2572	1	2	7	16
Baboon - 3	19	72.12	141947	141736	99.8514	82	26734	18.8618	2	5	12	20
Baboon - 3	20	50.02	108353	107772	99.4638	85	26870	24.9323	2	4	10	16
			4609248	4597460	99.7375
Animal	Chromosome	Length (Mb)	Heterozygous SNVs	Phased	Phased %	Haplotype Blocks	Largest Block (#SNVs)	Largest Block %	N25	N50	N75	N90
Baboon - 4	1	218.17	375264	374370	99.7618	219	31120	8.31263	7	17	7	55
Baboon - 4	2	193.66	313812	313248	99.8203	167	40112	12.8052	3	10	3	46
Baboon - 4	3	184.92	324580	323892	99.788	148	56736	17.517	2	6	2	24
Baboon - 4	4	182.12	285082	284202	99.6913	242	81179	28.5638	1	6	1	41
Baboon - 4	5	173.9	310477	309765	99.7707	172	22544	7.27778	4	11	4	39
Baboon - 4	6	167.14	286980	286450	99.8153	163	35943	12.5477	4	9	4	35
Baboon - 4	7	161.77	261437	260081	99.4813	283	57783	22.2173	2	6	2	30
Baboon - 4	8	140.28	258093	257536	99.7842	124	37106	14.4081	3	6	3	30
Baboon - 4	9	127.59	194174	193732	99.7724	137	19023	9.81923	3	9	3	33
Baboon - 4	10	126.46	229767	229376	99.8298	90	17641	7.69087	4	9	4	27
Baboon - 4	11	125.91	245053	244344	99.7107	157	21198	8.67547	4	12	4	39
Baboon - 4	12	123.34	203239	202806	99.787	143	35779	17.642	2	6	2	28
Baboon - 4	13	106.85	137957	137611	99.7492	149	23092	16.7806	2	6	2	28
Baboon - 4	14	106.66	159727	159318	99.7439	127	20806	13.0594	3	6	3	19
Baboon - 4	15	91.99	191428	191060	99.8078	75	48352	25.3072	1	5	1	20
Baboon - 4	16	91.18	151517	150833	99.5486	102	35296	23.4007	2	5	2	24
Baboon - 4	17	74.53	124827	124455	99.702	92	27336	21.9646	2	4	2	16
Baboon - 4	18	72.89	130834	130603	99.8234	67	35485	27.1701	1	4	1	15
Baboon - 4	19	72.12	87295	87071	99.7434	87	23706	27.2261	1	3	1	14
Baboon - 4	20	50.02	117686	117188	99.5768	77	34028	29.0371	1	4	1	21
			4389229	4377941	99.7354
Animal	Chromosome	Length (Mb)	Heterozygous SNVs	Phased	Phased %	Haplotype Blocks	Largest Block (#SNVs)	Largest Block %	N25	N50	N75	N90
Baboon - 5	1	218.17	319704	318764	99.706	230	36975	11.5995	4	13	4	52
Baboon - 5	2	193.66	317698	317147	99.8266	168	41655	13.1343	3	7	3	36
Baboon - 5	3	184.92	327124	326538	99.8209	172	56833	17.4047	2	7	2	30
Baboon - 5	4	182.12	250939	250284	99.739	227	13489	5.38948	6	13	6	43
Baboon - 5	5	173.9	291155	290523	99.7829	182	31093	10.7024	3	11	3	44
Baboon - 5	6	167.14	304799	304201	99.8038	148	47844	15.7278	2	6	2	36
Baboon - 5	7	161.77	250449	249185	99.4953	232	48373	19.4125	2	5	2	28
Baboon - 5	8	140.28	84471	84048	99.4992	226	19457	23.1499	2	3	2	11
Baboon - 5	9	127.59	150017	149701	99.7894	164	12855	8.58712	4	9	4	29
Baboon - 5	10	126.46	175975	175636	99.8074	124	25978	14.7908	3	8	3	28
Baboon - 5	11	125.91	244329	243509	99.6644	120	63260	25.9785	1	5	1	28
Baboon - 5	12	123.34	222381	221951	99.8066	148	38617	17.3989	2	7	2	35
Baboon - 5	13	106.85	149764	149466	99.801	133	23158	15.4938	2	5	2	28
Baboon - 5	14	106.66	7477	7240	96.8303	190	3537	48.8536	1	2	1	29
Baboon - 5	15	91.99	98377	98035	99.6524	116	38972	39.7531	1	2	1	9
Baboon - 5	16	91.18	130892	130353	99.5882	128	18331	14.0626	2	7	2	28
Baboon - 5	17	74.53	137523	137201	99.7659	66	45747	33.3431	1	2	1	14
Baboon - 5	18	72.89	145234	144936	99.7948	74	57969	39.9963	1	3	1	14
Baboon - 5	19	72.12	117397	117211	99.8416	80	13438	11.4648	3	7	3	18
Baboon - 5	20	50.02	113530	113001	99.534	101	51924	45.95	1	2	1	23
			3839235	3828930	99.5775
Animal	Chromosome	Length (Mb)	Heterozygous SNVs	Phased	Phased %	Haplotype Blocks	Largest Block (#SNVs)	Largest Block %	N25	N50	N75	N90
Baboon - 6	1	218.17	381850	380923	99.7572	198	49654	13.0352	4	14	32	54
Baboon - 6	2	193.66	303050	302554	99.8363	202	28243	9.33486	3	10	23	42
Baboon - 6	3	184.92	366679	366165	99.8598	160	42414	11.5833	3	8	19	36
Baboon - 6	4	182.12	304499	303769	99.7603	259	46234	15.2201	3	11	26	46
Baboon - 6	5	173.9	244880	244269	99.7505	200	31942	13.0766	3	9	23	42
Baboon - 6	6	167.14	314400	313862	99.8289	172	75859	24.1695	2	5	17	38
Baboon - 6	7	161.77	272332	271145	99.5641	275	80866	29.8239	1	4	16	30
Baboon - 6	8	140.28	249731	249296	99.8258	114	31716	12.7222	3	8	18	29
Baboon - 6	9	127.59	226767	226393	99.8351	130	33017	14.5839	2	7	17	33
Baboon - 6	10	126.46	232531	232239	99.8744	113	32853	14.1462	3	8	20	34
Baboon - 6	11	125.91	214874	214000	99.5932	152	64550	30.1636	1	5	16	29
Baboon - 6	12	123.34	226281	225830	99.8007	120	36929	16.3526	2	9	20	36
Baboon - 6	13	106.85	178540	178212	99.8163	119	33089	18.5672	3	10	25	42
Baboon - 6	14	106.66	116903	116533	99.6835	129	13968	11.9863	3	5	9	14
Baboon - 6	15	91.99	185537	185158	99.7957	85	19085	10.3074	3	8	13	20
Baboon - 6	16	91.18	190602	189881	99.6217	94	29248	15.4033	2	6	15	28
Baboon - 6	17	74.53	124763	124439	99.7403	97	21751	17.4792	2	6	13	23
Baboon - 6	18	72.89	141730	141418	99.7799	92	32371	22.8903	2	6	16	27
Baboon - 6	19	72.12	142002	141824	99.8746	53	25297	17.8369	2	5	10	17
Baboon - 6	20	50.02	117369	116739	99.4632	82	44329	37.9727	1	3	8	17
			4535320	4524649	99.7531
Animal	Chromosome	Length (Mb)	Heterozygous SNVs	Phased	Phased %	Haplotype Blocks	Largest Block (#SNVs)	Largest Block %	N25	N50	N75	N90
Baboon - 7	1	218.17	357043	356166	99.7544	266	68264	19.1663	2	10	35	65
Baboon - 7	2	193.66	323852	323402	99.861	181	31002	9.58621	4	12	28	48
Baboon - 7	3	184.92	325474	324951	99.8393	168	46838	14.4139	2	9	25	42
Baboon - 7	4	182.12	339388	338506	99.7401	188	44168	13.0479	3	11	30	52
Baboon - 7	5	173.9	318405	317761	99.7977	156	21669	6.81928	5	13	29	46
Baboon - 7	6	167.14	275879	275271	99.7796	208	84595	30.7315	1	4	18	36
Baboon - 7	7	161.77	281807	280577	99.5635	261	64068	22.8344	2	7	19	36
Baboon - 7	8	140.28	241532	241076	99.8112	145	39010	16.1816	3	8	17	28
Baboon - 7	9	127.59	229482	229018	99.7978	117	36835	16.0839	2	7	15	27
Baboon - 7	10	126.46	215300	214971	99.8472	102	58901	27.3995	1	7	16	26
Baboon - 7	11	125.91	253347	252627	99.7158	156	38444	15.2177	3	9	21	37
Baboon - 7	12	123.34	230874	230356	99.7756	149	52779	22.9119	2	6	21	45
Baboon - 7	13	106.85	178657	178302	99.8013	142	28030	15.7205	3	8	22	39
Baboon - 7	14	106.66	201369	201096	99.8644	71	32247	16.0356	2	5	11	22
Baboon - 7	15	91.99	197323	197018	99.8454	73	84569	42.9245	1	3	9	20
Baboon - 7	16	91.18	190329	189593	99.6133	91	67528	35.6173	1	4	11	24
Baboon - 7	17	74.53	133733	133443	99.7832	84	47276	35.4279	1	3	9	17
Baboon - 7	18	72.89	140597	140207	99.7226	109	24302	17.3329	3	8	16	26
Baboon - 7	19	72.12	141580	141365	99.8481	71	36501	25.8204	1	4	13	24
Baboon - 7	20	50.02	108813	108288	99.5175	83	37725	34.8377	1	2	6	14
			4684784	4673994	99.764
Animal	Chromosome	Length (Mb)	Heterozygous SNVs	Phased	Phased %	Haplotype Blocks	Largest Block (#SNVs)	Largest Block %	N25	N50	N75	N90
Baboon - 8	1	218.17	340611	339630	99.712	245	56385	16.6019	3	13	33	57
Baboon - 8	2	193.66	292798	292280	99.8231	203	31284	10.7034	4	11	24	43
Baboon - 8	3	184.92	321778	321220	99.8266	166	27831	8.66416	4	8	21	37
Baboon - 8	4	182.12	244993	244177	99.6669	233	46195	18.9187	2	6	19	39
Baboon - 8	5	173.9	267067	266481	99.7806	192	24329	9.12973	4	12	27	44
Baboon - 8	6	167.14	256752	256240	99.8006	228	30474	11.8928	3	9	18	36
Baboon - 8	7	161.77	253033	251848	99.5317	223	71045	28.2095	1	7	19	34
Baboon - 8	8	140.28	246133	245657	99.8066	136	32423	13.1985	3	6	14	27
Baboon - 8	9	127.59	187652	187244	99.7826	151	49059	26.2006	1	6	17	33
Baboon - 8	10	126.46	137909	137598	99.7745	146	61346	44.5835	1	2	7	15
Baboon - 8	11	125.91	181556	180956	99.6695	153	30912	17.0826	2	7	18	30
Baboon - 8	12	123.34	221642	221165	99.7848	127	41843	18.9194	2	7	16	32
Baboon - 8	13	106.85	162225	161847	99.767	118	40514	25.0323	1	4	14	28
Baboon - 8	14	106.66	92448	92121	99.6463	186	21940	23.8165	2	3	7	16
Baboon - 8	15	91.99	182850	182555	99.8387	83	98660	54.044	1	1	9	21
Baboon - 8	16	91.18	118265	117806	99.6119	157	14325	12.1598	3	7	14	23
Baboon - 8	17	74.53	132476	132161	99.7622	91	41741	31.5834	1	4	11	21
Baboon - 8	18	72.89	120983	120696	99.7628	87	50532	41.8672	1	2	6	12
Baboon - 8	19	72.12	120871	120675	99.8378	87	14740	12.2146	3	6	11	16
Baboon - 8	20	50.02	118383	117686	99.4112	78	49326	41.9132	1	2	10	22
			4000425	3990043	99.7299
Animal	Chromosome	Length (Mb)	Heterozygous SNVs	Phased	Phased %	Haplotype Blocks	Largest Block (#SNVs)	Largest Block %	N25	N50	N75	N90
Baboon - 9	1	218.17	355024	354002	99.7121	211	91572	25.8677	1	6	24	45
Baboon - 9	2	193.66	311269	310712	99.8211	195	51520	16.5813	2	8	22	41
Baboon - 9	3	184.92	355854	355246	99.8291	153	72648	20.4501	2	5	14	30
Baboon - 9	4	182.12	334935	334239	99.7922	181	59107	17.6841	2	7	23	48
Baboon - 9	5	173.9	304819	304244	99.8114	176	33048	10.8623	4	13	29	49
Baboon - 9	6	167.14	264367	263900	99.8234	150	34775	13.1773	3	8	18	30
Baboon - 9	7	161.77	280847	279715	99.5969	255	48821	17.4538	2	6	14	28
Baboon - 9	8	140.28	234480	234045	99.8145	155	38240	16.3387	3	8	21	37
Baboon - 9	9	127.59	231148	230679	99.7971	129	42454	18.4039	2	5	16	32
Baboon - 9	10	126.46	228210	227825	99.8313	121	60657	26.6244	1	6	15	29
Baboon - 9	11	125.91	251233	250378	99.6597	127	84513	33.7542	1	5	15	29
Baboon - 9	12	123.34	211360	210873	99.7696	140	39783	18.8659	2	7	22	40
Baboon - 9	13	106.85	193637	193256	99.8032	109	44649	23.1036	2	7	20	37
Baboon - 9	14	106.66	195268	194880	99.8013	105	79258	40.6702	1	2	14	28
Baboon - 9	15	91.99	194167	193675	99.7466	73	33665	17.3822	2	6	15	24
Baboon - 9	16	91.18	193214	192449	99.6041	102	88157	45.808	1	2	13	28
Baboon - 9	17	74.53	140696	140140	99.6048	93	19345	13.8041	3	6	13	23
Baboon - 9	18	72.89	117456	117186	99.7701	59	18116	15.4592	2	5	10	14
Baboon - 9	19	72.12	147338	147137	99.8636	61	38991	26.4998	1	4	9	16
Baboon - 9	20	50.02	103160	102526	99.3854	97	36254	35.3608	1	4	11	21
			4648482	4637107	99.7419
Animal	Chromosome	Length (Mb)	Heterozygous SNVs	Phased	Phased %	Haplotype Blocks	Largest Block (#SNVs)	Largest Block %	N25	N50	N75	N90
Baboon - 10	1	218.17	323642	322669	99.6994	214	46160	14.3057	3	13	28	50
Baboon - 10	2	193.66	313102	312512	99.8116	195	36224	11.5912	3	10	26	46
Baboon - 10	3	184.92	360545	359921	99.8269	144	117117	32.5396	1	5	18	38
Baboon - 10	4	182.12	319385	318429	99.7007	192	72074	22.6342	2	7	23	44
Baboon - 10	5	173.9	299804	299125	99.7735	170	21540	7.201	5	12	28	49
Baboon - 10	6	167.14	291246	290573	99.7689	165	45466	15.647	2	6	20	37
Baboon - 10	7	161.77	286356	285100	99.5614	247	130177	45.6601	1	2	13	31
Baboon - 10	8	140.28	256857	256400	99.8221	121	34893	13.6088	2	6	17	30
Baboon - 10	9	127.59	226508	225976	99.7651	115	54049	23.918	2	5	14	28
Baboon - 10	10	126.46	222823	222454	99.8344	112	77437	34.8103	1	5	13	25
Baboon - 10	11	125.91	271551	270744	99.7028	115	62182	22.9671	2	7	18	31
Baboon - 10	12	123.34	195584	195051	99.7275	152	48135	24.6782	2	6	16	31
Baboon - 10	13	106.85	180865	180492	99.7938	132	20930	11.5961	3	9	23	39
Baboon - 10	14	106.66	168624	168205	99.7515	108	24678	14.6714	3	5	11	19
Baboon - 10	15	91.99	160517	160143	99.767	96	72777	45.445	1	2	8	18
Baboon - 10	16	91.18	182979	181965	99.4458	96	31112	17.0978	2	5	17	30
Baboon - 10	17	74.53	137694	137191	99.6347	85	45481	33.1516	1	4	8	15
Baboon - 10	18	72.89	134530	134250	99.7919	46	35975	26.797	1	4	9	14
Baboon - 10	19	72.12	125766	125560	99.8362	79	11983	9.54364	3	8	15	22
Baboon - 10	20	50.02	120697	120006	99.4275	54	33376	27.8119	1	2	7	14
			4579075	4566766	99.7221
Animal	Chromosome	Length (Mb)	Heterozygous SNVs	Phased	Phased %	Haplotype Blocks	Largest Block (#SNVs)	Largest Block %	N25	N50	N75	N90
Baboon - 11	1	218.17	373439	372492	99.7464	198	65481	17.5792	2	11	28	54
Baboon - 11	2	193.66	338039	337593	99.8681	131	55035	16.3022	2	6	19	34
Baboon - 11	3	184.92	353093	352541	99.8437	146	81214	23.0368	2	5	15	29
Baboon - 11	4	182.12	328047	327193	99.7397	201	51477	15.7329	2	6	23	44
Baboon - 11	5	173.9	321434	320776	99.7953	170	59619	18.5859	2	9	24	45
Baboon - 11	6	167.14	319874	319220	99.7955	122	62635	19.6213	2	4	15	33
Baboon - 11	7	161.77	291117	289842	99.562	282	108163	37.3179	1	4	14	30
Baboon - 11	8	140.28	260896	260461	99.8333	124	52168	20.0291	2	6	17	34
Baboon - 11	9	127.59	225537	225123	99.8164	115	41343	18.3646	2	8	20	37
Baboon - 11	10	126.46	234600	234242	99.8474	106	43789	18.6939	2	7	17	30
Baboon - 11	11	125.91	265188	264393	99.7002	107	33844	12.8006	3	8	19	34
Baboon - 11	12	123.34	217603	217152	99.7927	134	20551	9.46388	3	9	22	43
Baboon - 11	13	106.85	190311	189947	99.8087	128	43158	22.7211	2	8	20	38
Baboon - 11	14	106.66	200787	200395	99.8048	98	72866	36.3612	1	2	9	21
Baboon - 11	15	91.99	184141	183853	99.8436	93	44179	24.0295	2	3	9	18
Baboon - 11	16	91.18	192642	191894	99.6117	93	100065	52.146	1	1	10	25
Baboon - 11	17	74.53	142621	142076	99.6179	64	71331	50.2062	1	1	6	14
Baboon - 11	18	72.89	146737	146448	99.803	53	33561	22.9167	2	6	11	19
Baboon - 11	19	72.12	142703	142453	99.8248	63	57663	40.4786	1	3	10	17
Baboon - 11	20	50.02	120247	119679	99.5276	69	39092	32.664	1	5	13	20
			4849056	4837773	99.7591
Animal	Chromosome	Length (Mb)	Heterozygous SNVs	Phased	Phased %	Haplotype Blocks	Largest Block (#SNVs)	Largest Block %	N25	N50	N75	N90
Baboon - 12	1	218.17	384865	383953	99.763	179	90353	23.5323	2	9	25	49
Baboon - 12	2	193.66	330615	330063	99.833	172	34435	10.4329	4	12	29	45
Baboon - 12	3	184.92	350219	349615	99.8275	148	65960	18.8665	2	8	20	40
Baboon - 12	4	182.12	278828	278219	99.7816	232	28948	10.4048	4	12	29	50
Baboon - 12	5	173.9	301502	300885	99.7954	173	29672	9.86158	4	11	25	43
Baboon - 12	6	167.14	303383	302757	99.7937	128	52334	17.2858	2	7	18	37
Baboon - 12	7	161.77	248136	247099	99.5821	265	62012	25.096	1	5	16	32
Baboon - 12	8	140.28	255167	254682	99.8099	130	37549	14.7435	2	7	19	33
Baboon - 12	9	127.59	239896	239494	99.8324	119	38795	16.1987	2	5	18	36
Baboon - 12	10	126.46	223880	223535	99.8459	89	58324	26.0917	1	5	17	31
Baboon - 12	11	125.91	263342	262573	99.708	107	86682	33.0125	1	4	13	29
Baboon - 12	12	123.34	205944	205480	99.7747	171	18160	8.83784	4	9	23	44
Baboon - 12	13	106.85	173401	173070	99.8091	115	27096	15.6561	3	7	18	34
Baboon - 12	14	106.66	200514	200135	99.811	63	88476	44.2082	1	2	8	19
Baboon - 12	15	91.99	191602	191289	99.8366	86	45394	23.7306	2	4	13	22
Baboon - 12	16	91.18	169159	168450	99.5809	104	40194	23.8611	2	6	15	27
Baboon - 12	17	74.53	141820	141449	99.7384	82	56350	39.8377	1	4	12	22
Baboon - 12	18	72.89	68407	68179	99.6667	103	18058	26.4862	1	3	7	13
Baboon - 12	19	72.12	135673	135486	99.8622	64	23681	17.4786	2	4	9	16
Baboon - 12	20	50.02	119303	118687	99.4837	85	35537	29.9418	1	2	9	20
			4585656	4575100	99.7568
