# Supplementary material for: Genome-wide allele-specific expression in multi-tissue samples from healthy male baboons reveals the transcriptional complexity of mammals
Source: Cell Genom. 2025 Apr 4;5(5):100823. doi: 10.1016/j.xgen.2025.100823 (PMC12143330; doi:10.1016/j.xgen.2025.100823)
Supplement: Table S8. Number and proportion of protein-coding genes phased for each baboon, related to Figure 3 [file mmc10.xlsx]

## Sheet: Sheet1
Animal	Protein coding genes	Phased protein coding genes	Phased in a single block	Phased in multiple blocks	Single block %	Multi-block %
Baboon - 1	17245	17023	16255	768	0.95	0.05
Baboon - 2	14923	14514	13700	814	0.94	0.06
Baboon - 3	16381	16108	15149	959	0.94	0.06
Baboon - 4	16083	15804	14911	893	0.94	0.06
Baboon - 5	14935	14523	13779	744	0.95	0.05
Baboon - 6	16691	16432	15615	817	0.95	0.05
Baboon - 7	16713	16507	15601	906	0.95	0.05
Baboon - 8	15378	14994	14191	803	0.95	0.05
Baboon - 9	16603	16374	15540	834	0.95	0.05
Baboon - 10	16563	16279	15365	914	0.94	0.06
Baboon - 11	17200	17000	16294	706	0.96	0.04
Baboon - 12	16187	15925	15183	742	0.95	0.05
Protein coding genes: Protein coding genes with atleast one heterozygous biallelic SNV
Phased protein coding genes: At least one SNV in the protein coding phased
