# Supplementary material for: Genome-wide allele-specific expression in multi-tissue samples from healthy male baboons reveals the transcriptional complexity of mammals
Source: Cell Genom. 2025 Apr 4;5(5):100823. doi: 10.1016/j.xgen.2025.100823 (PMC12143330; doi:10.1016/j.xgen.2025.100823)
Supplement: Table S9. List of ASE protein-coding genes, related to Figure 3 [file mmc11.xlsx]

## Sheet: Sheet1
List of ASE protein-coding genes identified by MBASED
Gene	Tissue	Baboon ID
A1CF	ILE,KIC,PAN	Baboon-3,Baboon-12,Baboon-7,Baboon-5
A4GALT	SPL,PAN,HEA,KIC,LUN	Baboon-3,Baboon-9,Baboon-6,Baboon-5
A4GNT	PAN,KIC,SPL	Baboon-12,Baboon-3,Baboon-8,Baboon-4,Baboon-9,Baboon-11,Baboon-5
AAAS	MUG,WAT,THA,ILE,SPL,HIP,PAN,VIC,HEA,KIC,LUN	Baboon-12,Baboon-6,Baboon-3,Baboon-4,Baboon-10,Baboon-5
AACS	MUG,WAT,THA,ILE,PAN,HIP,VIC,LUN	Baboon-7,Baboon-12,Baboon-3,Baboon-8,Baboon-1,Baboon-11,Baboon-5
AADAC	ILE,LUN	Baboon-7,Baboon-6,Baboon-8,Baboon-9,Baboon-11,Baboon-5
AADAT	KIC	Baboon-12,Baboon-2
AAGAB	MUG,WAT,ILE,SPL,KIC	Baboon-7,Baboon-12,Baboon-2,Baboon-10,Baboon-5
AAK1	MUG,THA,ILE,SPL,HIP,VIC,HEA,KIC,LUN	Baboon-7,Baboon-12,Baboon-6,Baboon-2,Baboon-3,Baboon-1
AAMP	HIP,KIC	Baboon-3,Baboon-9,Baboon-2
AAR2	THA,WAT,VIC,LUN	Baboon-7,Baboon-12,Baboon-11
AARD	ILE,KIC,LUN	Baboon-9,Baboon-4,Baboon-11,Baboon-8
AARS1	PAN,HIP,VIC,HEA,LUN	Baboon-6,Baboon-4,Baboon-10,Baboon-9,Baboon-5
AARS2	LUN,MUG,SPL	Baboon-10,Baboon-11
AASDH	MUG,THA,ILE,SPL,HIP,PAN,VIC,KIC,LUN	Baboon-12,Baboon-6,Baboon-3,Baboon-4,Baboon-9,Baboon-11,Baboon-5
AASDHPPT	HIP,WAT	Baboon-8,Baboon-5
AASS	MUG,WAT,THA,ILE,SPL,HIP,VIC,HEA,KIC,LUN	Baboon-7,Baboon-12,Baboon-6,Baboon-2,Baboon-3,Baboon-8,Baboon-1,Baboon-4,Baboon-9
AATF	THA,PAN	Baboon-2
AATK	HIP,VIC	Baboon-3,Baboon-8,Baboon-10
ABAT	WAT,THA,ILE,PAN,HIP,SPL,VIC,KIC,LUN	Baboon-12,Baboon-2,Baboon-3,Baboon-8,Baboon-1,Baboon-4,Baboon-10,Baboon-9,Baboon-11
ABCA1	WAT,THA,HEA,KIC,LUN	Baboon-7,Baboon-6,Baboon-3,Baboon-10,Baboon-5
ABCA10	MUG,WAT,THA,VIC,HEA,LUN	Baboon-7,Baboon-8,Baboon-1,Baboon-10,Baboon-9,Baboon-11,Baboon-5
ABCA2	SPL	Baboon-7
ABCA4	ILE,WAT,SPL	Baboon-7,Baboon-12,Baboon-2,Baboon-8,Baboon-4,Baboon-10,Baboon-9
ABCA5	MUG,THA,ILE,PAN,HIP,SPL,VIC	Baboon-7,Baboon-8,Baboon-4,Baboon-9,Baboon-11,Baboon-5
ABCA6	MUG,WAT,HEA,KIC,LUN	Baboon-7,Baboon-2,Baboon-3,Baboon-8,Baboon-4,Baboon-10,Baboon-11,Baboon-5
ABCA8	MUG,WAT,THA,ILE,SPL,HIP,VIC,HEA,KIC,LUN	Baboon-7,Baboon-12,Baboon-2,Baboon-3,Baboon-8,Baboon-1,Baboon-4,Baboon-10,Baboon-9,Baboon-11,Baboon-5
ABCA9	MUG,WAT,THA,ILE,PAN,HIP,VIC,HEA,KIC,LUN	Baboon-7,Baboon-12,Baboon-2,Baboon-8,Baboon-1,Baboon-4,Baboon-10,Baboon-9,Baboon-11,Baboon-5
ABCB1	WAT,THA,ILE,SPL,VIC,HEA,KIC,LUN	Baboon-7,Baboon-12,Baboon-6,Baboon-2,Baboon-3,Baboon-11
ABCB10	MUG,WAT,THA,ILE,SPL,HIP,PAN,VIC,HEA,KIC,LUN	Baboon-7,Baboon-12,Baboon-6,Baboon-2,Baboon-3,Baboon-8,Baboon-1,Baboon-4,Baboon-10,Baboon-9,Baboon-11,Baboon-5
ABCB11	HEA,MUG	Baboon-2,Baboon-1,Baboon-10,Baboon-9,Baboon-5
ABCB4	SPL	Baboon-12
ABCB6	MUG,WAT,LUN	Baboon-9,Baboon-1,Baboon-11,Baboon-5
ABCB8	VIC	Baboon-11
ABCB9	HIP,VIC	Baboon-6,Baboon-10
ABCC1	MUG,WAT,THA,ILE,SPL,HIP,VIC,HEA,LUN	Baboon-12,Baboon-3,Baboon-8,Baboon-1,Baboon-4,Baboon-10,Baboon-11,Baboon-5
ABCC10	THA,KIC,MUG,VIC	Baboon-3,Baboon-8,Baboon-6,Baboon-7
ABCC2	ILE	Baboon-4,Baboon-10
ABCC3	LUN,ILE,SPL,PAN	Baboon-12,Baboon-6,Baboon-3,Baboon-1,Baboon-4,Baboon-9
ABCC4	ILE,SPL,PAN,KIC,LUN	Baboon-7,Baboon-6,Baboon-8,Baboon-1,Baboon-4,Baboon-9,Baboon-11,Baboon-5
ABCC5	MUG,WAT,THA,ILE,SPL,HIP,VIC,HEA,KIC,LUN	Baboon-7,Baboon-12,Baboon-6,Baboon-8,Baboon-1,Baboon-11,Baboon-5
ABCC6	ILE,KIC,PAN	Baboon-12,Baboon-2,Baboon-4,Baboon-9,Baboon-11
ABCC8	HIP,LUN,PAN,VIC	Baboon-7,Baboon-12,Baboon-6,Baboon-8,Baboon-1,Baboon-9
ABCC9	MUG,WAT,THA,ILE,SPL,HEA	Baboon-12,Baboon-6,Baboon-8,Baboon-1,Baboon-4,Baboon-11
ABCD2	THA,WAT,VIC,LUN	Baboon-7,Baboon-12,Baboon-8,Baboon-1,Baboon-9
ABCD3	MUG,WAT,THA,ILE,SPL,HIP,PAN,VIC,KIC,LUN	Baboon-7,Baboon-12,Baboon-6,Baboon-2,Baboon-3,Baboon-8,Baboon-1,Baboon-10,Baboon-11,Baboon-5
ABCE1	ILE,PAN,SPL,VIC,LUN	Baboon-7,Baboon-4,Baboon-12
ABCF1	THA,MUG,LUN	Baboon-12,Baboon-10
ABCF3	THA	Baboon-7
ABCG1	MUG,WAT,THA,ILE,SPL,HIP,VIC,HEA,KIC,LUN	Baboon-7,Baboon-12,Baboon-6,Baboon-2,Baboon-3,Baboon-1,Baboon-10,Baboon-11
ABCG2	MUG,WAT,THA,ILE,SPL,PAN,VIC,HEA,KIC,LUN	Baboon-7,Baboon-6,Baboon-2,Baboon-8,Baboon-1,Baboon-4,Baboon-10,Baboon-9,Baboon-11,Baboon-5
ABCG4	THA,ILE,HIP,VIC,HEA,KIC,LUN	Baboon-7,Baboon-12,Baboon-2,Baboon-3,Baboon-10,Baboon-11,Baboon-5
ABCG5	THA,ILE,VIC	Baboon-3,Baboon-7,Baboon-2,Baboon-10
ABCG8	ILE	Baboon-3,Baboon-7,Baboon-2,Baboon-10
ABHD10	THA,SPL,HIP,VIC,HEA,KIC	Baboon-12,Baboon-6,Baboon-2,Baboon-3,Baboon-1,Baboon-10,Baboon-11
ABHD11	HIP,ILE,KIC	Baboon-3,Baboon-8,Baboon-10
ABHD12	WAT,THA,ILE,SPL,VIC,KIC,LUN	Baboon-7,Baboon-12,Baboon-6,Baboon-2,Baboon-3,Baboon-10,Baboon-9,Baboon-5
ABHD12B	THA,VIC	Baboon-12,Baboon-6,Baboon-2,Baboon-10,Baboon-5
ABHD13	THA,KIC,WAT,SPL	Baboon-12,Baboon-2,Baboon-3,Baboon-10,Baboon-9,Baboon-5
ABHD15	WAT	Baboon-6
ABHD17A	MUG,THA,ILE,SPL,HIP,VIC,HEA,KIC,LUN	Baboon-7,Baboon-12,Baboon-8,Baboon-1,Baboon-4,Baboon-10,Baboon-9,Baboon-11,Baboon-5
ABHD17B	WAT,THA,ILE,SPL,HIP,HEA,KIC	Baboon-7,Baboon-9,Baboon-1,Baboon-2
ABHD17C	PAN	Baboon-9
ABHD18	MUG,WAT,VIC	Baboon-8,Baboon-10,Baboon-11
ABHD2	MUG,WAT,THA,ILE,SPL,HIP,VIC,HEA,KIC,LUN	Baboon-7,Baboon-12,Baboon-6,Baboon-2,Baboon-3,Baboon-1,Baboon-4,Baboon-10,Baboon-9,Baboon-11,Baboon-5
ABHD3	ILE,KIC,PAN	Baboon-8,Baboon-10,Baboon-11
ABHD4	MUG,WAT,PAN,HIP,SPL,VIC,HEA,LUN	Baboon-7,Baboon-1,Baboon-4,Baboon-11,Baboon-5
ABHD5	THA,ILE,SPL	Baboon-7,Baboon-8
ABHD6	WAT,ILE,SPL,HIP,KIC	Baboon-7,Baboon-12,Baboon-2,Baboon-1,Baboon-4,Baboon-11
ABHD8	THA,HIP	Baboon-12,Baboon-11
ABI1	LUN	Baboon-1
ABI2	MUG,WAT,SPL,HIP,PAN,HEA,KIC,LUN	Baboon-7,Baboon-12,Baboon-2,Baboon-4,Baboon-9,Baboon-11,Baboon-5
ABI3BP	MUG,WAT,ILE,HIP,VIC,KIC,LUN	Baboon-7,Baboon-2,Baboon-3,Baboon-8,Baboon-9,Baboon-11,Baboon-5
ABITRAM	MUG,WAT,THA,ILE,PAN,HIP,SPL,VIC,HEA,KIC,LUN	Baboon-3,Baboon-9,Baboon-4,Baboon-10
ABL1	ILE,SPL,VIC	Baboon-6,Baboon-8,Baboon-1,Baboon-4,Baboon-5
ABL2	MUG,WAT,SPL,HIP,VIC,KIC	Baboon-7,Baboon-6,Baboon-4,Baboon-10,Baboon-9
ABLIM1	MUG,WAT,ILE,SPL,VIC,HEA,KIC,LUN	Baboon-7,Baboon-12,Baboon-6,Baboon-3,Baboon-8,Baboon-1,Baboon-10,Baboon-11
ABLIM3	MUG,WAT,THA,SPL,HIP,LUN	Baboon-7,Baboon-2,Baboon-1,Baboon-4,Baboon-10,Baboon-9,Baboon-11
ABO	HIP	Baboon-7
ABR	MUG,WAT,THA,ILE,SPL,HIP,VIC,LUN	Baboon-12,Baboon-6,Baboon-2,Baboon-3,Baboon-8,Baboon-1,Baboon-10,Baboon-9,Baboon-11,Baboon-5
ABRA	HEA,MUG	Baboon-12,Baboon-6,Baboon-8,Baboon-1,Baboon-4,Baboon-9,Baboon-11
ABRACL	HIP	Baboon-4,Baboon-2,Baboon-12
ABRAXAS1	VIC	Baboon-7
ABRAXAS2	WAT,SPL,PAN	Baboon-7,Baboon-10,Baboon-5
ABT1	THA,ILE,HIP,VIC,HEA,KIC	Baboon-12,Baboon-6,Baboon-8,Baboon-10,Baboon-5
ABTB1	THA,ILE,HIP,VIC,LUN	Baboon-7,Baboon-12,Baboon-2,Baboon-4,Baboon-9
ABTB2	MUG,THA,ILE,SPL,HIP,VIC,HEA,KIC	Baboon-7,Baboon-12,Baboon-3,Baboon-8,Baboon-4,Baboon-10,Baboon-9,Baboon-11
ACAA1	WAT,ILE,HEA,KIC,LUN	Baboon-7,Baboon-12,Baboon-6,Baboon-4,Baboon-11
ACAA2	MUG,WAT,THA,PAN,HIP,SPL,VIC,HEA,KIC	Baboon-12,Baboon-6,Baboon-2,Baboon-3,Baboon-8,Baboon-1,Baboon-4,Baboon-10,Baboon-9,Baboon-5
ACACA	HEA	Baboon-12
ACACB	MUG,WAT,THA,ILE,SPL,HIP,PAN,VIC,HEA,LUN	Baboon-7,Baboon-12,Baboon-6,Baboon-3,Baboon-8,Baboon-4,Baboon-10,Baboon-9,Baboon-11,Baboon-5
ACAD10	MUG,WAT,SPL,HIP,KIC,LUN	Baboon-7,Baboon-3,Baboon-1,Baboon-10,Baboon-9
ACAD11	MUG,WAT,THA,ILE,SPL,HIP,PAN,VIC,HEA,KIC,LUN	Baboon-6,Baboon-2,Baboon-3,Baboon-8,Baboon-1,Baboon-4,Baboon-10,Baboon-9,Baboon-11,Baboon-5
ACAD8	MUG,WAT,THA,ILE,SPL,HIP,PAN,VIC,HEA,KIC,LUN	Baboon-7,Baboon-6,Baboon-3,Baboon-8,Baboon-10,Baboon-11,Baboon-5
ACAD9	MUG,WAT,THA,ILE,SPL,PAN,VIC,LUN	Baboon-6,Baboon-2,Baboon-4,Baboon-10,Baboon-9,Baboon-11
ACADM	MUG,WAT,ILE,HIP,HEA,LUN	Baboon-4,Baboon-2,Baboon-5
ACADS	MUG,ILE,HIP,HEA,KIC	Baboon-6,Baboon-8,Baboon-4,Baboon-10,Baboon-9,Baboon-5
ACADSB	KIC	Baboon-7,Baboon-11
ACADVL	ILE,VIC	Baboon-9,Baboon-2
ACAP1	LUN,ILE,SPL	Baboon-7,Baboon-4,Baboon-6
ACAP2	MUG,WAT,ILE,SPL,HIP,PAN,VIC,KIC,LUN	Baboon-7,Baboon-12,Baboon-6,Baboon-3,Baboon-1,Baboon-4,Baboon-10
ACAP3	HIP,THA,WAT,SPL	Baboon-12,Baboon-2,Baboon-3,Baboon-9,Baboon-11
ACAT1	THA,ILE,VIC,HEA,KIC,LUN	Baboon-9,Baboon-8,Baboon-10
ACAT2	MUG,THA,SPL,HIP,PAN,VIC,HEA,LUN	Baboon-12,Baboon-6,Baboon-8,Baboon-4,Baboon-10
ACBD3	WAT,THA,ILE,SPL,VIC,HEA,LUN	Baboon-3,Baboon-1
ACBD4	MUG,WAT,THA,ILE,PAN,VIC,HEA,KIC,LUN	Baboon-12,Baboon-2,Baboon-3,Baboon-8,Baboon-9,Baboon-11,Baboon-5
ACBD5	THA,ILE,PAN,SPL,VIC,KIC,LUN	Baboon-7,Baboon-12,Baboon-6,Baboon-2,Baboon-3,Baboon-1,Baboon-4,Baboon-10,Baboon-9,Baboon-11,Baboon-5
ACBD6	MUG,WAT,HIP,VIC,KIC	Baboon-7,Baboon-6,Baboon-1,Baboon-10
ACCS	WAT,THA,ILE,SPL,HIP,LUN	Baboon-9,Baboon-4,Baboon-10,Baboon-2
ACD	HIP	Baboon-1
ACER3	THA,ILE,KIC	Baboon-10,Baboon-1
ACHE	THA	Baboon-5
ACIN1	MUG,WAT,ILE,HIP,VIC,KIC	Baboon-7,Baboon-12,Baboon-2,Baboon-1,Baboon-4,Baboon-9,Baboon-5
ACKR1	WAT,THA,ILE,SPL,VIC,LUN	Baboon-7,Baboon-12,Baboon-1,Baboon-10,Baboon-5
ACKR2	WAT,SPL	Baboon-10,Baboon-1,Baboon-2,Baboon-11
ACKR3	MUG,WAT,THA,ILE,SPL,HIP,PAN,HEA,LUN	Baboon-7,Baboon-12,Baboon-3,Baboon-1,Baboon-10,Baboon-9,Baboon-5
ACKR4	WAT,ILE,PAN,SPL,KIC,LUN	Baboon-6,Baboon-3,Baboon-8,Baboon-1,Baboon-4,Baboon-10,Baboon-9,Baboon-11,Baboon-5
ACLY	WAT,THA,ILE,SPL,HIP,PAN,VIC,KIC,LUN	Baboon-3,Baboon-8,Baboon-1,Baboon-10,Baboon-9,Baboon-11,Baboon-5
ACMSD	KIC	Baboon-10,Baboon-2,Baboon-11
ACO1	MUG,WAT,THA,SPL,LUN	Baboon-3,Baboon-4,Baboon-2,Baboon-11
ACO2	ILE,SPL,VIC,HEA,KIC	Baboon-2,Baboon-3,Baboon-1,Baboon-10,Baboon-5
ACOT11	ILE,KIC	Baboon-12,Baboon-6
ACOT12	KIC	Baboon-9,Baboon-12,Baboon-6
ACOT13	WAT,ILE,PAN,HIP,VIC,KIC,LUN	Baboon-6,Baboon-1,Baboon-4,Baboon-9,Baboon-5
ACOT4	HIP,ILE,KIC	Baboon-7,Baboon-2,Baboon-1,Baboon-4,Baboon-10,Baboon-5
ACOT6	HIP,KIC,WAT	Baboon-3,Baboon-12,Baboon-10
ACOT7	WAT,THA,HIP,VIC,KIC,LUN	Baboon-10,Baboon-12,Baboon-1,Baboon-5
ACOT8	MUG,ILE,HIP,HEA,KIC	Baboon-9,Baboon-1,Baboon-11
ACOX1	MUG,WAT,THA,ILE,PAN,SPL,VIC,HEA,KIC	Baboon-7,Baboon-12,Baboon-6,Baboon-2,Baboon-8,Baboon-1,Baboon-10,Baboon-9,Baboon-11,Baboon-5
ACOX2	MUG,ILE,SPL,PAN,HEA,KIC,LUN	Baboon-7,Baboon-12,Baboon-2,Baboon-3,Baboon-8,Baboon-11,Baboon-5
ACOX3	WAT,THA,SPL,HIP,VIC,KIC,LUN	Baboon-7,Baboon-12,Baboon-6,Baboon-2,Baboon-1,Baboon-9,Baboon-11,Baboon-5
ACP1	MUG,WAT,THA,ILE,PAN,HIP,SPL,VIC,HEA,KIC,LUN	Baboon-12,Baboon-6,Baboon-3,Baboon-8,Baboon-1,Baboon-4,Baboon-9
ACP3	KIC,WAT,LUN	Baboon-3,Baboon-8,Baboon-10,Baboon-9,Baboon-11
ACP5	SPL	Baboon-10
ACP6	HIP,KIC,VIC	Baboon-3,Baboon-4
ACP7	THA	Baboon-2
ACSBG1	HIP,THA,VIC	Baboon-7,Baboon-9,Baboon-1,Baboon-11
ACSF2	MUG,WAT,THA,ILE,SPL,PAN,VIC,KIC,LUN	Baboon-7,Baboon-6,Baboon-2,Baboon-8,Baboon-4,Baboon-9,Baboon-11,Baboon-5
ACSF3	HIP,LUN,MUG,VIC	Baboon-6,Baboon-1,Baboon-4,Baboon-10,Baboon-11
ACSL1	MUG,WAT,THA,ILE,SPL,HIP,HEA,KIC,LUN	Baboon-6,Baboon-2,Baboon-3,Baboon-8,Baboon-1,Baboon-4,Baboon-9,Baboon-11
ACSL3	MUG,WAT,THA,ILE,SPL,HIP,PAN,VIC,HEA,KIC	Baboon-4,Baboon-12,Baboon-8,Baboon-5
ACSL5	WAT,ILE,SPL,PAN,LUN	Baboon-7,Baboon-8,Baboon-4,Baboon-10,Baboon-9
ACSL6	THA,ILE,HIP,VIC,KIC	Baboon-7,Baboon-12,Baboon-6,Baboon-2,Baboon-3,Baboon-4,Baboon-11
ACSM1	ILE,KIC	Baboon-4,Baboon-12,Baboon-5
ACSM2B	KIC,WAT,MUG	Baboon-7,Baboon-12,Baboon-6,Baboon-2,Baboon-8,Baboon-4,Baboon-10,Baboon-11
ACSM3	KIC,WAT	Baboon-6,Baboon-3,Baboon-1,Baboon-11,Baboon-5
ACSM4	VIC	Baboon-12
ACSM5	HIP,ILE,KIC,HEA	Baboon-7,Baboon-6,Baboon-1,Baboon-10
ACSS1	MUG,THA,ILE,PAN,HIP,SPL,VIC,HEA,KIC,LUN	Baboon-12,Baboon-6,Baboon-2,Baboon-3,Baboon-1,Baboon-10,Baboon-9,Baboon-11,Baboon-5
ACSS2	HEA,HIP,KIC,PAN	Baboon-7,Baboon-3,Baboon-1,Baboon-4,Baboon-5
ACSS3	WAT,THA,ILE,PAN,HIP,VIC,HEA,KIC,LUN	Baboon-12,Baboon-6,Baboon-3,Baboon-4,Baboon-10,Baboon-5
ACTA1	HEA	Baboon-7,Baboon-12,Baboon-6,Baboon-3,Baboon-10
ACTA2	MUG,WAT,THA,ILE,SPL,HIP,PAN,HEA,KIC,LUN	Baboon-8,Baboon-10,Baboon-12,Baboon-11
ACTB	MUG,WAT,THA,ILE,SPL,HIP,PAN,VIC,HEA,KIC,LUN	Baboon-7,Baboon-12,Baboon-6,Baboon-2,Baboon-3,Baboon-8,Baboon-1,Baboon-4,Baboon-10,Baboon-9,Baboon-11,Baboon-5
ACTC1	HEA,MUG	Baboon-3,Baboon-10,Baboon-2,Baboon-11
ACTG1	MUG,WAT,THA,ILE,PAN,HIP,SPL,VIC,HEA,KIC,LUN	Baboon-12,Baboon-6,Baboon-2,Baboon-3,Baboon-8,Baboon-1,Baboon-4,Baboon-9,Baboon-11
ACTG2	ILE,KIC,PAN	Baboon-12,Baboon-11
ACTL6A	MUG,WAT,THA,ILE,SPL,PAN,LUN	Baboon-12,Baboon-2
ACTL6B	THA	Baboon-3
ACTN1	MUG,ILE,HIP,HEA,LUN	Baboon-7,Baboon-1,Baboon-2,Baboon-11
ACTN2	MUG,PAN,HIP,VIC,HEA,LUN	Baboon-7,Baboon-2,Baboon-1,Baboon-4,Baboon-10,Baboon-11
ACTN3	MUG	Baboon-8,Baboon-5
ACTN4	MUG,WAT,THA,ILE,SPL,HIP,PAN,VIC,HEA,KIC,LUN	Baboon-7,Baboon-12,Baboon-6,Baboon-2,Baboon-3,Baboon-8,Baboon-1,Baboon-4,Baboon-10,Baboon-9,Baboon-11,Baboon-5
ACTR10	LUN,ILE,VIC	Baboon-7,Baboon-8
ACTR1A	WAT,ILE,SPL,HIP,VIC	Baboon-7,Baboon-12,Baboon-3,Baboon-8,Baboon-1,Baboon-11
ACTR1B	MUG,THA,ILE,SPL,HIP,PAN,VIC,HEA,LUN	Baboon-7,Baboon-12,Baboon-6,Baboon-3,Baboon-1,Baboon-10,Baboon-9,Baboon-11
ACTR2	MUG,WAT,THA,ILE,SPL,HIP,PAN,VIC,HEA,KIC,LUN	Baboon-7,Baboon-12,Baboon-6,Baboon-2,Baboon-3,Baboon-8,Baboon-1,Baboon-4,Baboon-10,Baboon-9,Baboon-11,Baboon-5
ACTR3	MUG,WAT,THA,ILE,SPL,HIP,PAN,VIC,HEA,KIC,LUN	Baboon-7,Baboon-12,Baboon-6,Baboon-2,Baboon-3,Baboon-1,Baboon-4,Baboon-10,Baboon-9,Baboon-11
ACTR3B	HIP	Baboon-1
ACTR5	ILE,KIC	Baboon-7,Baboon-1
ACTR6	ILE,SPL,VIC,KIC,LUN	Baboon-7,Baboon-12,Baboon-6,Baboon-3,Baboon-8,Baboon-9
ACTR8	MUG,THA,ILE,SPL,HIP,PAN,VIC,KIC	Baboon-2,Baboon-3,Baboon-8,Baboon-4,Baboon-5
ACTRT3	SPL	Baboon-12
ACVR1	HIP,ILE,SPL	Baboon-7,Baboon-9,Baboon-6,Baboon-11
ACVR1B	MUG,THA,PAN,SPL,KIC,LUN	Baboon-7,Baboon-8,Baboon-1,Baboon-11,Baboon-5
ACVR1C	THA,HIP,ILE,WAT	Baboon-7,Baboon-4,Baboon-1,Baboon-11
ACVR2A	WAT,THA,ILE,HEA,LUN	Baboon-7,Baboon-6,Baboon-11
ACVR2B	HIP,KIC,WAT,VIC	Baboon-7,Baboon-12,Baboon-6,Baboon-8,Baboon-4,Baboon-10,Baboon-9,Baboon-5
ACVRL1	MUG,WAT,ILE,SPL,HIP,KIC,LUN	Baboon-6,Baboon-8,Baboon-1,Baboon-9,Baboon-5
ACYP1	THA,MUG	Baboon-1
ACYP2	HEA,KIC,MUG,VIC	Baboon-12,Baboon-2,Baboon-10,Baboon-9,Baboon-11
ADA	ILE,SPL	Baboon-7,Baboon-6
ADA2	LUN,SPL	Baboon-12,Baboon-3,Baboon-10,Baboon-9,Baboon-11
ADAD1	MUG	Baboon-12
ADAL	MUG,WAT,THA,ILE,SPL,HIP,VIC,HEA,KIC	Baboon-7,Baboon-12,Baboon-6,Baboon-2,Baboon-3,Baboon-8,Baboon-1,Baboon-4,Baboon-10,Baboon-9,Baboon-11,Baboon-5
ADAM11	HIP	Baboon-8
ADAM12	SPL	Baboon-10,Baboon-11
ADAM15	WAT,THA,SPL,HIP,HEA,KIC	Baboon-7,Baboon-8,Baboon-10,Baboon-12
ADAM17	MUG,WAT,THA,ILE,SPL,HIP,LUN	Baboon-7,Baboon-2,Baboon-8,Baboon-4,Baboon-9
ADAM19	HEA,MUG,SPL,LUN	Baboon-3,Baboon-1,Baboon-7,Baboon-10
ADAM22	WAT,THA,ILE,PAN,SPL,HIP,VIC,LUN	Baboon-6,Baboon-2,Baboon-3,Baboon-10,Baboon-9
ADAM23	HIP,THA,SPL,VIC	Baboon-12,Baboon-6,Baboon-3,Baboon-8,Baboon-4,Baboon-10,Baboon-9,Baboon-5
ADAM28	LUN,HIP,ILE,SPL	Baboon-2,Baboon-3,Baboon-8,Baboon-1,Baboon-4,Baboon-10,Baboon-9,Baboon-11
ADAM32	HIP	Baboon-11
ADAM9	MUG,THA,PAN,HIP,SPL,VIC,HEA,KIC,LUN	Baboon-7,Baboon-12,Baboon-6,Baboon-3,Baboon-8,Baboon-1,Baboon-4,Baboon-10,Baboon-11
ADAMDEC1	LUN,ILE,SPL	Baboon-12,Baboon-6,Baboon-2,Baboon-3,Baboon-8,Baboon-1,Baboon-4,Baboon-10,Baboon-9,Baboon-11
ADAMTS1	MUG,WAT,SPL,HIP,HEA,KIC	Baboon-4,Baboon-6,Baboon-10,Baboon-11
ADAMTS10	THA,WAT,VIC	Baboon-3,Baboon-9,Baboon-10
ADAMTS12	MUG,WAT	Baboon-7,Baboon-8,Baboon-1
ADAMTS13	THA	Baboon-12,Baboon-11
ADAMTS15	HEA,KIC,WAT	Baboon-3,Baboon-8,Baboon-1,Baboon-7
ADAMTS16	WAT	Baboon-7,Baboon-8
ADAMTS19	HIP	Baboon-11
ADAMTS2	MUG,WAT,SPL,HEA,LUN	Baboon-7,Baboon-6,Baboon-3,Baboon-1,Baboon-10
ADAMTS3	HIP	Baboon-11
ADAMTS4	WAT	Baboon-6
ADAMTS5	HEA,ILE,WAT,SPL	Baboon-12,Baboon-6,Baboon-3,Baboon-10,Baboon-9,Baboon-11
ADAMTS7	HEA,THA	Baboon-4,Baboon-10,Baboon-12,Baboon-11
ADAMTS8	LUN	Baboon-11
ADAMTS9	ILE,KIC,WAT,LUN	Baboon-7,Baboon-3,Baboon-4,Baboon-9,Baboon-5
ADAMTSL1	MUG,WAT,THA,ILE,VIC,HEA,KIC,LUN	Baboon-12,Baboon-6,Baboon-2,Baboon-3,Baboon-8,Baboon-1,Baboon-4,Baboon-10,Baboon-9,Baboon-11,Baboon-5
ADAMTSL2	LUN	Baboon-11
ADAMTSL4	HEA,MUG,WAT,LUN	Baboon-12,Baboon-6,Baboon-3,Baboon-8,Baboon-1,Baboon-9
ADAP1	HIP,ILE,THA,VIC	Baboon-3,Baboon-1,Baboon-10
ADAP2	MUG,WAT,THA,ILE,HIP,KIC,LUN	Baboon-6,Baboon-2,Baboon-3,Baboon-1,Baboon-9,Baboon-11,Baboon-5
ADAR	MUG,WAT,THA,ILE,SPL,HIP,VIC,HEA,KIC,LUN	Baboon-7,Baboon-12,Baboon-6,Baboon-2,Baboon-3,Baboon-8,Baboon-1,Baboon-10,Baboon-9,Baboon-5
ADARB2	THA	Baboon-1,Baboon-5
ADAT1	HEA,KIC,SPL	Baboon-6
ADAT2	THA,HIP	Baboon-8,Baboon-1
ADCK1	HIP,LUN,THA,VIC	Baboon-3,Baboon-9,Baboon-6,Baboon-5
ADCK2	WAT,THA,ILE,SPL,PAN,VIC,HEA,KIC,LUN	Baboon-7,Baboon-12,Baboon-2,Baboon-4,Baboon-10,Baboon-9
ADCK5	HEA,HIP,KIC,SPL	Baboon-7,Baboon-12,Baboon-10,Baboon-2
ADCY1	HIP,THA,MUG,PAN	Baboon-12,Baboon-1,Baboon-4,Baboon-9,Baboon-11
ADCY2	THA,MUG,VIC	Baboon-7,Baboon-9,Baboon-4
ADCY3	LUN	Baboon-1
ADCY5	HEA,MUG,WAT,VIC	Baboon-12,Baboon-6,Baboon-2,Baboon-3,Baboon-9,Baboon-11
ADCY6	WAT,ILE,HIP,VIC,HEA	Baboon-12,Baboon-6,Baboon-1,Baboon-10,Baboon-9,Baboon-11
ADCY7	MUG,WAT,THA,ILE,PAN,HIP,SPL,VIC,HEA,KIC,LUN	Baboon-3,Baboon-8,Baboon-1,Baboon-4,Baboon-10,Baboon-11,Baboon-5
ADCY8	HIP,THA,VIC	Baboon-7,Baboon-12,Baboon-3,Baboon-8,Baboon-10
ADCY9	THA,KIC,MUG,VIC	Baboon-12,Baboon-2,Baboon-3,Baboon-11,Baboon-5
ADCYAP1	HIP,THA,VIC,SPL	Baboon-7,Baboon-3,Baboon-1,Baboon-9,Baboon-5
ADCYAP1R1	THA,HIP,VIC,SPL	Baboon-6,Baboon-11
ADD1	LUN,SPL,VIC	Baboon-1,Baboon-2,Baboon-11
ADD2	VIC	Baboon-6,Baboon-1
ADD3	MUG,WAT,ILE,PAN,SPL,VIC,HEA,KIC	Baboon-3,Baboon-10,Baboon-7,Baboon-11
ADGB	LUN	Baboon-2
ADGRA2	MUG,WAT,SPL,HIP,HEA,KIC	Baboon-12,Baboon-2,Baboon-3,Baboon-1,Baboon-9,Baboon-11
ADGRA3	HIP,ILE,KIC,VIC	Baboon-6,Baboon-1,Baboon-2
ADGRB1	HIP,THA,VIC	Baboon-7,Baboon-2,Baboon-3,Baboon-1,Baboon-9,Baboon-5
ADGRB2	HIP	Baboon-11
ADGRB3	LUN,VIC	Baboon-6,Baboon-4,Baboon-10,Baboon-9,Baboon-11
ADGRD1	HEA,WAT	Baboon-9,Baboon-5
ADGRE1	LUN,ILE,SPL	Baboon-12,Baboon-6,Baboon-3,Baboon-1,Baboon-4,Baboon-5
ADGRE2	MUG,WAT,THA,ILE,SPL,HIP,PAN,HEA,KIC,LUN	Baboon-7,Baboon-12,Baboon-6,Baboon-2,Baboon-3,Baboon-8,Baboon-1,Baboon-4,Baboon-10,Baboon-9,Baboon-11,Baboon-5
ADGRE5	MUG,WAT,ILE,SPL,HEA,KIC,LUN	Baboon-7,Baboon-12,Baboon-6,Baboon-2,Baboon-3,Baboon-8,Baboon-1,Baboon-4,Baboon-10,Baboon-9,Baboon-11,Baboon-5
ADGRF1	KIC,LUN	Baboon-7,Baboon-6,Baboon-2,Baboon-8,Baboon-1,Baboon-4,Baboon-10
ADGRF2	HEA,ILE,MUG	Baboon-9,Baboon-10,Baboon-2,Baboon-5
ADGRF3	WAT,THA,ILE,SPL,HIP,LUN	Baboon-7,Baboon-2,Baboon-3,Baboon-1,Baboon-4,Baboon-11
ADGRF5	MUG,WAT,ILE,SPL,PAN,HIP,VIC,HEA,KIC,LUN	Baboon-7,Baboon-12,Baboon-6,Baboon-2,Baboon-8,Baboon-1,Baboon-10,Baboon-9,Baboon-11,Baboon-5
ADGRG1	MUG,WAT,THA,HIP,VIC,HEA,KIC,LUN	Baboon-7,Baboon-6,Baboon-2,Baboon-3,Baboon-1,Baboon-10,Baboon-11,Baboon-5
ADGRG3	ILE	Baboon-10,Baboon-2,Baboon-5
ADGRG5	WAT,ILE,SPL,HIP,LUN	Baboon-7,Baboon-6,Baboon-2,Baboon-3,Baboon-10,Baboon-11,Baboon-5
ADGRG6	SPL,PAN,VIC,HEA,LUN	Baboon-7,Baboon-12,Baboon-1,Baboon-4,Baboon-11,Baboon-5
ADGRG7	ILE,KIC	Baboon-6,Baboon-1,Baboon-2
ADGRL1	HIP,HEA,LUN	Baboon-10,Baboon-8,Baboon-6,Baboon-1
ADGRL2	MUG,WAT,THA,ILE,SPL,HIP,PAN,VIC,HEA,KIC,LUN	Baboon-7,Baboon-12,Baboon-6,Baboon-2,Baboon-8,Baboon-1,Baboon-4,Baboon-10,Baboon-9,Baboon-11
ADGRL3	THA,WAT,VIC	Baboon-6,Baboon-10,Baboon-2
ADGRL4	HEA,KIC,SPL,LUN	Baboon-10,Baboon-9,Baboon-1
ADGRV1	VIC,HIP,LUN	Baboon-9,Baboon-12,Baboon-6,Baboon-1
ADH5	MUG,WAT,THA,ILE,PAN,HIP,SPL,VIC,HEA,KIC,LUN	Baboon-7,Baboon-3,Baboon-8,Baboon-1,Baboon-9,Baboon-11
ADH6	KIC	Baboon-6,Baboon-3,Baboon-9,Baboon-11,Baboon-5
ADH7	LUN	Baboon-11
ADHFE1	MUG,WAT,THA,PAN,HIP,VIC,HEA,KIC	Baboon-7,Baboon-12,Baboon-6,Baboon-2,Baboon-3,Baboon-8,Baboon-1,Baboon-4,Baboon-9
ADI1	MUG,THA,SPL,HIP,HEA,KIC,LUN	Baboon-2,Baboon-8,Baboon-1,Baboon-9,Baboon-11
ADIPOQ	HEA,WAT	Baboon-9,Baboon-6,Baboon-1
ADIPOR2	MUG,WAT,ILE,SPL,VIC	Baboon-7,Baboon-12,Baboon-3,Baboon-4,Baboon-10,Baboon-9
ADIRF	HEA,ILE,KIC,LUN	Baboon-12,Baboon-1
ADK	ILE,KIC	Baboon-12,Baboon-2
ADM2	KIC	Baboon-8
ADNP	MUG,WAT,THA,ILE,SPL,PAN,HIP,VIC,HEA,KIC,LUN	Baboon-7,Baboon-12,Baboon-6,Baboon-2,Baboon-4,Baboon-10,Baboon-9,Baboon-11
ADNP2	WAT,THA,ILE,SPL,HEA,KIC,LUN	Baboon-3,Baboon-6,Baboon-1
ADO	HEA,LUN,THA,SPL	Baboon-4,Baboon-1,Baboon-11,Baboon-8
ADORA1	HIP,MUG,WAT,VIC	Baboon-2,Baboon-4,Baboon-10,Baboon-11,Baboon-5
ADORA2A	KIC,SPL	Baboon-3,Baboon-7
ADPGK	MUG,WAT,THA,ILE,SPL,HIP,VIC,KIC,LUN	Baboon-7,Baboon-12,Baboon-6,Baboon-8,Baboon-4,Baboon-10,Baboon-9,Baboon-5
ADPRH	MUG,WAT,THA,SPL,HEA,LUN	Baboon-7,Baboon-12,Baboon-6,Baboon-8,Baboon-1,Baboon-4,Baboon-10,Baboon-11,Baboon-5
ADPRHL1	HEA	Baboon-3,Baboon-4,Baboon-1
ADPRM	WAT,THA,ILE,SPL,HIP,VIC,KIC,LUN	Baboon-7,Baboon-12,Baboon-2,Baboon-1,Baboon-11
ADRA1A	WAT,SPL,HIP,VIC,HEA,LUN	Baboon-7,Baboon-12,Baboon-6,Baboon-2,Baboon-3,Baboon-8,Baboon-1,Baboon-4,Baboon-10,Baboon-9,Baboon-11
ADRA1B	WAT,SPL	Baboon-9,Baboon-1
ADRA1D	HEA,THA	Baboon-11
ADRA2A	HIP,ILE	Baboon-7,Baboon-12,Baboon-3,Baboon-10,Baboon-11
ADRB2	MUG	Baboon-2
ADRM1	MUG,THA,ILE,HIP,HEA	Baboon-6,Baboon-2,Baboon-8,Baboon-1,Baboon-9
ADSL	MUG,THA,SPL,HIP,VIC,HEA,KIC,LUN	Baboon-7,Baboon-12,Baboon-6,Baboon-3,Baboon-1,Baboon-4,Baboon-10
ADSS1	MUG,WAT,THA,ILE,PAN,HEA	Baboon-2,Baboon-8,Baboon-4,Baboon-10,Baboon-9,Baboon-11,Baboon-5
ADSS2	THA,WAT,SPL	Baboon-9,Baboon-4,Baboon-5
ADTRP	WAT,THA,ILE,SPL,LUN	Baboon-7,Baboon-12,Baboon-6,Baboon-2,Baboon-1,Baboon-10,Baboon-9,Baboon-11
AEBP1	HIP,ILE,HEA,PAN	Baboon-7,Baboon-12,Baboon-2
AEBP2	WAT,THA,ILE,SPL,PAN,HIP,VIC,HEA,LUN	Baboon-7,Baboon-8,Baboon-4,Baboon-10,Baboon-9,Baboon-11
AEN	MUG,WAT,ILE,SPL,HIP,LUN	Baboon-7,Baboon-12,Baboon-6,Baboon-11,Baboon-5
AFAP1	THA,WAT,VIC	Baboon-4,Baboon-10
AFAP1L1	MUG,WAT	Baboon-10,Baboon-2
AFAP1L2	MUG,THA,SPL,HIP,VIC,KIC,LUN	Baboon-7,Baboon-12,Baboon-3,Baboon-8,Baboon-1,Baboon-10,Baboon-11
AFDN	MUG,WAT,THA,ILE,PAN,HIP,SPL,HEA,KIC,LUN	Baboon-7,Baboon-2,Baboon-3,Baboon-8,Baboon-1,Baboon-4,Baboon-10,Baboon-11,Baboon-5
AFF1	MUG,WAT,SPL,HIP,VIC,KIC,LUN	Baboon-7,Baboon-12,Baboon-2,Baboon-3,Baboon-8,Baboon-4,Baboon-11,Baboon-5
AFF3	HIP,WAT,SPL	Baboon-8,Baboon-6,Baboon-2,Baboon-12
AFF4	MUG,WAT,ILE,SPL,VIC,LUN	Baboon-10,Baboon-2,Baboon-11,Baboon-5
AFG1L	HIP,THA,KIC,VIC	Baboon-3,Baboon-8,Baboon-5
AFG3L2	MUG,WAT,THA,ILE,PAN,HIP,SPL,VIC,HEA,KIC	Baboon-7,Baboon-12,Baboon-2,Baboon-3,Baboon-1,Baboon-4,Baboon-10,Baboon-9,Baboon-11
AFM	KIC	Baboon-3,Baboon-12,Baboon-7,Baboon-2
AFMID	WAT,THA,ILE,SPL,HIP,HEA,KIC,LUN	Baboon-12,Baboon-6,Baboon-2,Baboon-8,Baboon-4,Baboon-10,Baboon-9,Baboon-5
AFP	VIC	Baboon-3
AFTPH	MUG	Baboon-9
AGA	THA,ILE,SPL,VIC,LUN	Baboon-7,Baboon-3,Baboon-1,Baboon-10,Baboon-11
AGAP1	MUG,WAT,THA,ILE,HIP,VIC,HEA,LUN	Baboon-12,Baboon-6,Baboon-3,Baboon-1,Baboon-9,Baboon-11,Baboon-5
AGAP2	THA,HIP,VIC	Baboon-3,Baboon-9,Baboon-1
AGBL1	MUG	Baboon-3,Baboon-11
AGBL2	SPL	Baboon-9,Baboon-1
AGBL3	VIC,LUN	Baboon-9,Baboon-2
AGBL4	HIP	Baboon-5
AGBL5	MUG,WAT,VIC	Baboon-7,Baboon-6,Baboon-11
AGFG1	MUG,WAT,ILE,PAN,SPL,VIC,HEA	Baboon-7,Baboon-12,Baboon-3,Baboon-8,Baboon-1,Baboon-4,Baboon-11
AGFG2	THA,SPL	Baboon-4,Baboon-5
AGGF1	LUN,MUG,WAT,SPL	Baboon-3,Baboon-9,Baboon-7,Baboon-5
AGK	WAT,THA,ILE,HIP,VIC,KIC	Baboon-2,Baboon-4,Baboon-10,Baboon-9,Baboon-11,Baboon-5
AGL	MUG,WAT,THA,ILE,SPL,HIP,VIC,HEA,KIC,LUN	Baboon-7,Baboon-12,Baboon-2,Baboon-8,Baboon-4,Baboon-10,Baboon-11
AGMAT	ILE,KIC,MUG	Baboon-6,Baboon-2,Baboon-8,Baboon-4,Baboon-9,Baboon-11
AGO1	MUG,WAT,ILE,HEA,KIC,LUN	Baboon-12,Baboon-6,Baboon-8,Baboon-1,Baboon-4,Baboon-11,Baboon-5
AGO2	MUG,SPL,VIC	Baboon-7,Baboon-1,Baboon-4,Baboon-9,Baboon-5
AGO4	VIC,ILE,MUG,SPL	Baboon-7,Baboon-6,Baboon-8,Baboon-11,Baboon-5
AGPAT2	ILE,WAT,LUN	Baboon-7,Baboon-12,Baboon-6,Baboon-2,Baboon-3,Baboon-9
AGPAT3	MUG,ILE,SPL,HIP,HEA	Baboon-7,Baboon-12,Baboon-2,Baboon-9,Baboon-11
AGPAT4	WAT,THA,SPL,HIP,VIC,LUN	Baboon-7,Baboon-12,Baboon-1,Baboon-4,Baboon-10,Baboon-5
AGPAT5	MUG,WAT,THA,ILE,HIP,VIC,HEA,KIC	Baboon-12,Baboon-2,Baboon-3,Baboon-1,Baboon-10,Baboon-11
AGPS	VIC,ILE,KIC,SPL	Baboon-3,Baboon-12,Baboon-10
AGR3	ILE	Baboon-4,Baboon-2,Baboon-12
AGT	THA,HIP,KIC,VIC	Baboon-6,Baboon-2,Baboon-3,Baboon-8,Baboon-11,Baboon-5
AGTPBP1	PAN	Baboon-2
AGTR1	KIC,WAT,PAN	Baboon-7,Baboon-4,Baboon-8
AGXT	KIC	Baboon-7,Baboon-6,Baboon-3,Baboon-8,Baboon-10,Baboon-9,Baboon-11
AHCTF1	MUG,WAT,THA,ILE,HIP,VIC,HEA,KIC,LUN	Baboon-7,Baboon-12,Baboon-6,Baboon-3,Baboon-10,Baboon-9,Baboon-11
AHCY	MUG,WAT,THA,ILE,SPL,HIP,PAN,VIC,HEA,KIC,LUN	Baboon-12,Baboon-6,Baboon-2,Baboon-4,Baboon-10,Baboon-11
AHCYL1	VIC,THA,SPL	Baboon-7,Baboon-8
AHCYL2	MUG,WAT,THA,ILE,PAN,KIC,LUN	Baboon-12,Baboon-2,Baboon-3,Baboon-1,Baboon-4,Baboon-9,Baboon-11,Baboon-5
AHDC1	VIC,MUG,LUN	Baboon-7,Baboon-9,Baboon-6
AHI1	WAT,ILE,SPL,HIP,VIC,KIC,LUN	Baboon-12,Baboon-6,Baboon-3,Baboon-4,Baboon-11,Baboon-5
AHNAK	MUG,WAT,THA,ILE,SPL,HIP,PAN,VIC,HEA,KIC,LUN	Baboon-7,Baboon-12,Baboon-6,Baboon-2,Baboon-3,Baboon-8,Baboon-1,Baboon-4,Baboon-10,Baboon-9,Baboon-11,Baboon-5
AHNAK2	THA,SPL,VIC,HEA,KIC,LUN	Baboon-7,Baboon-12,Baboon-3,Baboon-8,Baboon-4,Baboon-11,Baboon-5
AHR	ILE,MUG	Baboon-3,Baboon-4
AHSA1	WAT,SPL,PAN,VIC,KIC	Baboon-3,Baboon-8,Baboon-2,Baboon-5
AHSA2P	MUG,WAT,ILE,PAN,HIP,VIC,HEA,KIC	Baboon-2,Baboon-3,Baboon-10,Baboon-9,Baboon-11
AICDA	ILE,SPL	Baboon-6,Baboon-2,Baboon-4,Baboon-10,Baboon-9
AIDA	HIP	Baboon-12
AIF1L	WAT,THA,VIC,KIC,LUN	Baboon-12,Baboon-6,Baboon-2,Baboon-3,Baboon-8,Baboon-1,Baboon-10,Baboon-9,Baboon-11,Baboon-5
AIFM2	MUG,WAT,THA,ILE,HIP,KIC,LUN	Baboon-7,Baboon-8,Baboon-1,Baboon-4,Baboon-10,Baboon-9,Baboon-11,Baboon-5
AIFM3	HIP,THA,VIC	Baboon-3,Baboon-7,Baboon-11
AIG1	MUG,WAT,THA,ILE,PAN,VIC,HEA,KIC	Baboon-12,Baboon-2,Baboon-3,Baboon-8,Baboon-1,Baboon-10
AIM2	LUN,ILE,WAT,SPL	Baboon-7,Baboon-12,Baboon-6,Baboon-1,Baboon-10,Baboon-9
AIMP1	ILE,VIC	Baboon-4,Baboon-11,Baboon-5
AIP	HEA,THA,PAN	Baboon-7,Baboon-8
AJAP1	THA,VIC,LUN	Baboon-2,Baboon-5
AJM1	HIP,VIC	Baboon-6,Baboon-1
AJUBA	SPL,PAN,HEA,KIC,LUN	Baboon-7,Baboon-3,Baboon-1,Baboon-4,Baboon-11
AK1	THA,ILE,SPL	Baboon-3,Baboon-8,Baboon-10,Baboon-12
AK2	WAT,THA,ILE,SPL,HIP,PAN,HEA,KIC,LUN	Baboon-7,Baboon-12,Baboon-6,Baboon-2,Baboon-8,Baboon-1,Baboon-4,Baboon-11
AK3	WAT,THA,ILE,SPL,VIC,KIC	Baboon-12,Baboon-6,Baboon-2,Baboon-3,Baboon-9,Baboon-11
AK4	MUG,WAT,THA,ILE,SPL,HIP,VIC,HEA,KIC,LUN	Baboon-7,Baboon-12,Baboon-6,Baboon-2,Baboon-3,Baboon-8,Baboon-1,Baboon-4,Baboon-9,Baboon-11,Baboon-5
AK5	HIP	Baboon-7
AK6	MUG,WAT,THA,ILE,SPL,HIP,PAN,VIC,HEA,KIC,LUN	Baboon-10,Baboon-11,Baboon-5
AK8	HIP,KIC	Baboon-7
AK9	KIC,LUN	Baboon-1,Baboon-2,Baboon-5
AKAIN1	HIP,THA,VIC	Baboon-9,Baboon-8,Baboon-5
AKAP1	MUG,WAT,PAN,SPL,HIP,HEA,KIC	Baboon-12,Baboon-8,Baboon-4,Baboon-10,Baboon-9,Baboon-11
AKAP10	WAT,ILE,HIP,VIC,HEA,KIC,LUN	Baboon-7,Baboon-12,Baboon-6,Baboon-8,Baboon-1,Baboon-10,Baboon-11,Baboon-5
AKAP11	MUG,WAT,THA,ILE,SPL,HIP,PAN,VIC,HEA,KIC	Baboon-7,Baboon-12,Baboon-6,Baboon-3,Baboon-8,Baboon-1,Baboon-4,Baboon-9
AKAP12	WAT,THA,ILE,SPL,VIC,HEA,LUN	Baboon-7,Baboon-12,Baboon-6,Baboon-3,Baboon-8,Baboon-1,Baboon-10,Baboon-11,Baboon-5
AKAP13	MUG,WAT,THA,ILE,SPL,PAN,VIC,HEA,LUN	Baboon-7,Baboon-12,Baboon-6,Baboon-2,Baboon-1,Baboon-4,Baboon-9,Baboon-11,Baboon-5
AKAP6	THA,ILE,LUN	Baboon-7,Baboon-9,Baboon-10,Baboon-5
AKAP7	MUG,WAT,THA,ILE,SPL,HIP,PAN,VIC,LUN	Baboon-7,Baboon-12,Baboon-6,Baboon-2,Baboon-3,Baboon-8,Baboon-1,Baboon-10,Baboon-9,Baboon-11
AKAP8	HIP	Baboon-11
AKAP8L	LUN,HIP,MUG,VIC	Baboon-3,Baboon-4,Baboon-7,Baboon-12
AKAP9	MUG,WAT,THA,ILE,SPL,HIP,VIC,KIC,LUN	Baboon-7,Baboon-12,Baboon-2,Baboon-3,Baboon-8,Baboon-9,Baboon-11
AKIP1	VIC	Baboon-4
AKIRIN1	MUG,WAT,THA,ILE,SPL,HIP,VIC,HEA,KIC,LUN	Baboon-7,Baboon-12,Baboon-6,Baboon-2,Baboon-3,Baboon-8,Baboon-1,Baboon-4,Baboon-10,Baboon-9,Baboon-11,Baboon-5
AKIRIN2	MUG,WAT,THA,SPL,HIP,LUN	Baboon-1,Baboon-10,Baboon-9,Baboon-11,Baboon-5
AKNA	MUG,WAT,THA,ILE,SPL,HIP,VIC,LUN	Baboon-7,Baboon-12,Baboon-6,Baboon-2,Baboon-8,Baboon-1,Baboon-4,Baboon-10,Baboon-9,Baboon-11
AKR1A1	MUG,WAT,THA,ILE,SPL,HIP,PAN,VIC,KIC	Baboon-7,Baboon-6,Baboon-8,Baboon-4,Baboon-11,Baboon-5
AKR1B1	MUG,WAT,THA,ILE,SPL,HIP,VIC,HEA,KIC,LUN	Baboon-7,Baboon-12,Baboon-6,Baboon-2,Baboon-3,Baboon-4,Baboon-10,Baboon-9,Baboon-11,Baboon-5
AKR1B10	MUG,WAT,THA,ILE,SPL,HIP,VIC,HEA,KIC,LUN	Baboon-7,Baboon-12,Baboon-6,Baboon-2,Baboon-3,Baboon-8,Baboon-1,Baboon-4,Baboon-9,Baboon-11,Baboon-5
AKT1	HEA,MUG,WAT	Baboon-4,Baboon-2,Baboon-8
AKT1S1	MUG,WAT,THA,ILE,SPL,HIP,HEA,KIC,LUN	Baboon-12,Baboon-6,Baboon-2,Baboon-8,Baboon-1,Baboon-10,Baboon-11
AKT2	MUG,WAT,PAN,HIP,SPL,VIC	Baboon-7,Baboon-12,Baboon-2,Baboon-8,Baboon-1,Baboon-4,Baboon-10
AKT3	THA,ILE,SPL,PAN,VIC,KIC,LUN	Baboon-12,Baboon-6,Baboon-2,Baboon-3,Baboon-1,Baboon-4,Baboon-10
AKTIP	THA,ILE,PAN,HIP,VIC,HEA,KIC,LUN	Baboon-6,Baboon-2,Baboon-3,Baboon-10,Baboon-11,Baboon-5
ALAD	MUG,WAT,THA,ILE,SPL,HIP,PAN,VIC,HEA,KIC,LUN	Baboon-7,Baboon-12,Baboon-6,Baboon-2,Baboon-8,Baboon-1,Baboon-4,Baboon-10,Baboon-9,Baboon-11,Baboon-5
ALAS1	WAT,THA,ILE,HEA,LUN	Baboon-7,Baboon-12,Baboon-6,Baboon-10,Baboon-5
ALB	KIC,SPL,PAN	Baboon-7,Baboon-12,Baboon-3,Baboon-1,Baboon-5
ALCAM	MUG,WAT,THA,ILE,SPL,HIP,VIC,KIC,LUN	Baboon-7,Baboon-12,Baboon-6,Baboon-2,Baboon-3,Baboon-8,Baboon-1,Baboon-10,Baboon-9,Baboon-11,Baboon-5
ALDH16A1	ILE	Baboon-2
ALDH18A1	WAT,ILE,SPL,HIP,PAN,HEA	Baboon-3,Baboon-12,Baboon-11,Baboon-5
ALDH1A1	MUG,WAT,ILE,SPL,HIP,PAN,VIC,KIC,LUN	Baboon-12,Baboon-6,Baboon-2,Baboon-3,Baboon-1,Baboon-9,Baboon-11
ALDH1A3	WAT,THA,ILE,PAN,SPL,KIC,LUN	Baboon-7,Baboon-6,Baboon-3,Baboon-8,Baboon-1,Baboon-4,Baboon-9,Baboon-11,Baboon-5
ALDH1B1	MUG,WAT,THA,ILE,PAN,HIP,HEA,KIC	Baboon-3,Baboon-4,Baboon-10
ALDH1L1	MUG,WAT,THA,PAN,HIP,HEA,KIC	Baboon-7,Baboon-12,Baboon-6,Baboon-2,Baboon-4,Baboon-9,Baboon-11,Baboon-5
ALDH1L2	WAT,THA,ILE,SPL,PAN,HIP,VIC,KIC,LUN	Baboon-7,Baboon-12,Baboon-6,Baboon-3,Baboon-8,Baboon-1,Baboon-10,Baboon-9,Baboon-11,Baboon-5
ALDH2	MUG,WAT,THA,ILE,PAN,HIP,SPL,VIC,HEA,LUN	Baboon-7,Baboon-3,Baboon-8,Baboon-1,Baboon-9,Baboon-11,Baboon-5
ALDH3A1	MUG,THA,ILE,HIP,KIC,LUN	Baboon-7,Baboon-2,Baboon-3,Baboon-8,Baboon-9,Baboon-11
ALDH3A2	MUG,WAT,THA,ILE,SPL,HIP,PAN,VIC,HEA,KIC,LUN	Baboon-6,Baboon-2,Baboon-10,Baboon-9,Baboon-5
ALDH3B1	SPL,LUN	Baboon-7,Baboon-8,Baboon-2,Baboon-12
ALDH4A1	MUG,THA,HIP,VIC,HEA,KIC	Baboon-7,Baboon-6,Baboon-8,Baboon-9,Baboon-11,Baboon-5
ALDH5A1	MUG,WAT,THA,ILE,SPL,HIP,PAN,VIC,HEA,KIC,LUN	Baboon-7,Baboon-12,Baboon-6,Baboon-2,Baboon-8,Baboon-4,Baboon-10,Baboon-11,Baboon-5
ALDH6A1	MUG,WAT,THA,HIP,VIC,HEA,KIC,LUN	Baboon-7,Baboon-2,Baboon-1,Baboon-4,Baboon-9,Baboon-11,Baboon-5
ALDH7A1	WAT,THA,PAN,HIP,HEA,KIC	Baboon-7,Baboon-12,Baboon-6,Baboon-2,Baboon-3,Baboon-8,Baboon-10,Baboon-11
ALDH8A1	KIC	Baboon-6,Baboon-3,Baboon-8,Baboon-10,Baboon-11
ALDOB	ILE,KIC,WAT,PAN	Baboon-7,Baboon-12,Baboon-6,Baboon-2,Baboon-3,Baboon-8,Baboon-4,Baboon-10,Baboon-9,Baboon-11,Baboon-5
ALDOC	WAT,PAN,SPL,HEA,KIC,LUN	Baboon-12,Baboon-6,Baboon-8,Baboon-11,Baboon-5
ALG1	MUG,WAT,THA,ILE,HIP,VIC,KIC,LUN	Baboon-7,Baboon-12,Baboon-1,Baboon-10,Baboon-9,Baboon-11,Baboon-5
ALG11	WAT,PAN,HIP,VIC,LUN	Baboon-3,Baboon-1
ALG12	WAT,THA,ILE,SPL,HIP,VIC,KIC,LUN	Baboon-6,Baboon-2,Baboon-3,Baboon-8,Baboon-1,Baboon-4,Baboon-10,Baboon-11,Baboon-5
ALG14	PAN	Baboon-4
ALG2	ILE,KIC,MUG,VIC	Baboon-7,Baboon-12,Baboon-3,Baboon-8,Baboon-4,Baboon-10
ALG5	THA,VIC	Baboon-9,Baboon-11
ALG6	ILE,SPL	Baboon-5
ALG8	SPL	Baboon-9
ALG9	HIP,WAT,VIC	Baboon-8,Baboon-6,Baboon-10,Baboon-5
ALKBH1	ILE,MUG	Baboon-9,Baboon-2
ALKBH2	HEA,KIC,SPL	Baboon-4,Baboon-10
ALKBH3	WAT,THA,ILE,SPL,PAN,HIP,VIC,HEA,KIC	Baboon-7,Baboon-12,Baboon-6,Baboon-8,Baboon-4,Baboon-9
ALKBH4	HIP	Baboon-9
ALKBH5	MUG,WAT,THA,ILE,PAN,SPL,HIP,HEA	Baboon-7,Baboon-12,Baboon-8,Baboon-1,Baboon-10,Baboon-9
ALKBH6	VIC,HIP,SPL	Baboon-11
ALKBH7	MUG,THA,ILE,HIP,HEA,KIC	Baboon-4,Baboon-11
ALKBH8	MUG,WAT,THA,ILE,SPL,HIP,VIC,HEA,KIC,LUN	Baboon-7,Baboon-12,Baboon-6,Baboon-2,Baboon-3,Baboon-1,Baboon-4,Baboon-10,Baboon-9,Baboon-11,Baboon-5
ALMS1	ILE,PAN,SPL,VIC,KIC,LUN	Baboon-7,Baboon-12,Baboon-8,Baboon-4,Baboon-10,Baboon-9,Baboon-11,Baboon-5
ALOX12	KIC,VIC	Baboon-3,Baboon-11
ALOX15	HIP,WAT,LUN	Baboon-12,Baboon-3,Baboon-8,Baboon-1,Baboon-9,Baboon-11,Baboon-5
ALOX5	LUN	Baboon-9,Baboon-1
ALOX5AP	HIP,KIC,SPL,PAN	Baboon-12,Baboon-2
ALOXE3	THA,KIC,VIC	Baboon-3,Baboon-2,Baboon-11,Baboon-5
ALPK1	WAT,ILE,SPL,HIP,VIC,LUN	Baboon-6,Baboon-2,Baboon-3,Baboon-8,Baboon-1,Baboon-4,Baboon-9,Baboon-11,Baboon-5
ALPK2	HEA,MUG,SPL	Baboon-12,Baboon-2,Baboon-8,Baboon-4,Baboon-10,Baboon-9,Baboon-11
ALPK3	MUG,THA,HIP,VIC,HEA,LUN	Baboon-12,Baboon-6,Baboon-2,Baboon-3,Baboon-1,Baboon-4,Baboon-10,Baboon-9
ALPL	KIC,WAT	Baboon-7,Baboon-12,Baboon-6,Baboon-2,Baboon-4,Baboon-10,Baboon-11
ALS2	WAT,THA,PAN,HIP,SPL,VIC,HEA,KIC	Baboon-7,Baboon-12,Baboon-6,Baboon-1,Baboon-4,Baboon-9
ALS2CL	MUG,ILE,SPL,HEA,KIC,LUN	Baboon-7,Baboon-12,Baboon-6,Baboon-2,Baboon-8,Baboon-1,Baboon-4,Baboon-10
ALX4	VIC	Baboon-6
ALYREF	MUG,THA,ILE,PAN,VIC,HEA	Baboon-7,Baboon-8,Baboon-4,Baboon-10,Baboon-5
AMACR	MUG,THA,ILE,SPL,HIP,VIC,KIC,LUN	Baboon-7,Baboon-12,Baboon-3,Baboon-8,Baboon-9,Baboon-11
AMBRA1	MUG,PAN	Baboon-3,Baboon-5
AMD1	MUG,ILE,HEA,KIC,LUN	Baboon-4,Baboon-6,Baboon-8,Baboon-5
AMDHD1	VIC,KIC,WAT,LUN	Baboon-12,Baboon-6,Baboon-3,Baboon-1,Baboon-10,Baboon-9,Baboon-5
AMDHD2	HIP,ILE,KIC	Baboon-3,Baboon-4,Baboon-6,Baboon-10
AMER2	THA,HIP,VIC	Baboon-4,Baboon-10,Baboon-2,Baboon-5
AMFR	MUG,WAT,PAN,HIP,VIC,HEA,KIC,LUN	Baboon-7,Baboon-2,Baboon-3,Baboon-1,Baboon-10,Baboon-11
AMIGO1	WAT,THA,ILE,HIP,VIC,HEA,KIC	Baboon-7,Baboon-2,Baboon-3,Baboon-11,Baboon-5
AMIGO2	WAT,THA,SPL,PAN,HEA,LUN	Baboon-7,Baboon-12,Baboon-3,Baboon-1,Baboon-10,Baboon-9,Baboon-11,Baboon-5
AMIGO3	WAT	Baboon-2
AMMECR1L	MUG,WAT,THA,SPL,HIP,VIC,LUN	Baboon-12,Baboon-2,Baboon-1,Baboon-11,Baboon-5
AMN	HIP,ILE,KIC	Baboon-9,Baboon-6,Baboon-10,Baboon-5
AMN1	MUG,WAT,THA,ILE,SPL,HIP,PAN,VIC,HEA,KIC,LUN	Baboon-7,Baboon-12,Baboon-6,Baboon-3,Baboon-8,Baboon-1,Baboon-4,Baboon-10,Baboon-9,Baboon-11
AMOTL1	MUG,WAT,THA,ILE,PAN,SPL,VIC,HEA,KIC,LUN	Baboon-7,Baboon-12,Baboon-6,Baboon-2,Baboon-3,Baboon-8,Baboon-1,Baboon-4,Baboon-10,Baboon-9,Baboon-11,Baboon-5
AMOTL2	MUG,PAN,HIP,VIC,KIC	Baboon-7,Baboon-9,Baboon-5
AMPD2	WAT,THA,ILE,SPL,HIP,VIC	Baboon-2,Baboon-3,Baboon-8,Baboon-4,Baboon-11,Baboon-5
AMPD3	HIP,THA,MUG,LUN	Baboon-9,Baboon-12,Baboon-11
AMPH	THA,HIP,VIC	Baboon-3,Baboon-9,Baboon-7
AMT	HEA,ILE,KIC	Baboon-6
AMZ1	HIP	Baboon-7,Baboon-10
AMZ2	MUG,WAT,THA,ILE,SPL,HIP,PAN,VIC,HEA,KIC,LUN	Baboon-2,Baboon-3,Baboon-8,Baboon-1,Baboon-4,Baboon-9,Baboon-11
ANAPC1	MUG,WAT,HIP,VIC,HEA,LUN	Baboon-7,Baboon-12,Baboon-6,Baboon-2,Baboon-4
ANAPC10	MUG,WAT,THA,ILE,SPL,PAN,HEA,KIC	Baboon-7,Baboon-4,Baboon-10,Baboon-12
ANAPC13	ILE	Baboon-8,Baboon-5
ANAPC16	ILE,KIC,MUG,PAN	Baboon-4,Baboon-6
ANAPC2	HIP,LUN,SPL,VIC	Baboon-3,Baboon-1,Baboon-7,Baboon-11
ANAPC4	PAN,MUG,WAT,VIC	Baboon-7,Baboon-8,Baboon-5
ANAPC5	WAT,THA,HIP,VIC,HEA,LUN	Baboon-8,Baboon-1,Baboon-4,Baboon-10,Baboon-5
ANAPC7	HEA,PAN,KIC,LUN	Baboon-3,Baboon-9,Baboon-8,Baboon-12
ANG	MUG,WAT,THA,ILE,SPL,PAN,HIP,VIC,HEA,KIC,LUN	Baboon-7,Baboon-12,Baboon-6,Baboon-3,Baboon-8,Baboon-1,Baboon-10,Baboon-9,Baboon-5
ANGEL1	MUG,THA,ILE,PAN,SPL,HIP	Baboon-12,Baboon-6,Baboon-2,Baboon-8,Baboon-1,Baboon-4,Baboon-5
ANGEL2	MUG,WAT,THA,SPL,PAN,VIC,HEA,KIC,LUN	Baboon-7,Baboon-12,Baboon-6,Baboon-2,Baboon-1,Baboon-10,Baboon-11,Baboon-5
ANGPT1	THA,KIC,MUG,LUN	Baboon-12,Baboon-3,Baboon-1,Baboon-4,Baboon-11
ANGPT2	HIP,LUN	Baboon-4,Baboon-5
ANGPTL1	KIC	Baboon-3
ANGPTL2	MUG,WAT,THA,ILE,SPL,KIC	Baboon-7,Baboon-12,Baboon-2,Baboon-3,Baboon-1
ANGPTL5	WAT	Baboon-6,Baboon-1,Baboon-5
ANGPTL7	HEA,WAT	Baboon-9,Baboon-6,Baboon-10,Baboon-11
ANGPTL8	WAT	Baboon-1
ANK1	MUG,THA,SPL,VIC,HEA	Baboon-7,Baboon-12,Baboon-6,Baboon-2,Baboon-3,Baboon-1,Baboon-4,Baboon-10,Baboon-9
ANK2	MUG,WAT,THA,SPL,HIP,HEA,KIC	Baboon-12,Baboon-2,Baboon-3,Baboon-8,Baboon-4,Baboon-10,Baboon-9,Baboon-11
ANK3	MUG,WAT,THA,SPL,HIP,VIC,HEA,KIC,LUN	Baboon-7,Baboon-12,Baboon-6,Baboon-2,Baboon-8,Baboon-1,Baboon-4,Baboon-10,Baboon-5
ANKAR	WAT,SPL	Baboon-9,Baboon-6,Baboon-10,Baboon-5
ANKDD1A	SPL	Baboon-7,Baboon-9,Baboon-4,Baboon-8
ANKDD1B	WAT,ILE,SPL,HIP,LUN	Baboon-12,Baboon-6,Baboon-8,Baboon-1,Baboon-4,Baboon-10,Baboon-9,Baboon-5
ANKFY1	THA,ILE,SPL,HIP,PAN,VIC,HEA,LUN	Baboon-7,Baboon-2,Baboon-3,Baboon-8,Baboon-1,Baboon-4,Baboon-9,Baboon-5
ANKH	MUG,ILE,HEA,KIC,LUN	Baboon-7,Baboon-1,Baboon-10,Baboon-9,Baboon-5
ANKIB1	ILE,MUG,WAT,KIC	Baboon-9,Baboon-2
ANKLE1	SPL	Baboon-10
ANKLE2	WAT,THA,ILE,HIP,KIC	Baboon-9,Baboon-10,Baboon-11,Baboon-5
ANKMY1	THA,HIP	Baboon-6,Baboon-11,Baboon-5
ANKMY2	MUG,THA,ILE,SPL,HIP,VIC,HEA,KIC	Baboon-7,Baboon-12,Baboon-2,Baboon-1,Baboon-4,Baboon-10,Baboon-9,Baboon-11
ANKRA2	MUG,WAT,THA,SPL,PAN,HIP,VIC,HEA,KIC,LUN	Baboon-12,Baboon-6,Baboon-3,Baboon-4,Baboon-9,Baboon-5
ANKRD1	HEA	Baboon-12
ANKRD10	MUG,WAT,THA,ILE,PAN,HIP,SPL,VIC,HEA,LUN	Baboon-7,Baboon-6,Baboon-2,Baboon-3,Baboon-8,Baboon-1,Baboon-10,Baboon-9,Baboon-11,Baboon-5
ANKRD11	MUG,WAT,THA,ILE,SPL,HIP,VIC,HEA,KIC,LUN	Baboon-7,Baboon-12,Baboon-6,Baboon-2,Baboon-3,Baboon-8,Baboon-1,Baboon-4,Baboon-10,Baboon-9,Baboon-11,Baboon-5
ANKRD12	MUG,WAT,THA,ILE,SPL,PAN,HEA,KIC,LUN	Baboon-12,Baboon-6,Baboon-2,Baboon-8,Baboon-4,Baboon-9,Baboon-11
ANKRD13A	MUG,ILE,PAN,VIC,KIC	Baboon-7,Baboon-12,Baboon-10,Baboon-5
ANKRD13D	THA,VIC	Baboon-4,Baboon-1
ANKRD16	MUG,WAT,THA,ILE,SPL,HIP,PAN,VIC	Baboon-12,Baboon-2,Baboon-1,Baboon-4,Baboon-11,Baboon-5
ANKRD17	VIC	Baboon-4,Baboon-1
ANKRD2	MUG	Baboon-10
ANKRD22	SPL	Baboon-3,Baboon-8,Baboon-2,Baboon-12
ANKRD23	MUG,THA,SPL,HIP,VIC,HEA,LUN	Baboon-7,Baboon-12,Baboon-2,Baboon-3,Baboon-1,Baboon-4,Baboon-10
ANKRD24	THA,HIP,KIC,VIC	Baboon-7,Baboon-6,Baboon-11
ANKRD26	WAT,THA,ILE,SPL,HIP,VIC,KIC,LUN	Baboon-7,Baboon-12,Baboon-6,Baboon-2,Baboon-3,Baboon-1,Baboon-4,Baboon-10,Baboon-9,Baboon-11,Baboon-5
ANKRD27	MUG,WAT,SPL,VIC,HEA,KIC	Baboon-7,Baboon-12,Baboon-6,Baboon-1,Baboon-4,Baboon-9
ANKRD28	KIC,WAT,MUG	Baboon-8,Baboon-2,Baboon-11
ANKRD29	WAT,ILE,SPL,HIP,LUN	Baboon-7,Baboon-6,Baboon-2,Baboon-8,Baboon-1,Baboon-9,Baboon-11,Baboon-5
ANKRD33B	MUG,WAT,THA,SPL,HIP,VIC,HEA,KIC,LUN	Baboon-7,Baboon-12,Baboon-6,Baboon-2,Baboon-3,Baboon-8,Baboon-1,Baboon-4,Baboon-10,Baboon-9,Baboon-11,Baboon-5
ANKRD34B	VIC	Baboon-9
ANKRD39	MUG,WAT,THA,ILE,SPL,HIP,VIC,HEA,KIC,LUN	Baboon-7,Baboon-12,Baboon-6,Baboon-2,Baboon-4,Baboon-10
ANKRD40	MUG,WAT,ILE,VIC,HEA	Baboon-7,Baboon-9,Baboon-1,Baboon-2
ANKRD40CL	ILE	Baboon-3,Baboon-9,Baboon-12,Baboon-7
ANKRD42	MUG,WAT,THA,ILE,SPL,VIC,KIC,LUN	Baboon-7,Baboon-12,Baboon-8,Baboon-1,Baboon-9
ANKRD44	WAT,THA,ILE,SPL,HIP,VIC,KIC,LUN	Baboon-7,Baboon-6,Baboon-2,Baboon-8,Baboon-1,Baboon-9,Baboon-11
ANKRD46	PAN,VIC	Baboon-3,Baboon-8,Baboon-10
ANKRD49	MUG,WAT,ILE,HIP,VIC,LUN	Baboon-1,Baboon-4,Baboon-9,Baboon-11,Baboon-5
ANKRD50	THA,ILE,HEA	Baboon-3,Baboon-9,Baboon-2
ANKRD52	MUG,WAT,THA,ILE,HEA	Baboon-7,Baboon-4,Baboon-1,Baboon-11
ANKRD54	MUG,THA,ILE,PAN,HIP,VIC,HEA	Baboon-7,Baboon-12,Baboon-6,Baboon-2,Baboon-11
ANKRD6	MUG,THA,ILE,HIP,LUN	Baboon-7,Baboon-12,Baboon-10,Baboon-11,Baboon-5
ANKRD62	WAT,THA,ILE,SPL,HIP	Baboon-7,Baboon-4,Baboon-6,Baboon-1
ANKRD63	KIC	Baboon-8
ANKRD65	LUN	Baboon-3,Baboon-1,Baboon-7
ANKRD9	MUG,VIC	Baboon-1
ANKS1A	THA,SPL,PAN,HIP,VIC,HEA,LUN	Baboon-7,Baboon-12,Baboon-6,Baboon-8,Baboon-9,Baboon-11,Baboon-5
ANKS1B	THA,HIP,VIC	Baboon-7,Baboon-8,Baboon-1
ANKS3	ILE,KIC	Baboon-7,Baboon-12,Baboon-2,Baboon-3,Baboon-4,Baboon-9,Baboon-11
ANKS4B	ILE,KIC	Baboon-6,Baboon-1,Baboon-2,Baboon-5
ANKS6	VIC,HIP,LUN	Baboon-3,Baboon-9,Baboon-1
ANKZF1	MUG,WAT,THA,PAN,HIP,SPL,VIC,KIC,LUN	Baboon-12,Baboon-6,Baboon-2,Baboon-3,Baboon-1,Baboon-9,Baboon-11,Baboon-5
ANLN	HIP,ILE,VIC	Baboon-4,Baboon-6,Baboon-10,Baboon-5
ANO1	HEA,ILE,WAT,LUN	Baboon-3,Baboon-8,Baboon-4,Baboon-9,Baboon-5
ANO10	MUG,THA,SPL,HEA,KIC,LUN	Baboon-3,Baboon-9,Baboon-1,Baboon-10
ANO3	HIP,VIC	Baboon-12,Baboon-6
ANO4	WAT,THA,HIP,VIC,LUN	Baboon-12,Baboon-6,Baboon-3,Baboon-8,Baboon-1,Baboon-9,Baboon-5
ANO5	MUG,THA,HIP,VIC,HEA,KIC	Baboon-7,Baboon-12,Baboon-8,Baboon-4,Baboon-10,Baboon-11
ANO6	MUG,WAT,THA,ILE,SPL,HIP,PAN,VIC,HEA,KIC,LUN	Baboon-7,Baboon-12,Baboon-3,Baboon-8,Baboon-1,Baboon-4,Baboon-10,Baboon-9,Baboon-11
ANO7	ILE	Baboon-7,Baboon-12,Baboon-6,Baboon-1,Baboon-4
ANO8	HIP,LUN,THA,VIC	Baboon-9,Baboon-8,Baboon-6,Baboon-5
ANO9	PAN	Baboon-5
ANP32A	WAT,SPL	Baboon-4,Baboon-6,Baboon-12
ANPEP	WAT,ILE,PAN,KIC,LUN	Baboon-7,Baboon-12,Baboon-6,Baboon-2,Baboon-3,Baboon-4,Baboon-10,Baboon-9,Baboon-11,Baboon-5
ANTXR1	MUG,WAT,THA,HIP,HEA,KIC,LUN	Baboon-7,Baboon-12,Baboon-3,Baboon-1,Baboon-9,Baboon-11
ANTXR2	HIP,PAN,HEA,SPL	Baboon-9,Baboon-12,Baboon-1,Baboon-2
ANTXRL	SPL	Baboon-8
ANXA1	WAT,ILE,PAN,SPL,HEA,LUN	Baboon-7,Baboon-12,Baboon-2,Baboon-1,Baboon-4,Baboon-9
ANXA10	WAT,PAN,HEA,KIC,LUN	Baboon-3,Baboon-1,Baboon-4,Baboon-10,Baboon-9,Baboon-5
ANXA11	MUG,WAT,THA,ILE,SPL,HIP,VIC,HEA,KIC,LUN	Baboon-7,Baboon-12,Baboon-6,Baboon-2,Baboon-3,Baboon-1,Baboon-10,Baboon-9,Baboon-11,Baboon-5
ANXA13	ILE	Baboon-3,Baboon-4,Baboon-8
ANXA3	MUG,WAT,THA,ILE,PAN,HIP,SPL,HEA,LUN	Baboon-7,Baboon-12,Baboon-6,Baboon-2,Baboon-8,Baboon-10,Baboon-9,Baboon-11
ANXA4	MUG,WAT,THA,ILE,SPL,PAN,VIC,KIC,LUN	Baboon-7,Baboon-12,Baboon-3,Baboon-1,Baboon-9,Baboon-11
ANXA5	WAT,THA,ILE,SPL,HIP,PAN,VIC,HEA,KIC,LUN	Baboon-7,Baboon-12,Baboon-6,Baboon-8,Baboon-1,Baboon-4,Baboon-10,Baboon-9,Baboon-5
ANXA6	MUG,WAT,THA,SPL,PAN,HIP,HEA,KIC	Baboon-7,Baboon-12,Baboon-6,Baboon-2,Baboon-3,Baboon-1,Baboon-10,Baboon-9,Baboon-11
ANXA7	MUG,WAT,THA,ILE,SPL,HIP,PAN,VIC,HEA,KIC,LUN	Baboon-7,Baboon-12,Baboon-6,Baboon-2,Baboon-3,Baboon-8,Baboon-1,Baboon-4,Baboon-10,Baboon-9,Baboon-11,Baboon-5
ANXA9	WAT,PAN,VIC,KIC,LUN	Baboon-1,Baboon-5
AOAH	WAT,ILE,SPL,VIC,LUN	Baboon-7,Baboon-12,Baboon-6,Baboon-3,Baboon-8,Baboon-1,Baboon-4,Baboon-10,Baboon-9,Baboon-11,Baboon-5
AOC1	KIC	Baboon-8,Baboon-11,Baboon-5
AOPEP	MUG,THA,ILE,SPL,HIP,VIC,HEA,KIC,LUN	Baboon-7,Baboon-12,Baboon-6,Baboon-3,Baboon-10,Baboon-9,Baboon-5
AOX1	WAT,THA,ILE,SPL,KIC,LUN	Baboon-12,Baboon-2,Baboon-1,Baboon-10,Baboon-9,Baboon-11
AOX2	ILE,KIC,WAT,SPL	Baboon-12,Baboon-6,Baboon-2,Baboon-3,Baboon-8,Baboon-1,Baboon-10,Baboon-9,Baboon-11,Baboon-5
AOX4	MUG,WAT,ILE,KIC,LUN	Baboon-12,Baboon-2,Baboon-1,Baboon-9,Baboon-11
AP1AR	WAT,ILE,VIC,HEA,KIC	Baboon-9,Baboon-12,Baboon-6
AP1B1	HEA,SPL,PAN	Baboon-3,Baboon-4,Baboon-12
AP1G1	THA,ILE,KIC,PAN	Baboon-8,Baboon-6,Baboon-11
AP1G2	THA,KIC,WAT,LUN	Baboon-3,Baboon-4,Baboon-10,Baboon-2
AP1M1	MUG,WAT,THA,ILE,SPL,HIP,PAN,VIC,HEA,KIC,LUN	Baboon-7,Baboon-12,Baboon-6,Baboon-2,Baboon-3,Baboon-8,Baboon-1,Baboon-4,Baboon-10,Baboon-9,Baboon-11,Baboon-5
AP1M2	KIC,LUN	Baboon-4,Baboon-6,Baboon-12,Baboon-11
AP1S1	PAN,VIC	Baboon-7,Baboon-5
AP1S3	KIC,LUN	Baboon-3
AP2A1	THA	Baboon-2
AP2B1	MUG,WAT,THA,SPL,VIC,HEA,LUN	Baboon-6,Baboon-2,Baboon-8,Baboon-1,Baboon-4,Baboon-10,Baboon-9,Baboon-11
AP2S1	WAT,THA,HIP,VIC,LUN	Baboon-12,Baboon-8,Baboon-4,Baboon-10,Baboon-9,Baboon-11
AP3B1	MUG,WAT,THA,ILE,SPL,PAN,VIC,HEA,KIC,LUN	Baboon-7,Baboon-3,Baboon-8,Baboon-1,Baboon-4,Baboon-11,Baboon-5
AP3B2	THA,VIC	Baboon-10,Baboon-4,Baboon-1,Baboon-12
AP3D1	MUG,THA,ILE,SPL,HIP,VIC,KIC,LUN	Baboon-7,Baboon-12,Baboon-8,Baboon-9,Baboon-11,Baboon-5
AP3M1	WAT,THA,PAN,SPL,HIP,KIC,LUN	Baboon-12,Baboon-2,Baboon-3,Baboon-8,Baboon-9
AP3M2	MUG,WAT,THA,ILE,SPL,HIP,VIC,HEA,KIC,LUN	Baboon-7,Baboon-12,Baboon-6,Baboon-2,Baboon-8,Baboon-1,Baboon-4,Baboon-9,Baboon-11
AP3S1	WAT,THA,ILE,SPL,HIP,VIC,LUN	Baboon-7,Baboon-8,Baboon-11
AP3S2	MUG,THA,ILE,VIC,HEA,KIC,LUN	Baboon-12,Baboon-6,Baboon-3,Baboon-4,Baboon-11
AP4B1	MUG,WAT,THA,ILE,SPL,HIP,VIC,HEA,KIC,LUN	Baboon-7,Baboon-6,Baboon-8,Baboon-1,Baboon-4,Baboon-10,Baboon-9,Baboon-11,Baboon-5
AP4M1	MUG,SPL,HIP,VIC,KIC,LUN	Baboon-7,Baboon-6,Baboon-1,Baboon-4,Baboon-9
AP4S1	MUG,WAT,THA,PAN,HIP,KIC,LUN	Baboon-3,Baboon-1,Baboon-10,Baboon-11
AP5B1	WAT,THA,ILE,PAN,SPL,HIP,KIC,LUN	Baboon-6,Baboon-2,Baboon-3,Baboon-1,Baboon-4,Baboon-11
AP5M1	MUG,WAT,SPL,VIC,KIC	Baboon-7,Baboon-12,Baboon-6,Baboon-2,Baboon-10
AP5S1	ILE,KIC	Baboon-7,Baboon-6
AP5Z1	ILE,PAN,HIP,KIC,LUN	Baboon-3,Baboon-6,Baboon-10
APAF1	MUG,WAT,THA,ILE,SPL,HIP,VIC,KIC,LUN	Baboon-7,Baboon-12,Baboon-6,Baboon-3,Baboon-4,Baboon-10,Baboon-9
APBA1	THA,SPL,HIP,KIC,LUN	Baboon-7,Baboon-12,Baboon-3,Baboon-1,Baboon-11
APBA2	THA,SPL,HIP,VIC,LUN	Baboon-7,Baboon-2,Baboon-8,Baboon-1,Baboon-4,Baboon-10,Baboon-9,Baboon-11
APBA3	MUG,THA,ILE,SPL,PAN,HEA,KIC,LUN	Baboon-7,Baboon-12,Baboon-8,Baboon-10,Baboon-11,Baboon-5
APBB1	MUG,WAT,THA,VIC,HEA,KIC,LUN	Baboon-12,Baboon-3,Baboon-8,Baboon-1,Baboon-9,Baboon-11,Baboon-5
APBB2	MUG,ILE,SPL,HIP,VIC,HEA,KIC,LUN	Baboon-7,Baboon-12,Baboon-2,Baboon-4,Baboon-10,Baboon-9,Baboon-11
APC	MUG,SPL,LUN	Baboon-4,Baboon-1,Baboon-2,Baboon-12
APCDD1	WAT,THA,ILE,PAN,SPL,VIC,KIC,LUN	Baboon-12,Baboon-6,Baboon-3,Baboon-1,Baboon-4,Baboon-11,Baboon-5
APEH	MUG,WAT,ILE,PAN,HIP,SPL,VIC,KIC	Baboon-7,Baboon-6,Baboon-2,Baboon-3,Baboon-4,Baboon-9,Baboon-5
APEX1	MUG,WAT,THA,ILE,SPL,HIP,HEA,LUN	Baboon-7,Baboon-1,Baboon-2
APH1B	MUG,WAT,THA,SPL,HIP,KIC	Baboon-12,Baboon-2,Baboon-10,Baboon-9,Baboon-11,Baboon-5
API5	WAT,THA,ILE,SPL,PAN,VIC,HEA,KIC	Baboon-10,Baboon-9,Baboon-8,Baboon-1
APIP	MUG,WAT,THA,ILE,PAN,HIP,SPL,VIC,HEA,KIC,LUN	Baboon-7,Baboon-12,Baboon-6,Baboon-2,Baboon-8,Baboon-1,Baboon-4,Baboon-11,Baboon-5
APLF	HIP,WAT	Baboon-10,Baboon-11
APLNR	MUG,WAT,ILE,SPL,HIP,PAN,VIC,HEA,KIC,LUN	Baboon-12,Baboon-2,Baboon-3,Baboon-8,Baboon-1,Baboon-4,Baboon-10,Baboon-9,Baboon-11,Baboon-5
APLP1	HIP,THA,VIC	Baboon-7,Baboon-12,Baboon-10,Baboon-11
APLP2	MUG,WAT,THA,ILE,SPL,HIP,PAN,VIC,HEA,KIC,LUN	Baboon-7,Baboon-6,Baboon-8,Baboon-1,Baboon-4,Baboon-10,Baboon-9,Baboon-11,Baboon-5
APMAP	MUG,WAT,THA,ILE,PAN,HIP,SPL,VIC,KIC,LUN	Baboon-7,Baboon-12,Baboon-2,Baboon-3,Baboon-1,Baboon-4,Baboon-10,Baboon-9,Baboon-11,Baboon-5
APOA1	LUN,ILE,HEA,SPL	Baboon-7,Baboon-12,Baboon-6,Baboon-2,Baboon-3,Baboon-1,Baboon-4,Baboon-10,Baboon-9,Baboon-11,Baboon-5
APOA4	ILE	Baboon-12
APOB	ILE	Baboon-7,Baboon-12,Baboon-2,Baboon-3,Baboon-4,Baboon-10,Baboon-9
APOBEC2	THA,HEA	Baboon-3,Baboon-7
APOBEC3A	WAT,ILE,SPL,KIC,LUN	Baboon-7,Baboon-12,Baboon-6,Baboon-2,Baboon-3,Baboon-1,Baboon-4,Baboon-9,Baboon-5
APOBEC3C	LUN,ILE,WAT,SPL	Baboon-12,Baboon-2,Baboon-3,Baboon-4,Baboon-10,Baboon-9
APOBEC3F	WAT,ILE,SPL,HEA,LUN	Baboon-7,Baboon-12,Baboon-6,Baboon-2,Baboon-3,Baboon-8,Baboon-1,Baboon-4,Baboon-10,Baboon-9,Baboon-11,Baboon-5
APOBEC3G	KIC	Baboon-11
APOBEC3H	LUN,ILE,WAT,SPL	Baboon-7,Baboon-6,Baboon-3,Baboon-1,Baboon-4,Baboon-10,Baboon-9,Baboon-11
APOBR	LUN,ILE,WAT,SPL	Baboon-6,Baboon-3,Baboon-8,Baboon-10,Baboon-5
APOC1	MUG,WAT,THA,ILE,SPL,HIP,PAN,VIC,KIC,LUN	Baboon-7,Baboon-2,Baboon-3,Baboon-8,Baboon-1,Baboon-10,Baboon-9,Baboon-11
APOC2	LUN	Baboon-11
APOC4	LUN	Baboon-11
APOD	LUN,MUG,VIC	Baboon-3
APOE	MUG,WAT,THA,ILE,SPL,HIP,PAN,HEA,KIC,LUN	Baboon-2,Baboon-8,Baboon-1,Baboon-10,Baboon-9,Baboon-11
APOH	ILE,KIC,PAN	Baboon-9,Baboon-8,Baboon-12,Baboon-11
APOL4	MUG,WAT,THA,ILE,SPL,HIP,PAN,VIC,HEA,KIC,LUN	Baboon-7,Baboon-12,Baboon-6,Baboon-2,Baboon-3,Baboon-8,Baboon-1,Baboon-4,Baboon-10,Baboon-9,Baboon-11,Baboon-5
APOL5	WAT,THA,ILE,SPL,HIP,VIC,KIC,LUN	Baboon-6,Baboon-2,Baboon-3,Baboon-10,Baboon-11
APOLD1	WAT,SPL,HIP,HEA,LUN	Baboon-6,Baboon-11
APP	HEA,WAT,SPL,PAN	Baboon-12,Baboon-3,Baboon-8,Baboon-1,Baboon-9,Baboon-11,Baboon-5
APPBP2	WAT,THA,PAN,KIC,LUN	Baboon-12,Baboon-2,Baboon-3,Baboon-8,Baboon-5
APPL1	HEA,ILE,SPL,VIC	Baboon-12,Baboon-2,Baboon-11
APPL2	MUG,WAT,THA,ILE,SPL,PAN,VIC,HEA,KIC,LUN	Baboon-7,Baboon-12,Baboon-6,Baboon-3,Baboon-8,Baboon-1,Baboon-10
APRT	MUG,WAT,ILE,HIP,KIC	Baboon-7,Baboon-2
APTX	MUG,WAT,THA,ILE,PAN,HIP,SPL,VIC,HEA,KIC	Baboon-6,Baboon-2,Baboon-8,Baboon-1,Baboon-4,Baboon-10,Baboon-9,Baboon-11,Baboon-5
AQP1	WAT,THA,ILE,SPL,HIP,HEA,KIC,LUN	Baboon-12,Baboon-6,Baboon-2,Baboon-8,Baboon-1,Baboon-4,Baboon-10,Baboon-11,Baboon-5
AQP11	KIC,PAN	Baboon-7,Baboon-4
AQP12B	PAN	Baboon-11
AQP3	ILE,KIC,LUN	Baboon-4,Baboon-10,Baboon-11,Baboon-8
AQP4	MUG,THA,HIP,VIC,HEA	Baboon-9,Baboon-10,Baboon-11,Baboon-5
AQP5	LUN	Baboon-7
AQP6	KIC	Baboon-3,Baboon-10
AQP7	MUG,WAT,THA,ILE,HEA,KIC	Baboon-4,Baboon-6,Baboon-1,Baboon-5
AQP8	HIP,KIC,PAN	Baboon-9,Baboon-4,Baboon-10,Baboon-11
AQR	MUG,WAT,ILE,SPL,HIP,VIC,KIC,LUN	Baboon-7,Baboon-6,Baboon-2,Baboon-3,Baboon-8,Baboon-4,Baboon-10,Baboon-9,Baboon-11
ARAP1	MUG,WAT,THA,ILE,SPL,PAN,HIP,VIC,HEA,KIC,LUN	Baboon-7,Baboon-12,Baboon-6,Baboon-3,Baboon-8,Baboon-1,Baboon-9,Baboon-11
ARAP2	THA,ILE,SPL,VIC,KIC,LUN	Baboon-7,Baboon-12,Baboon-6,Baboon-2,Baboon-3,Baboon-11
ARAP3	MUG,WAT,THA,SPL,KIC	Baboon-6,Baboon-3,Baboon-8,Baboon-1,Baboon-4,Baboon-11
ARCN1	THA	Baboon-5
AREG	ILE,LUN	Baboon-2
AREL1	SPL	Baboon-3
ARF3	PAN,SPL,VIC,HEA,LUN	Baboon-12,Baboon-6,Baboon-3,Baboon-1,Baboon-4,Baboon-10
ARF4	MUG,THA,ILE,SPL,VIC	Baboon-7,Baboon-9,Baboon-4
ARF6	WAT,THA,ILE,VIC,HEA,KIC,LUN	Baboon-6,Baboon-2,Baboon-8,Baboon-4,Baboon-10,Baboon-9,Baboon-5
ARFGAP1	HIP,MUG	Baboon-3,Baboon-7,Baboon-11
ARFGAP2	MUG,WAT,ILE,SPL,VIC,KIC,LUN	Baboon-7,Baboon-12,Baboon-6,Baboon-2,Baboon-3,Baboon-8,Baboon-4,Baboon-11
ARFGAP3	WAT,SPL,HIP,PAN,LUN	Baboon-7,Baboon-9,Baboon-4,Baboon-1
ARFGEF1	THA,ILE,KIC,WAT	Baboon-7,Baboon-12,Baboon-6,Baboon-3,Baboon-8
ARFGEF2	MUG,ILE,HIP,VIC,HEA,KIC	Baboon-7,Baboon-8,Baboon-1,Baboon-9,Baboon-11
ARFGEF3	WAT,THA,ILE,PAN,HIP,VIC,KIC,LUN	Baboon-12,Baboon-2,Baboon-8,Baboon-1,Baboon-4,Baboon-10,Baboon-5
ARFIP1	WAT,ILE,SPL,VIC,KIC	Baboon-6,Baboon-3,Baboon-8,Baboon-1,Baboon-5
ARG2	WAT,THA,PAN,HIP,VIC	Baboon-7,Baboon-2,Baboon-8,Baboon-1,Baboon-10
ARHGAP1	MUG,WAT,THA,ILE,SPL,HIP,PAN,VIC,HEA,KIC,LUN	Baboon-7,Baboon-12,Baboon-6,Baboon-2,Baboon-3,Baboon-8,Baboon-1,Baboon-9,Baboon-11,Baboon-5
ARHGAP10	HEA,LUN,VIC	Baboon-3,Baboon-9,Baboon-4,Baboon-8
ARHGAP12	WAT,THA,ILE,SPL,KIC	Baboon-7,Baboon-12,Baboon-1
ARHGAP15	WAT,SPL	Baboon-7,Baboon-12,Baboon-8,Baboon-10,Baboon-11
ARHGAP17	WAT,THA,ILE,SPL,VIC,HEA,LUN	Baboon-6,Baboon-2,Baboon-4,Baboon-10,Baboon-11
ARHGAP18	MUG,WAT,ILE,SPL,HIP,VIC,HEA,KIC,LUN	Baboon-7,Baboon-12,Baboon-8,Baboon-1,Baboon-10,Baboon-11,Baboon-5
ARHGAP19	WAT,THA,ILE,SPL,KIC	Baboon-3,Baboon-4,Baboon-1,Baboon-5
ARHGAP20	THA,HIP,VIC	Baboon-4,Baboon-2,Baboon-12
ARHGAP21	THA,WAT,SPL,PAN	Baboon-6,Baboon-2,Baboon-4,Baboon-10,Baboon-5
ARHGAP22	HIP,THA,SPL	Baboon-7,Baboon-12,Baboon-1,Baboon-4,Baboon-11
ARHGAP23	WAT,THA,SPL,HIP,VIC,KIC,LUN	Baboon-7,Baboon-12,Baboon-2,Baboon-3,Baboon-8,Baboon-1,Baboon-4,Baboon-10,Baboon-9
ARHGAP24	MUG,ILE,PAN,HIP,SPL,VIC,HEA,KIC,LUN	Baboon-7,Baboon-6,Baboon-2,Baboon-3,Baboon-8,Baboon-1,Baboon-4,Baboon-9,Baboon-11,Baboon-5
ARHGAP25	SPL	Baboon-3,Baboon-6,Baboon-1,Baboon-2
ARHGAP26	WAT,THA,ILE,SPL,HIP,PAN,HEA,KIC,LUN	Baboon-6,Baboon-2,Baboon-3,Baboon-8,Baboon-1,Baboon-4,Baboon-9,Baboon-11
ARHGAP29	MUG,WAT,THA,ILE,SPL,HIP,PAN,VIC,HEA,KIC,LUN	Baboon-7,Baboon-12,Baboon-2,Baboon-3,Baboon-1,Baboon-4,Baboon-10,Baboon-9,Baboon-11,Baboon-5
ARHGAP30	MUG,WAT,THA,ILE,SPL,HIP,VIC,HEA,KIC,LUN	Baboon-7,Baboon-12,Baboon-6,Baboon-2,Baboon-8,Baboon-1,Baboon-10,Baboon-9
ARHGAP31	HEA,KIC,LUN	Baboon-3,Baboon-12,Baboon-11
ARHGAP32	MUG,WAT,THA,ILE,PAN,SPL,HIP,VIC,HEA,KIC,LUN	Baboon-7,Baboon-6,Baboon-3,Baboon-8,Baboon-4,Baboon-10,Baboon-11,Baboon-5
ARHGAP33	THA,HIP,KIC,VIC	Baboon-10,Baboon-6,Baboon-1
ARHGAP35	WAT,ILE,PAN,HIP,HEA	Baboon-7,Baboon-4,Baboon-10,Baboon-11,Baboon-5
ARHGAP40	HEA	Baboon-11
ARHGAP42	MUG,WAT,ILE,VIC,HEA,KIC,LUN	Baboon-7,Baboon-12,Baboon-6,Baboon-1,Baboon-11
ARHGAP44	MUG,THA,HIP,VIC,HEA,LUN	Baboon-7,Baboon-12,Baboon-3,Baboon-10,Baboon-11,Baboon-5
ARHGAP5	MUG,WAT,THA,ILE,SPL,PAN,VIC,HEA,KIC	Baboon-4,Baboon-2
ARHGAP8	ILE,KIC,LUN	Baboon-9,Baboon-4,Baboon-6,Baboon-1
ARHGAP9	VIC,WAT,SPL	Baboon-3,Baboon-7,Baboon-11,Baboon-5
ARHGDIA	MUG,ILE,SPL,HEA,KIC	Baboon-7,Baboon-12,Baboon-6,Baboon-3,Baboon-9
ARHGDIB	WAT,ILE,PAN,SPL,LUN	Baboon-7,Baboon-12,Baboon-6,Baboon-2,Baboon-8,Baboon-1,Baboon-11
ARHGEF1	MUG,VIC	Baboon-6,Baboon-2
ARHGEF10	MUG,WAT,ILE,SPL,HIP,VIC,HEA,KIC,LUN	Baboon-12,Baboon-6,Baboon-2,Baboon-3,Baboon-8,Baboon-1,Baboon-4,Baboon-10,Baboon-11,Baboon-5
ARHGEF10L	THA,ILE,KIC,HEA	Baboon-12,Baboon-6,Baboon-1,Baboon-4,Baboon-9,Baboon-11,Baboon-5
ARHGEF11	THA,ILE,SPL,PAN,VIC,HEA,KIC	Baboon-7,Baboon-12,Baboon-6,Baboon-3,Baboon-1,Baboon-4,Baboon-10,Baboon-9,Baboon-11,Baboon-5
ARHGEF12	WAT,THA,ILE,SPL,PAN,VIC,HEA,KIC,LUN	Baboon-7,Baboon-10,Baboon-5
ARHGEF15	WAT,THA,ILE,HEA,KIC,LUN	Baboon-7,Baboon-12,Baboon-6,Baboon-2,Baboon-3,Baboon-1,Baboon-9,Baboon-11
ARHGEF17	MUG,THA,ILE,SPL,HIP,VIC,KIC	Baboon-7,Baboon-1,Baboon-9,Baboon-11,Baboon-5
ARHGEF18	ILE,SPL,HIP,KIC,LUN	Baboon-9,Baboon-8,Baboon-11,Baboon-5
ARHGEF19	LUN,WAT,SPL	Baboon-12,Baboon-6,Baboon-2,Baboon-1,Baboon-5
ARHGEF2	THA,SPL,VIC,HEA,LUN	Baboon-12,Baboon-6,Baboon-8,Baboon-1,Baboon-9,Baboon-11,Baboon-5
ARHGEF25	WAT,THA,ILE,SPL,HIP,VIC,HEA,KIC,LUN	Baboon-7,Baboon-12,Baboon-6,Baboon-8,Baboon-1,Baboon-4,Baboon-9,Baboon-5
ARHGEF28	WAT,THA,SPL,KIC,LUN	Baboon-7,Baboon-6,Baboon-3,Baboon-8,Baboon-1,Baboon-4,Baboon-10,Baboon-9
ARHGEF3	WAT,THA,ILE,SPL,HIP	Baboon-2,Baboon-3,Baboon-8,Baboon-1,Baboon-4,Baboon-5
ARHGEF33	HIP,KIC	Baboon-3,Baboon-9
ARHGEF37	MUG,WAT,THA,ILE,PAN,HIP,VIC,KIC	Baboon-7,Baboon-12,Baboon-6,Baboon-3,Baboon-1,Baboon-10,Baboon-11
ARHGEF38	ILE	Baboon-3
ARHGEF39	THA	Baboon-5
ARHGEF4	HIP,THA,VIC	Baboon-7,Baboon-2,Baboon-3,Baboon-10,Baboon-11
ARHGEF40	MUG,WAT,THA,PAN,HIP,VIC,HEA,KIC	Baboon-7,Baboon-12,Baboon-8,Baboon-9,Baboon-11,Baboon-5
ARHGEF5	WAT,ILE,SPL,VIC,KIC	Baboon-7,Baboon-12,Baboon-3,Baboon-9,Baboon-11,Baboon-5
ARHGEF7	MUG,THA,ILE,PAN,SPL,HIP,VIC,HEA,KIC,LUN	Baboon-7,Baboon-12,Baboon-2,Baboon-3,Baboon-8,Baboon-4,Baboon-10,Baboon-9,Baboon-11,Baboon-5
ARID1A	KIC	Baboon-6
ARID1B	THA,ILE,PAN,HIP,SPL,VIC,LUN	Baboon-7,Baboon-12,Baboon-6,Baboon-3,Baboon-10,Baboon-9,Baboon-11,Baboon-5
ARID2	ILE,KIC,PAN	Baboon-4,Baboon-12,Baboon-5
ARID3C	ILE,SPL	Baboon-12,Baboon-1
ARID4A	MUG,WAT,SPL,HIP,VIC,KIC	Baboon-7,Baboon-1,Baboon-10,Baboon-5
ARID4B	WAT,THA,ILE,SPL,HIP,PAN,HEA,KIC,LUN	Baboon-12,Baboon-6,Baboon-2,Baboon-8,Baboon-4,Baboon-9
ARID5A	ILE,SPL,HIP,VIC,HEA	Baboon-12,Baboon-2,Baboon-1,Baboon-4,Baboon-9,Baboon-11
ARID5B	WAT,THA,SPL,VIC,KIC,LUN	Baboon-12,Baboon-6,Baboon-2,Baboon-3,Baboon-1,Baboon-4,Baboon-11
ARIH1	MUG,WAT,THA,ILE,SPL,HIP,PAN,VIC,HEA,KIC,LUN	Baboon-7,Baboon-12,Baboon-2,Baboon-3,Baboon-1,Baboon-10,Baboon-5
ARIH2	MUG,THA,PAN,HIP,SPL,VIC,LUN	Baboon-12,Baboon-6,Baboon-3,Baboon-8,Baboon-9,Baboon-11,Baboon-5
ARL1	MUG,WAT,ILE,PAN,VIC,KIC,LUN	Baboon-7,Baboon-12,Baboon-3,Baboon-8,Baboon-5
ARL10	WAT,THA,HIP,HEA,KIC	Baboon-8,Baboon-2,Baboon-12
ARL11	ILE,KIC,PAN	Baboon-3,Baboon-9,Baboon-8,Baboon-7
ARL13B	VIC,KIC,WAT,SPL	Baboon-3,Baboon-8,Baboon-10,Baboon-11
ARL14	ILE	Baboon-3,Baboon-6,Baboon-10,Baboon-2
ARL14EP	MUG,WAT,THA,ILE,PAN,SPL,VIC,HEA,KIC,LUN	Baboon-7,Baboon-12,Baboon-6,Baboon-3,Baboon-1,Baboon-4,Baboon-9,Baboon-11,Baboon-5
ARL15	WAT,THA,ILE,SPL,HIP,VIC,KIC	Baboon-7,Baboon-12,Baboon-1,Baboon-10,Baboon-11
ARL2	MUG,WAT,THA,ILE,SPL,HIP,PAN,VIC,HEA,KIC	Baboon-6,Baboon-2,Baboon-3,Baboon-1,Baboon-11,Baboon-5
ARL2BP	MUG,WAT,ILE,SPL,HEA,LUN	Baboon-7,Baboon-6,Baboon-2,Baboon-1,Baboon-10
ARL3	THA,LUN,KIC,VIC	Baboon-3,Baboon-9,Baboon-12,Baboon-5
ARL4C	WAT,THA,SPL,HIP,VIC	Baboon-7,Baboon-12,Baboon-4,Baboon-9,Baboon-5
ARL5A	MUG,WAT,THA,ILE,SPL,HIP,PAN,VIC,HEA,KIC,LUN	Baboon-7,Baboon-12,Baboon-6,Baboon-2,Baboon-3,Baboon-8,Baboon-10,Baboon-9,Baboon-5
ARL5B	WAT,THA,ILE,SPL,HIP,PAN,LUN	Baboon-7,Baboon-1,Baboon-10,Baboon-9,Baboon-11,Baboon-5
ARL6	WAT,THA,SPL,HIP,VIC,KIC,LUN	Baboon-7,Baboon-3,Baboon-4,Baboon-10,Baboon-9,Baboon-11,Baboon-5
ARL6IP1	MUG,WAT,THA,PAN,HIP,VIC,HEA,LUN	Baboon-6,Baboon-3,Baboon-8,Baboon-1,Baboon-5
ARL6IP4	WAT,THA,SPL,VIC,KIC,LUN	Baboon-7,Baboon-3,Baboon-1,Baboon-4,Baboon-9
ARL6IP5	MUG,WAT,THA,ILE,SPL,PAN,HIP,VIC,HEA,KIC,LUN	Baboon-7,Baboon-12,Baboon-2,Baboon-8,Baboon-1,Baboon-4,Baboon-11,Baboon-5
ARL6IP6	WAT,THA,ILE,SPL,KIC,LUN	Baboon-12,Baboon-6,Baboon-2,Baboon-1,Baboon-9,Baboon-5
ARL8A	THA,ILE,SPL,VIC,HEA	Baboon-3,Baboon-7,Baboon-11,Baboon-5
ARMC1	LUN,ILE,MUG,SPL	Baboon-7,Baboon-9,Baboon-1
ARMC10	MUG,THA,PAN,KIC,LUN	Baboon-3,Baboon-4,Baboon-10
ARMC2	MUG,THA,SPL,HIP,VIC	Baboon-4,Baboon-2,Baboon-11,Baboon-5
ARMC4	LUN	Baboon-7
ARMC6	THA,SPL,VIC,LUN	Baboon-12,Baboon-6,Baboon-2,Baboon-3,Baboon-8
ARMC8	MUG,WAT,THA,ILE,PAN,HIP,SPL,KIC,LUN	Baboon-7,Baboon-6,Baboon-8,Baboon-11,Baboon-5
ARMC9	HIP,THA,KIC,VIC	Baboon-12,Baboon-3,Baboon-1,Baboon-9,Baboon-11
ARMH1	THA	Baboon-2
ARMH2	SPL	Baboon-7
ARMH3	ILE	Baboon-3
ARMH4	HEA,KIC	Baboon-8,Baboon-6,Baboon-12
ARMT1	MUG,WAT,THA,ILE,SPL,HIP,PAN,VIC,HEA,KIC,LUN	Baboon-6,Baboon-3,Baboon-1,Baboon-4,Baboon-10,Baboon-9,Baboon-5
ARNT	HIP,ILE	Baboon-6,Baboon-1
ARNT2	THA,ILE,HIP,VIC,HEA,KIC,LUN	Baboon-7,Baboon-12,Baboon-6,Baboon-2,Baboon-3,Baboon-1,Baboon-4,Baboon-9,Baboon-11,Baboon-5
ARNTL	WAT,THA,ILE,SPL,VIC,KIC,LUN	Baboon-6,Baboon-3,Baboon-8,Baboon-1,Baboon-4,Baboon-10,Baboon-9,Baboon-5
ARNTL2	WAT,THA,ILE,PAN,HIP,VIC,LUN	Baboon-7,Baboon-12,Baboon-6,Baboon-8,Baboon-1,Baboon-9
ARPC1A	VIC,ILE,SPL	Baboon-9,Baboon-1
ARPC1B	THA,LUN,ILE,SPL	Baboon-3,Baboon-9,Baboon-4
ARPC2	MUG,WAT,THA,ILE,SPL,HIP,PAN,VIC,HEA,KIC,LUN	Baboon-7,Baboon-12,Baboon-6,Baboon-2,Baboon-3,Baboon-8,Baboon-1,Baboon-4,Baboon-10,Baboon-9,Baboon-11,Baboon-5
ARPC4	WAT,THA,SPL,HEA,KIC	Baboon-12,Baboon-6,Baboon-11
ARPC5	PAN,ILE,WAT,LUN	Baboon-10,Baboon-9,Baboon-1
ARPC5L	PAN	Baboon-10
ARPP21	HIP,THA,MUG,VIC	Baboon-8,Baboon-1,Baboon-4,Baboon-10,Baboon-9,Baboon-11,Baboon-5
ARRB1	MUG,WAT,THA,ILE,SPL,HIP,VIC,HEA,KIC,LUN	Baboon-7,Baboon-12,Baboon-1,Baboon-11
ARRB2	WAT,SPL,LUN	Baboon-6,Baboon-1
ARRDC2	MUG,WAT,THA,ILE,SPL,HIP,PAN,LUN	Baboon-7,Baboon-12,Baboon-3,Baboon-8,Baboon-1,Baboon-4,Baboon-10,Baboon-9,Baboon-11
ARRDC3	THA,LUN,SPL	Baboon-3,Baboon-5
ARSA	WAT,THA,ILE,PAN,HIP,SPL,VIC,KIC,LUN	Baboon-7,Baboon-12,Baboon-2,Baboon-3,Baboon-8,Baboon-1,Baboon-4,Baboon-10,Baboon-9,Baboon-11,Baboon-5
ARSB	WAT,THA,SPL,HIP,KIC	Baboon-12,Baboon-6,Baboon-1,Baboon-9,Baboon-11
ARSG	MUG,WAT,THA,ILE,SPL,HIP,PAN,VIC,HEA,LUN	Baboon-2,Baboon-3,Baboon-8,Baboon-1,Baboon-4,Baboon-9,Baboon-11,Baboon-5
ARSJ	THA,LUN	Baboon-6,Baboon-11,Baboon-5
ARSK	HEA,KIC,WAT	Baboon-7,Baboon-5
ART1	HEA,MUG	Baboon-3,Baboon-9,Baboon-7,Baboon-5
ART3	HEA,MUG,VIC	Baboon-7,Baboon-2,Baboon-3,Baboon-1,Baboon-4,Baboon-9,Baboon-11,Baboon-5
ART4	KIC	Baboon-6,Baboon-10,Baboon-2
ART5	HEA,MUG	Baboon-7,Baboon-12,Baboon-10
ARV1	MUG,WAT,THA,ILE,SPL,HIP,VIC,HEA,KIC,LUN	Baboon-6,Baboon-2,Baboon-1,Baboon-4,Baboon-9,Baboon-5
ARVCF	SPL	Baboon-7,Baboon-9
AS3MT	WAT	Baboon-7
ASAH1	MUG,WAT,THA,ILE,SPL,HIP,PAN,VIC,HEA,KIC,LUN	Baboon-7,Baboon-12,Baboon-1,Baboon-4,Baboon-10,Baboon-9,Baboon-11,Baboon-5
ASAP1	ILE,WAT,SPL,VIC	Baboon-7,Baboon-12,Baboon-6,Baboon-2,Baboon-10,Baboon-5
ASAP2	THA,HIP,ILE,WAT	Baboon-7,Baboon-12,Baboon-2,Baboon-10,Baboon-9
ASAP3	WAT,ILE,PAN,HIP,VIC,HEA,KIC,LUN	Baboon-7,Baboon-9,Baboon-8,Baboon-5
ASB1	MUG,WAT,THA,ILE,SPL,HIP,PAN,VIC,HEA,KIC,LUN	Baboon-7,Baboon-12,Baboon-3,Baboon-8,Baboon-1,Baboon-4,Baboon-10,Baboon-9,Baboon-11,Baboon-5
ASB10	HEA,MUG	Baboon-5
ASB13	MUG,THA,ILE,SPL,HIP,KIC,LUN	Baboon-7,Baboon-6,Baboon-8,Baboon-4,Baboon-9,Baboon-11
ASB14	HEA,ILE,SPL,VIC	Baboon-3,Baboon-12,Baboon-2,Baboon-11
ASB15	HEA,MUG	Baboon-3,Baboon-9,Baboon-8,Baboon-1
ASB18	HEA,MUG	Baboon-3,Baboon-9,Baboon-12,Baboon-7
ASB2	MUG,ILE,SPL,HIP,VIC,HEA	Baboon-7,Baboon-6,Baboon-2,Baboon-3,Baboon-8,Baboon-4,Baboon-10,Baboon-11
ASB5	MUG,SPL	Baboon-3,Baboon-1,Baboon-5
ASB6	ILE,PAN,HIP,SPL,VIC,HEA,KIC	Baboon-7,Baboon-2,Baboon-3,Baboon-9,Baboon-11,Baboon-5
ASB7	THA,VIC,SPL	Baboon-9,Baboon-8,Baboon-6,Baboon-5
ASB8	MUG,WAT,SPL,HEA,KIC,LUN	Baboon-7,Baboon-8,Baboon-6,Baboon-11
ASCC1	THA,WAT	Baboon-2,Baboon-11
ASCC2	MUG,THA,SPL,HIP,VIC,HEA,KIC	Baboon-12,Baboon-6,Baboon-3,Baboon-10,Baboon-9
ASCC3	THA,ILE,PAN,HIP,SPL,VIC,KIC	Baboon-2,Baboon-3,Baboon-8,Baboon-10,Baboon-11,Baboon-5
ASCL1	HIP	Baboon-6
ASCL2	ILE	Baboon-12
ASDURF	MUG,WAT,ILE,SPL,PAN,HIP,VIC,HEA,KIC,LUN	Baboon-12,Baboon-2,Baboon-1,Baboon-9,Baboon-11,Baboon-5
ASGR1	HIP,PAN,VIC	Baboon-12,Baboon-2,Baboon-8,Baboon-4,Baboon-11
ASGR2	KIC,PAN	Baboon-9,Baboon-12
ASH1L	HIP,MUG	Baboon-6,Baboon-10
ASH2L	HIP	Baboon-1
ASIC1	THA,HIP,KIC,VIC	Baboon-3,Baboon-9,Baboon-12,Baboon-6
ASIC3	HIP	Baboon-8,Baboon-11
ASL	MUG,WAT,THA,ILE,SPL,HIP,PAN,VIC,HEA,KIC,LUN	Baboon-7,Baboon-12,Baboon-6,Baboon-2,Baboon-3,Baboon-8,Baboon-1,Baboon-4,Baboon-10,Baboon-9,Baboon-11,Baboon-5
ASNS	WAT,THA,ILE,SPL,PAN,VIC,LUN	Baboon-12,Baboon-6,Baboon-2,Baboon-1,Baboon-4,Baboon-10,Baboon-9,Baboon-11
ASNSD1	MUG,WAT,THA,ILE,PAN,SPL,VIC,HEA,KIC,LUN	Baboon-12,Baboon-2,Baboon-1,Baboon-10,Baboon-9,Baboon-11,Baboon-5
ASPA	WAT,THA,ILE,SPL,HIP,VIC,KIC,LUN	Baboon-7,Baboon-12,Baboon-2,Baboon-3,Baboon-8,Baboon-1,Baboon-10,Baboon-9,Baboon-11,Baboon-5
ASPDH	THA,KIC,VIC	Baboon-7,Baboon-12,Baboon-1,Baboon-10
ASPH	MUG,WAT,THA,ILE,SPL,HIP,VIC,HEA,KIC,LUN	Baboon-7,Baboon-12,Baboon-6,Baboon-3,Baboon-8,Baboon-1,Baboon-4,Baboon-10,Baboon-11
ASPHD2	HIP,THA,SPL,VIC	Baboon-7,Baboon-12,Baboon-6,Baboon-1,Baboon-10
ASPN	WAT,THA,PAN,VIC,KIC,LUN	Baboon-7,Baboon-12,Baboon-6,Baboon-3,Baboon-11
ASPSCR1	LUN,KIC,SPL	Baboon-12,Baboon-6,Baboon-1,Baboon-5
ASRGL1	MUG,THA,ILE,SPL,HIP,VIC,KIC,LUN	Baboon-7,Baboon-12,Baboon-6,Baboon-2,Baboon-8,Baboon-1,Baboon-4,Baboon-9,Baboon-11
ASS1	MUG,WAT,ILE,PAN,HIP,KIC,LUN	Baboon-7,Baboon-6,Baboon-2,Baboon-3,Baboon-8,Baboon-5
ASTE1	HIP,ILE,WAT	Baboon-9,Baboon-12,Baboon-5
ASTN1	HIP,THA,HEA,SPL	Baboon-6,Baboon-3,Baboon-1,Baboon-10,Baboon-11
ASTN2	MUG	Baboon-12
ASXL1	MUG,THA,ILE,VIC,KIC	Baboon-2,Baboon-1,Baboon-10,Baboon-9,Baboon-11
ASXL2	MUG,WAT,THA,VIC,HEA,KIC	Baboon-7,Baboon-12,Baboon-2,Baboon-4,Baboon-10,Baboon-9,Baboon-11
ASXL3	VIC	Baboon-6
ATAD1	MUG,WAT,THA,ILE,PAN,SPL,VIC,HEA,KIC	Baboon-6,Baboon-8,Baboon-1,Baboon-4,Baboon-10,Baboon-9,Baboon-11
ATAD2	HEA,THA,WAT,VIC	Baboon-7,Baboon-12,Baboon-6,Baboon-8,Baboon-4,Baboon-10
ATAD2B	KIC,SPL	Baboon-9,Baboon-4
ATAD3A	HIP,ILE,THA,SPL	Baboon-12,Baboon-8,Baboon-1,Baboon-9,Baboon-11
ATAD5	SPL	Baboon-10
ATAT1	MUG,WAT,THA,ILE,SPL,HIP,HEA,LUN	Baboon-7,Baboon-12,Baboon-6,Baboon-8,Baboon-1,Baboon-10,Baboon-9,Baboon-11,Baboon-5
ATCAY	HIP,THA,VIC	Baboon-12,Baboon-6,Baboon-1,Baboon-11
ATE1	WAT,ILE,SPL,HEA,KIC,LUN	Baboon-6,Baboon-3,Baboon-1,Baboon-10,Baboon-11,Baboon-5
ATF1	MUG,WAT,THA,ILE,SPL,HIP,PAN,VIC,HEA,KIC,LUN	Baboon-7,Baboon-6,Baboon-3,Baboon-8,Baboon-1,Baboon-10,Baboon-11,Baboon-5
ATF2	VIC,PAN	Baboon-9,Baboon-1
ATF3	MUG,WAT,THA,ILE,VIC,HEA,KIC	Baboon-7,Baboon-12,Baboon-6,Baboon-3,Baboon-8,Baboon-1,Baboon-10,Baboon-9
ATF4	MUG,WAT,THA,ILE,SPL,HIP,PAN,VIC,HEA,KIC,LUN	Baboon-7,Baboon-12,Baboon-6,Baboon-2,Baboon-3,Baboon-8,Baboon-1,Baboon-4,Baboon-10,Baboon-9,Baboon-11,Baboon-5
ATF5	THA,MUG,WAT,SPL	Baboon-7,Baboon-8,Baboon-1
ATF6	MUG,WAT,VIC,KIC,LUN	Baboon-12,Baboon-3,Baboon-8,Baboon-11,Baboon-5
ATF7	HEA,WAT,PAN	Baboon-8,Baboon-12
ATF7IP	MUG,ILE,SPL,HIP,KIC,LUN	Baboon-7,Baboon-6,Baboon-2,Baboon-3,Baboon-4,Baboon-10,Baboon-9
ATF7IP2	ILE,PAN,WAT,VIC	Baboon-7,Baboon-4,Baboon-6,Baboon-10
ATG10	THA,PAN,HIP,SPL,VIC,HEA,LUN	Baboon-3,Baboon-8,Baboon-4,Baboon-10,Baboon-9
ATG101	WAT,THA,ILE,PAN,HIP,SPL,VIC,LUN	Baboon-12,Baboon-6,Baboon-8,Baboon-4,Baboon-10,Baboon-9,Baboon-5
ATG12	HIP,THA,SPL,VIC	Baboon-4,Baboon-2
ATG13	MUG,WAT,THA,ILE,SPL,PAN,HIP,VIC,HEA,KIC,LUN	Baboon-12,Baboon-6,Baboon-3,Baboon-10,Baboon-9,Baboon-11
ATG14	THA,ILE,SPL,VIC,HEA,KIC	Baboon-12,Baboon-6,Baboon-8,Baboon-1,Baboon-4,Baboon-11
ATG16L1	WAT,THA,ILE,SPL,PAN	Baboon-7,Baboon-12,Baboon-3,Baboon-4,Baboon-11
ATG16L2	HEA,ILE	Baboon-7,Baboon-9
ATG2A	HIP,THA	Baboon-12,Baboon-5
ATG2B	MUG,WAT,ILE,SPL,HIP,PAN,VIC,HEA,KIC,LUN	Baboon-7,Baboon-6,Baboon-2,Baboon-3,Baboon-8,Baboon-10,Baboon-9,Baboon-11
ATG3	WAT,SPL,VIC	Baboon-8,Baboon-1,Baboon-2,Baboon-11
ATG4B	LUN,KIC,SPL,VIC	Baboon-3,Baboon-8,Baboon-1,Baboon-10,Baboon-11
ATG4C	WAT,SPL,VIC	Baboon-7,Baboon-2,Baboon-11
ATG4D	ILE,KIC,VIC	Baboon-7,Baboon-1,Baboon-10
ATG5	MUG,WAT,THA,ILE,SPL,HIP,PAN,VIC,HEA,KIC	Baboon-7,Baboon-6,Baboon-1,Baboon-10
ATG7	MUG,THA,ILE,SPL,HIP,VIC,HEA,KIC,LUN	Baboon-7,Baboon-12,Baboon-3,Baboon-4,Baboon-9,Baboon-11
ATG9A	HIP,VIC,LUN	Baboon-8,Baboon-1,Baboon-11,Baboon-5
ATG9B	SPL	Baboon-11
ATIC	MUG,THA,SPL,HIP,VIC,KIC,LUN	Baboon-6,Baboon-2,Baboon-3,Baboon-4,Baboon-10,Baboon-11,Baboon-5
ATL2	MUG,WAT,THA,ILE,SPL,HIP,VIC,HEA,KIC,LUN	Baboon-7,Baboon-12,Baboon-2,Baboon-3,Baboon-1,Baboon-4,Baboon-11
ATL3	WAT,ILE,SPL,VIC,KIC,LUN	Baboon-7,Baboon-2,Baboon-3,Baboon-8,Baboon-9,Baboon-5
ATM	MUG,WAT,THA,VIC,HEA,KIC	Baboon-12,Baboon-2,Baboon-8,Baboon-1,Baboon-4,Baboon-9,Baboon-5
ATMIN	VIC,ILE,MUG,SPL	Baboon-7,Baboon-3,Baboon-8,Baboon-1,Baboon-5
ATN1	MUG,THA,ILE,HIP,VIC,HEA,KIC,LUN	Baboon-7,Baboon-12,Baboon-6,Baboon-2
ATOH1	ILE	Baboon-4,Baboon-6,Baboon-11
ATOH8	HEA,ILE,MUG,LUN	Baboon-3,Baboon-4,Baboon-10,Baboon-2
ATP10A	MUG,WAT,THA,ILE,HIP,VIC,KIC,LUN	Baboon-7,Baboon-6,Baboon-2,Baboon-3,Baboon-8,Baboon-1,Baboon-4,Baboon-10,Baboon-11,Baboon-5
ATP10B	THA,ILE,PAN,HIP,VIC	Baboon-12,Baboon-2,Baboon-1,Baboon-4,Baboon-9,Baboon-11
ATP10D	WAT,THA,ILE,SPL,HIP,PAN,VIC,HEA,KIC,LUN	Baboon-7,Baboon-12,Baboon-6,Baboon-2,Baboon-3,Baboon-8,Baboon-1,Baboon-4,Baboon-10,Baboon-9
ATP11A	WAT,ILE,SPL,HEA,KIC,LUN	Baboon-7,Baboon-2,Baboon-8,Baboon-4,Baboon-10,Baboon-9,Baboon-11,Baboon-5
ATP11B	MUG,THA,ILE,SPL,PAN,HIP,HEA	Baboon-6,Baboon-2,Baboon-8,Baboon-1,Baboon-9,Baboon-11,Baboon-5
ATP13A1	ILE,MUG	Baboon-3,Baboon-1
ATP13A2	ILE	Baboon-5
ATP13A3	WAT,THA,ILE,SPL,HIP,HEA,KIC,LUN	Baboon-12,Baboon-6,Baboon-2,Baboon-3,Baboon-1,Baboon-9,Baboon-11
ATP13A4	WAT,THA,HIP,VIC,LUN	Baboon-7,Baboon-6,Baboon-2,Baboon-8,Baboon-11,Baboon-5
ATP13A5	MUG,THA,HIP,VIC,HEA	Baboon-7,Baboon-6,Baboon-2,Baboon-3,Baboon-1,Baboon-10,Baboon-9,Baboon-11
ATP1A1	VIC,KIC,SPL	Baboon-7,Baboon-8
ATP1A2	MUG,WAT,THA,HIP,VIC,HEA	Baboon-7,Baboon-12,Baboon-6,Baboon-2,Baboon-3,Baboon-8,Baboon-1,Baboon-4,Baboon-10,Baboon-11,Baboon-5
ATP1A3	HEA,HIP,THA	Baboon-4,Baboon-10,Baboon-5
ATP1B1	MUG,WAT,THA,ILE,SPL,HIP,PAN,VIC,HEA,KIC,LUN	Baboon-7,Baboon-12,Baboon-6,Baboon-2,Baboon-3,Baboon-8,Baboon-1,Baboon-4,Baboon-10,Baboon-9,Baboon-11,Baboon-5
ATP1B2	THA,HIP,VIC	Baboon-12,Baboon-10,Baboon-2,Baboon-5
ATP1B3	ILE,SPL	Baboon-4,Baboon-5
ATP2A1	MUG	Baboon-1,Baboon-11,Baboon-5
ATP2A2	HIP,WAT,VIC	Baboon-8,Baboon-12
ATP2A3	MUG,THA,ILE,SPL,PAN,HIP,HEA,LUN	Baboon-7,Baboon-12,Baboon-6,Baboon-2,Baboon-3,Baboon-8,Baboon-1,Baboon-10,Baboon-9,Baboon-11
ATP2B1	THA,PAN,SPL,VIC,KIC,LUN	Baboon-7,Baboon-6,Baboon-3,Baboon-8,Baboon-1,Baboon-9,Baboon-11
ATP2B2	HIP,MUG,VIC	Baboon-7,Baboon-6,Baboon-2,Baboon-3,Baboon-8,Baboon-1,Baboon-4,Baboon-10,Baboon-9
ATP2B4	MUG,ILE,SPL,HIP,PAN,VIC,HEA,KIC,LUN	Baboon-12,Baboon-6,Baboon-3,Baboon-1,Baboon-4,Baboon-9,Baboon-5
ATP2C1	HIP,MUG	Baboon-8
ATP2C2	HIP,ILE,LUN	Baboon-7,Baboon-12,Baboon-6,Baboon-8,Baboon-1,Baboon-4,Baboon-9,Baboon-5
ATP4A	VIC	Baboon-5
ATP5F1A	MUG,ILE,HEA,KIC,LUN	Baboon-7,Baboon-9,Baboon-2
ATP5F1B	SPL	Baboon-1
ATP5F1C	WAT,VIC	Baboon-12,Baboon-6
ATP5F1E	HEA,ILE,KIC,SPL	Baboon-7,Baboon-6,Baboon-2,Baboon-3,Baboon-4,Baboon-9
ATP5IF1	MUG,WAT,THA,ILE,PAN,LUN	Baboon-1,Baboon-11
ATP5MC2	MUG,THA,ILE,SPL,HIP,HEA,LUN	Baboon-7,Baboon-6,Baboon-3,Baboon-8,Baboon-1,Baboon-10,Baboon-11
ATP5MC3	WAT,ILE,SPL,HIP,PAN	Baboon-9,Baboon-12,Baboon-1
ATP5MD	MUG,THA,VIC,HEA,LUN	Baboon-3,Baboon-12,Baboon-7,Baboon-11
ATP5ME	PAN	Baboon-7
ATP5MF	HEA	Baboon-10
ATP5MG	MUG,ILE,SPL,VIC,HEA	Baboon-4
ATP5MPL	WAT,THA,ILE,PAN,SPL,VIC,HEA,KIC	Baboon-4,Baboon-5
ATP5PB	MUG,WAT,THA,SPL,PAN,HIP,VIC,HEA,KIC,LUN	Baboon-7,Baboon-6,Baboon-2,Baboon-3,Baboon-10,Baboon-9,Baboon-11,Baboon-5
ATP5PD	MUG,THA,ILE,SPL,HIP,VIC,HEA,KIC,LUN	Baboon-3,Baboon-6
ATP5PF	THA,HIP,VIC,HEA,LUN	Baboon-9,Baboon-4,Baboon-6
ATP5PO	MUG,WAT,THA,ILE,SPL,HIP,VIC,HEA,KIC,LUN	Baboon-12,Baboon-6,Baboon-4,Baboon-9,Baboon-11
ATP6V0A1	WAT,THA,ILE,SPL,HIP,PAN,VIC,HEA,KIC,LUN	Baboon-7,Baboon-12,Baboon-6,Baboon-2,Baboon-3,Baboon-8,Baboon-1,Baboon-4,Baboon-10,Baboon-9,Baboon-11,Baboon-5
ATP6V0A2	VIC,LUN,KIC,SPL	Baboon-7,Baboon-8,Baboon-1,Baboon-4,Baboon-10,Baboon-5
ATP6V0A4	KIC	Baboon-9,Baboon-12,Baboon-11
ATP6V0B	WAT,THA,ILE,PAN,HIP,SPL,VIC,KIC,LUN	Baboon-7,Baboon-2,Baboon-8,Baboon-1,Baboon-10,Baboon-11,Baboon-5
ATP6V0C	KIC	Baboon-4
ATP6V0D2	KIC	Baboon-8
ATP6V0E1	THA,ILE,KIC,PAN	Baboon-3,Baboon-9,Baboon-7
ATP6V1A	MUG,WAT,THA,ILE,PAN,HIP,VIC,HEA,KIC,LUN	Baboon-7,Baboon-12,Baboon-6,Baboon-2,Baboon-3,Baboon-8,Baboon-4,Baboon-10,Baboon-9,Baboon-11,Baboon-5
ATP6V1B1	KIC	Baboon-3,Baboon-9,Baboon-2
ATP6V1B2	MUG,WAT,HIP,VIC,HEA,KIC,LUN	Baboon-7,Baboon-12,Baboon-6,Baboon-2,Baboon-3,Baboon-8,Baboon-4,Baboon-10,Baboon-9,Baboon-11
ATP6V1C1	WAT,THA,SPL,HIP,VIC	Baboon-8,Baboon-6,Baboon-10
ATP6V1C2	THA,ILE,KIC,SPL	Baboon-7,Baboon-12,Baboon-1,Baboon-4,Baboon-10,Baboon-9,Baboon-11
ATP6V1D	ILE,MUG	Baboon-12,Baboon-5
ATP6V1E1	MUG,WAT,THA,ILE,PAN,HIP,SPL,VIC,HEA,KIC,LUN	Baboon-10,Baboon-2,Baboon-11
ATP6V1G1	MUG,WAT,THA,ILE,PAN,HIP,SPL,VIC,HEA,KIC,LUN	Baboon-7,Baboon-12,Baboon-2,Baboon-3,Baboon-8,Baboon-9
ATP6V1G3	KIC	Baboon-10,Baboon-11
ATP6V1H	THA,SPL,VIC,HEA,KIC	Baboon-4,Baboon-6,Baboon-11
ATP7B	ILE,LUN	Baboon-3,Baboon-9,Baboon-6
ATP8A1	MUG,THA,ILE,SPL,PAN,HIP,VIC,KIC,LUN	Baboon-7,Baboon-12,Baboon-6,Baboon-2,Baboon-3,Baboon-4,Baboon-10,Baboon-9,Baboon-11
ATP8A2	HEA,VIC,PAN	Baboon-3,Baboon-8,Baboon-7,Baboon-5
ATP8B1	WAT,ILE,SPL,PAN,KIC,LUN	Baboon-7,Baboon-12,Baboon-6,Baboon-2,Baboon-3,Baboon-8,Baboon-1,Baboon-4,Baboon-10,Baboon-11,Baboon-5
ATP8B2	WAT,THA,SPL,HIP,VIC	Baboon-8,Baboon-2,Baboon-11,Baboon-12
ATP9A	MUG,WAT,THA,ILE,SPL,HIP,VIC,HEA,KIC,LUN	Baboon-7,Baboon-12,Baboon-2,Baboon-3,Baboon-8,Baboon-1,Baboon-4,Baboon-10,Baboon-11
ATP9B	THA,ILE,SPL,HIP,VIC,LUN	Baboon-12,Baboon-2,Baboon-1,Baboon-10,Baboon-9,Baboon-11
ATPAF1	MUG,WAT,THA,ILE,SPL,HIP,PAN,VIC,KIC,LUN	Baboon-7,Baboon-12,Baboon-6,Baboon-2,Baboon-8,Baboon-10,Baboon-11,Baboon-5
ATPAF2	WAT,ILE,SPL,HIP,VIC,KIC	Baboon-7,Baboon-2,Baboon-8,Baboon-10,Baboon-5
ATPSCKMT	LUN,ILE,WAT,SPL	Baboon-9,Baboon-1,Baboon-5
ATR	THA,ILE,SPL,HIP,HEA,KIC,LUN	Baboon-12,Baboon-6,Baboon-3,Baboon-8,Baboon-1
ATRIP	ILE	Baboon-9
ATRN	THA,ILE,SPL,PAN,HIP,HEA,KIC	Baboon-7,Baboon-6,Baboon-2,Baboon-1,Baboon-9,Baboon-11,Baboon-5
ATRNL1	HIP	Baboon-10
ATXN1	MUG,WAT,THA,ILE,PAN,VIC,KIC	Baboon-7,Baboon-12,Baboon-1,Baboon-4,Baboon-10,Baboon-9
ATXN10	HIP,THA,MUG,VIC	Baboon-7,Baboon-4,Baboon-10,Baboon-2
ATXN1L	MUG,WAT,THA,ILE,SPL,HIP,PAN,VIC,HEA,KIC,LUN	Baboon-7,Baboon-12,Baboon-6,Baboon-2,Baboon-3,Baboon-8,Baboon-1,Baboon-4,Baboon-10,Baboon-9,Baboon-11,Baboon-5
ATXN2	MUG,WAT,THA,VIC,HEA	Baboon-12,Baboon-1,Baboon-5
ATXN2L	THA,KIC	Baboon-10,Baboon-11
ATXN7	THA,ILE,MUG,SPL	Baboon-7,Baboon-3,Baboon-10,Baboon-9,Baboon-11
ATXN7L1	MUG,WAT,ILE,SPL,HEA,KIC,LUN	Baboon-7,Baboon-12,Baboon-6,Baboon-2,Baboon-3,Baboon-8,Baboon-1,Baboon-4,Baboon-10,Baboon-11
ATXN7L2	VIC	Baboon-9
ATXN7L3	THA,ILE,SPL,HIP,KIC	Baboon-1,Baboon-11,Baboon-5
ATXN7L3B	WAT	Baboon-7
AURKA	MUG,SPL	Baboon-3,Baboon-11
AURKB	ILE	Baboon-3,Baboon-1
AURKC	HIP,SPL	Baboon-9,Baboon-2
AUTS2	WAT,THA,ILE,HIP,VIC,KIC,LUN	Baboon-7,Baboon-6,Baboon-1,Baboon-4,Baboon-10,Baboon-9
AVEN	MUG,LUN	Baboon-3,Baboon-2
AVL9	THA,ILE,MUG,VIC	Baboon-7,Baboon-12,Baboon-3,Baboon-1,Baboon-5
AVP	KIC	Baboon-9
AVPI1	MUG,THA,VIC,HEA,LUN	Baboon-3,Baboon-11
AVPR1A	HIP,KIC,WAT,VIC	Baboon-7,Baboon-8,Baboon-10,Baboon-9,Baboon-5
AXIN2	MUG,THA,ILE,SPL,LUN	Baboon-7,Baboon-10,Baboon-5
AXL	MUG,WAT,SPL,HIP,HEA,KIC	Baboon-3,Baboon-10,Baboon-5
AZGP1	PAN	Baboon-1
AZI2	THA,ILE,SPL,HIP,VIC,HEA,KIC,LUN	Baboon-7,Baboon-12,Baboon-2,Baboon-4,Baboon-10,Baboon-9,Baboon-11,Baboon-5
AZIN1	HEA,HIP,PAN,SPL	Baboon-8,Baboon-11
AZIN2	THA,HIP,VIC	Baboon-7,Baboon-12,Baboon-6,Baboon-8,Baboon-1,Baboon-11
B2M	MUG,WAT,THA,ILE,PAN,HIP,SPL,VIC,HEA,KIC,LUN	Baboon-12,Baboon-2,Baboon-3,Baboon-8,Baboon-9,Baboon-11,Baboon-5
B3GALNT1	MUG,WAT,THA,ILE,SPL,HIP,VIC,HEA,KIC,LUN	Baboon-12,Baboon-6,Baboon-2,Baboon-8,Baboon-1,Baboon-4,Baboon-10,Baboon-11,Baboon-5
B3GALNT2	MUG,WAT,THA,SPL,VIC,KIC,LUN	Baboon-7,Baboon-12,Baboon-3,Baboon-8,Baboon-1
B3GALT1	HIP,THA,MUG,VIC	Baboon-12,Baboon-2,Baboon-3,Baboon-10,Baboon-11,Baboon-5
B3GALT2	ILE	Baboon-1
B3GALT5	HIP,ILE	Baboon-3,Baboon-9,Baboon-12,Baboon-7
B3GALT6	HIP,THA	Baboon-1,Baboon-2
B3GAT1	HIP,THA,VIC	Baboon-3,Baboon-9,Baboon-10,Baboon-11
B3GAT2	WAT,THA,ILE,SPL,HIP,VIC,LUN	Baboon-7,Baboon-2,Baboon-3,Baboon-4,Baboon-10,Baboon-9,Baboon-11
B3GLCT	MUG,WAT,ILE,SPL,HIP,VIC,HEA,KIC,LUN	Baboon-6,Baboon-2,Baboon-8,Baboon-1,Baboon-4,Baboon-10,Baboon-9,Baboon-11
B3GNT2	MUG,WAT,PAN,SPL,VIC,HEA	Baboon-12,Baboon-2,Baboon-1,Baboon-9,Baboon-11
B3GNT3	ILE	Baboon-8,Baboon-6,Baboon-1
B3GNT4	HEA	Baboon-7
B3GNT5	KIC	Baboon-2
B3GNT6	ILE	Baboon-5
B3GNT7	THA,ILE,SPL,HIP,VIC,LUN	Baboon-7,Baboon-12,Baboon-6,Baboon-3,Baboon-1,Baboon-4,Baboon-9,Baboon-11
B3GNT8	THA,ILE,SPL,VIC	Baboon-3,Baboon-2,Baboon-5
B3GNTL1	KIC	Baboon-5
B4GALNT1	MUG,THA,HIP,VIC,HEA	Baboon-7,Baboon-6,Baboon-8,Baboon-1,Baboon-4,Baboon-9,Baboon-11,Baboon-5
B4GALNT2	KIC	Baboon-8,Baboon-5
B4GALNT3	HIP,ILE,KIC,MUG	Baboon-12,Baboon-6,Baboon-1
B4GALT2	HIP,HEA	Baboon-12,Baboon-1
B4GALT3	ILE,PAN,HIP,VIC,LUN	Baboon-7,Baboon-12,Baboon-6,Baboon-4,Baboon-10,Baboon-5
B4GALT4	WAT,THA,ILE,PAN,HIP,VIC	Baboon-6,Baboon-2,Baboon-8,Baboon-4,Baboon-10
B4GALT5	MUG,WAT,THA,ILE,SPL,HIP,VIC,HEA,KIC,LUN	Baboon-7,Baboon-12,Baboon-2,Baboon-3,Baboon-8,Baboon-10,Baboon-9
B4GALT6	HIP,ILE,VIC,SPL	Baboon-7,Baboon-12,Baboon-6,Baboon-8,Baboon-9,Baboon-5
B4GALT7	THA	Baboon-11
B4GAT1	HIP,ILE	Baboon-5
B9D1	HIP,THA	Baboon-7,Baboon-10,Baboon-2
B9D2	THA,ILE,SPL,HIP,PAN,VIC,KIC,LUN	Baboon-9,Baboon-1,Baboon-2
BAALC	HIP,THA,VIC,LUN	Baboon-3,Baboon-12,Baboon-10
BABAM1	MUG,WAT,ILE,PAN,SPL,VIC,HEA,KIC,LUN	Baboon-7,Baboon-2,Baboon-3,Baboon-10,Baboon-9,Baboon-11
BACE1	MUG,WAT,PAN,KIC,LUN	Baboon-8,Baboon-6,Baboon-2
BACE2	WAT,ILE,PAN,SPL,VIC,HEA,KIC,LUN	Baboon-7,Baboon-12,Baboon-6,Baboon-3,Baboon-1,Baboon-11
BACH1	MUG,THA,ILE,SPL,PAN,VIC,HEA,KIC,LUN	Baboon-6,Baboon-8,Baboon-1,Baboon-9,Baboon-11,Baboon-5
BACH2	THA,ILE,SPL,VIC,LUN	Baboon-12,Baboon-6,Baboon-4,Baboon-10,Baboon-5
BAD	HIP,THA,KIC,MUG	Baboon-4,Baboon-6,Baboon-1,Baboon-11
BAG3	HEA,LUN	Baboon-3,Baboon-11
BAG4	KIC	Baboon-6
BAG5	MUG,WAT,THA,ILE,SPL,HIP,PAN,VIC,HEA,KIC,LUN	Baboon-7,Baboon-6,Baboon-3,Baboon-8,Baboon-1,Baboon-4,Baboon-10,Baboon-9,Baboon-11,Baboon-5
BAHCC1	HIP,ILE,WAT,LUN	Baboon-9,Baboon-11
BAHD1	HIP,MUG,WAT,VIC	Baboon-10,Baboon-2,Baboon-5
BAIAP2	WAT,THA,PAN,HIP,VIC,HEA,KIC,LUN	Baboon-12,Baboon-6,Baboon-2,Baboon-3,Baboon-8,Baboon-9,Baboon-11
BAIAP2L2	ILE	Baboon-3,Baboon-12,Baboon-7
BAIAP3	HIP,THA,KIC,VIC	Baboon-6,Baboon-2,Baboon-8,Baboon-1,Baboon-4,Baboon-9
BAK1	MUG,ILE,VIC,HEA,KIC,LUN	Baboon-7,Baboon-10,Baboon-2
BAMBI	THA,ILE,SPL,HIP,HEA,LUN	Baboon-7,Baboon-12,Baboon-6,Baboon-2,Baboon-3,Baboon-1,Baboon-4,Baboon-10,Baboon-9,Baboon-5
BANF1	THA	Baboon-1
BANK1	LUN,ILE,WAT,SPL	Baboon-7,Baboon-12,Baboon-6,Baboon-2,Baboon-3,Baboon-8,Baboon-1,Baboon-4,Baboon-10,Baboon-11
BANP	THA,ILE,PAN,HIP,SPL,KIC	Baboon-12,Baboon-2,Baboon-3,Baboon-1,Baboon-4,Baboon-10
BAP1	MUG,THA,ILE,SPL,HIP,KIC,LUN	Baboon-12,Baboon-2,Baboon-3,Baboon-9,Baboon-11,Baboon-5
BARD1	WAT	Baboon-5
BARHL2	VIC	Baboon-12
BATF	ILE	Baboon-3
BATF2	ILE,VIC	Baboon-12,Baboon-1
BATF3	SPL	Baboon-7
BAZ1A	THA,KIC,WAT,HEA	Baboon-7,Baboon-10,Baboon-2,Baboon-5
BAZ1B	MUG,WAT,ILE,SPL,HIP,VIC,KIC,LUN	Baboon-3,Baboon-10,Baboon-2
BAZ2A	HIP,ILE,THA,SPL	Baboon-7,Baboon-9,Baboon-4,Baboon-1
BAZ2B	MUG,WAT,THA,ILE,SPL,HIP,VIC,HEA,KIC,LUN	Baboon-7,Baboon-6,Baboon-8,Baboon-1,Baboon-4,Baboon-10,Baboon-11,Baboon-5
BBIP1	WAT,ILE,SPL,VIC,KIC	Baboon-7,Baboon-12,Baboon-8,Baboon-10,Baboon-9
BBOF1	WAT,THA,ILE,HIP,VIC,KIC,LUN	Baboon-7,Baboon-12,Baboon-6,Baboon-2,Baboon-3,Baboon-8,Baboon-1,Baboon-4,Baboon-10,Baboon-9,Baboon-11,Baboon-5
BBOX1	HIP,THA,KIC,VIC	Baboon-7,Baboon-12,Baboon-6,Baboon-3,Baboon-8,Baboon-4,Baboon-9,Baboon-11,Baboon-5
BBS1	THA,HIP	Baboon-10,Baboon-11
BBS10	HIP,PAN	Baboon-3,Baboon-11
BBS12	ILE,SPL	Baboon-11,Baboon-5
BBS2	MUG,WAT,THA,ILE,SPL,HIP,VIC,HEA,KIC,LUN	Baboon-7,Baboon-2,Baboon-3,Baboon-1,Baboon-10,Baboon-11
BBS4	VIC	Baboon-6
BBS7	THA,SPL,VIC	Baboon-7,Baboon-6,Baboon-3,Baboon-9,Baboon-5
BBS9	THA,ILE,SPL,HEA,LUN	Baboon-6,Baboon-1,Baboon-9,Baboon-11,Baboon-5
BBX	MUG,WAT,THA,SPL,PAN,VIC,HEA,KIC,LUN	Baboon-7,Baboon-12,Baboon-2,Baboon-3,Baboon-4,Baboon-10,Baboon-11
BB_R333_JSM7053BR	HIP,VIC	Baboon-1
BCAM	THA,ILE,PAN,HIP,VIC,HEA,LUN	Baboon-12,Baboon-2,Baboon-8,Baboon-1,Baboon-9,Baboon-11
BCAN	THA,HIP,VIC	Baboon-8,Baboon-6,Baboon-11
BCAP29	MUG,WAT,THA,SPL,VIC,HEA	Baboon-7,Baboon-2,Baboon-1,Baboon-4,Baboon-9,Baboon-11
BCAR1	HIP,ILE,KIC	Baboon-9,Baboon-4,Baboon-2
BCAR3	MUG,WAT,THA,ILE,PAN,KIC	Baboon-7,Baboon-2,Baboon-3,Baboon-8,Baboon-1,Baboon-9
BCAS1	THA,HIP,ILE,VIC	Baboon-2,Baboon-8,Baboon-1,Baboon-4,Baboon-9,Baboon-11
BCAS3	THA,SPL,HIP,VIC,LUN	Baboon-12,Baboon-2,Baboon-3,Baboon-10,Baboon-11
BCAT1	MUG,WAT,THA,ILE,SPL,HIP,PAN,VIC,LUN	Baboon-7,Baboon-12,Baboon-6,Baboon-3,Baboon-1,Baboon-4,Baboon-10,Baboon-9,Baboon-11
BCCIP	WAT,THA,ILE,SPL,HIP,VIC,KIC	Baboon-7,Baboon-6,Baboon-10,Baboon-11,Baboon-5
BCDIN3D	MUG,THA,ILE,SPL,VIC,KIC,LUN	Baboon-7,Baboon-12,Baboon-6,Baboon-3,Baboon-8,Baboon-4
BCHE	MUG,WAT,THA,ILE,PAN,SPL,HEA,KIC,LUN	Baboon-7,Baboon-12,Baboon-6,Baboon-3,Baboon-8,Baboon-4,Baboon-9,Baboon-5
BCKDHA	WAT,THA,ILE,PAN,HEA,KIC,LUN	Baboon-12,Baboon-2,Baboon-9,Baboon-11,Baboon-5
BCKDHB	WAT,THA,ILE,SPL,PAN,HIP,VIC,HEA,LUN	Baboon-12,Baboon-2,Baboon-3,Baboon-8,Baboon-1,Baboon-11
BCL10	LUN,HIP,ILE,VIC	Baboon-7,Baboon-9,Baboon-12
BCL11A	ILE,SPL,VIC	Baboon-7,Baboon-10,Baboon-2,Baboon-11
BCL11B	ILE,SPL	Baboon-4,Baboon-6,Baboon-2
BCL2	MUG,WAT,THA,ILE,SPL,LUN	Baboon-7,Baboon-2,Baboon-3,Baboon-8,Baboon-4,Baboon-9,Baboon-5
BCL2A1	SPL	Baboon-6
BCL2L1	HIP,MUG,WAT,VIC	Baboon-9,Baboon-1,Baboon-5
BCL2L11	LUN,SPL	Baboon-12,Baboon-2
BCL2L13	MUG,WAT,THA,ILE,PAN,HIP,VIC,HEA,LUN	Baboon-6,Baboon-2,Baboon-4,Baboon-10,Baboon-11
BCL2L14	ILE,PAN,SPL,KIC,LUN	Baboon-7,Baboon-12,Baboon-6,Baboon-2,Baboon-3,Baboon-4,Baboon-10,Baboon-9,Baboon-11
BCL2L15	ILE,PAN	Baboon-7,Baboon-3,Baboon-1,Baboon-9,Baboon-11,Baboon-5
BCL3	ILE,KIC	Baboon-12
BCL6	MUG,WAT,THA,SPL,HIP,VIC,HEA,KIC,LUN	Baboon-7,Baboon-6,Baboon-8,Baboon-4,Baboon-9,Baboon-11
BCL6B	MUG,WAT	Baboon-7,Baboon-6,Baboon-1
BCL7A	HIP,LUN,VIC,SPL	Baboon-7,Baboon-8,Baboon-1,Baboon-11
BCL7B	PAN,KIC,VIC	Baboon-3
BCL7C	THA,LUN	Baboon-2
BCL9	VIC,SPL,PAN	Baboon-3,Baboon-8,Baboon-10
BCLAF1	WAT,ILE,SPL,VIC,HEA,KIC	Baboon-12,Baboon-6,Baboon-2,Baboon-10,Baboon-11,Baboon-5
BCO1	MUG,ILE,HIP,VIC,KIC	Baboon-7,Baboon-2,Baboon-3,Baboon-8,Baboon-4,Baboon-9,Baboon-5
BCO2	WAT,THA,ILE,SPL,HIP,HEA,KIC	Baboon-12,Baboon-6,Baboon-2,Baboon-3,Baboon-8,Baboon-1,Baboon-4,Baboon-9,Baboon-5
BCR	WAT,THA,ILE,SPL,HIP,VIC,KIC,LUN	Baboon-7,Baboon-12,Baboon-6,Baboon-2,Baboon-3,Baboon-8,Baboon-1,Baboon-4,Baboon-10,Baboon-9,Baboon-11,Baboon-5
BDH1	MUG,THA,ILE,SPL,VIC,HEA,KIC	Baboon-7,Baboon-12,Baboon-6,Baboon-1,Baboon-4,Baboon-10,Baboon-9
BDH2	THA,ILE,SPL,LUN	Baboon-11
BDKRB2	WAT,ILE,PAN,KIC,LUN	Baboon-7,Baboon-6,Baboon-3,Baboon-9,Baboon-11,Baboon-5
BDNF	HIP,VIC	Baboon-7,Baboon-11,Baboon-5
BDP1	MUG,WAT,THA,SPL,VIC,HEA,KIC,LUN	Baboon-6,Baboon-3,Baboon-8,Baboon-1,Baboon-9,Baboon-11,Baboon-5
BECN1	MUG,THA,ILE,SPL,HIP,KIC,LUN	Baboon-8,Baboon-4,Baboon-10,Baboon-9,Baboon-5
BEND3	SPL	Baboon-7
BEND4	THA,VIC,LUN	Baboon-3,Baboon-9
BEND6	HIP,THA,VIC,SPL	Baboon-2,Baboon-3,Baboon-4,Baboon-11,Baboon-5
BEND7	MUG,WAT,THA,ILE,SPL,HIP,VIC,HEA,KIC,LUN	Baboon-7,Baboon-12,Baboon-6,Baboon-2,Baboon-3,Baboon-8,Baboon-1,Baboon-4,Baboon-10,Baboon-9,Baboon-11,Baboon-5
BEST1	THA,HIP,PAN,VIC	Baboon-3,Baboon-9,Baboon-4,Baboon-11
BEST3	MUG	Baboon-7,Baboon-12,Baboon-8,Baboon-4,Baboon-10,Baboon-5
BEST4	ILE	Baboon-2
BET1	ILE,WAT,VIC	Baboon-9,Baboon-2,Baboon-11
BFAR	WAT,THA,ILE,VIC,KIC,LUN	Baboon-12,Baboon-1,Baboon-2
BFSP1	WAT,THA,SPL,HIP,VIC,HEA,LUN	Baboon-6,Baboon-2,Baboon-8,Baboon-1,Baboon-10,Baboon-5
BHLHE22	HIP,WAT,VIC	Baboon-7,Baboon-6
BHLHE41	MUG,WAT,THA,SPL,HIP,HEA,LUN	Baboon-12,Baboon-6,Baboon-1,Baboon-4,Baboon-9
BHMT	HIP,KIC,VIC	Baboon-12,Baboon-6,Baboon-3,Baboon-8,Baboon-1,Baboon-9,Baboon-11,Baboon-5
BICC1	KIC,MUG,WAT,PAN	Baboon-3,Baboon-9,Baboon-8,Baboon-2
BICD1	MUG,THA,ILE,SPL,HIP,VIC,LUN	Baboon-7,Baboon-12,Baboon-6,Baboon-3,Baboon-8,Baboon-4,Baboon-10,Baboon-9
BICD2	MUG,WAT,THA,ILE,PAN,HIP,SPL,VIC,HEA,KIC,LUN	Baboon-7,Baboon-12,Baboon-6,Baboon-3,Baboon-1,Baboon-4,Baboon-10,Baboon-11
BICDL1	HIP,THA	Baboon-8,Baboon-12
BICDL2	SPL	Baboon-8
BICRA	SPL,VIC	Baboon-7,Baboon-10
BID	MUG,THA,ILE,SPL,HIP,VIC,KIC	Baboon-7,Baboon-6,Baboon-2,Baboon-3,Baboon-4,Baboon-11
BIK	ILE,SPL	Baboon-7,Baboon-12,Baboon-1
BIN1	MUG,WAT,THA,ILE,SPL,HIP,VIC,HEA,KIC,LUN	Baboon-7,Baboon-12,Baboon-6,Baboon-2,Baboon-3,Baboon-8,Baboon-1,Baboon-4,Baboon-11
BIN2	HEA,KIC,WAT	Baboon-9,Baboon-10,Baboon-5
BIN3	THA,ILE,SPL,HEA,LUN	Baboon-3,Baboon-12,Baboon-6,Baboon-7
BIRC2	ILE,KIC,SPL	Baboon-12,Baboon-2,Baboon-8,Baboon-4,Baboon-11
BIRC3	MUG,WAT,ILE,PAN,SPL,HEA,LUN	Baboon-3,Baboon-8,Baboon-9,Baboon-11,Baboon-5
BIRC5	ILE,SPL	Baboon-2,Baboon-11
BIRC6	VIC,PAN,KIC,SPL	Baboon-7,Baboon-6,Baboon-2,Baboon-10,Baboon-11
BIVM	MUG,WAT,THA,PAN,VIC,HEA,KIC	Baboon-6,Baboon-3,Baboon-8,Baboon-1,Baboon-4,Baboon-10,Baboon-9,Baboon-11
BLCAP	MUG,WAT,THA,ILE,PAN,HIP,SPL,VIC,HEA,LUN	Baboon-7,Baboon-12,Baboon-2,Baboon-8,Baboon-1,Baboon-4,Baboon-10,Baboon-9,Baboon-11,Baboon-5
BLK	LUN,ILE,WAT,SPL	Baboon-7,Baboon-6,Baboon-2,Baboon-3,Baboon-8,Baboon-4,Baboon-11,Baboon-5
BLM	MUG,WAT,SPL,HIP,VIC,HEA	Baboon-7,Baboon-2,Baboon-3,Baboon-8,Baboon-1,Baboon-10,Baboon-9,Baboon-11,Baboon-5
BLNK	THA,ILE,SPL,VIC,KIC	Baboon-7,Baboon-12,Baboon-3,Baboon-8,Baboon-4,Baboon-9
BLOC1S1	MUG,WAT,THA,ILE,SPL,HIP,PAN,HEA,KIC	Baboon-7,Baboon-6,Baboon-1,Baboon-9,Baboon-11,Baboon-5
BLOC1S2	MUG,WAT,THA,ILE,SPL,HIP,PAN,VIC,HEA,KIC,LUN	Baboon-7,Baboon-12,Baboon-8,Baboon-4,Baboon-10,Baboon-9,Baboon-11,Baboon-5
BLOC1S3	HIP,SPL	Baboon-1
BLOC1S4	HIP,KIC,LUN	Baboon-3,Baboon-9,Baboon-4
BLOC1S5	MUG,WAT,THA,PAN,HIP,SPL,LUN	Baboon-7,Baboon-12,Baboon-6,Baboon-10,Baboon-9,Baboon-5
BLOC1S6	MUG,WAT,ILE,SPL,HIP,VIC,KIC,LUN	Baboon-12,Baboon-6,Baboon-3,Baboon-10,Baboon-9,Baboon-11,Baboon-5
BLVRA	MUG,WAT,THA,SPL,VIC,HEA,KIC,LUN	Baboon-7,Baboon-12,Baboon-6,Baboon-3,Baboon-8,Baboon-1,Baboon-10,Baboon-9,Baboon-5
BLVRB	MUG	Baboon-2
BLZF1	MUG,WAT,THA,ILE,PAN,HIP,SPL,VIC,HEA,KIC,LUN	Baboon-7,Baboon-12,Baboon-6,Baboon-2,Baboon-3,Baboon-8,Baboon-4,Baboon-10,Baboon-9
BMERB1	VIC	Baboon-7
BMF	ILE,KIC,SPL,LUN	Baboon-12,Baboon-10,Baboon-2,Baboon-11
BMI1	WAT,ILE,SPL,KIC,LUN	Baboon-3,Baboon-9,Baboon-2
BMP1	LUN,VIC	Baboon-7,Baboon-2,Baboon-1,Baboon-10,Baboon-9
BMP2	WAT	Baboon-6
BMP2K	THA,KIC,WAT,VIC	Baboon-7,Baboon-12,Baboon-6,Baboon-1,Baboon-10,Baboon-9,Baboon-11
BMP3	ILE,LUN	Baboon-3,Baboon-1,Baboon-11,Baboon-5
BMP4	WAT	Baboon-5
BMP5	MUG,WAT,ILE,KIC,LUN	Baboon-12,Baboon-6,Baboon-1,Baboon-4,Baboon-9,Baboon-11,Baboon-5
BMP6	THA,ILE,SPL,PAN,KIC,LUN	Baboon-6,Baboon-2,Baboon-1,Baboon-4,Baboon-11,Baboon-5
BMP7	THA,HIP,KIC,LUN	Baboon-12,Baboon-6,Baboon-2,Baboon-1,Baboon-11
BMP8A	VIC,SPL	Baboon-1
BMPER	WAT	Baboon-7,Baboon-1
BMPR1A	MUG,WAT,THA,ILE,SPL,HIP,HEA	Baboon-12,Baboon-6,Baboon-2,Baboon-10,Baboon-11,Baboon-5
BMPR1B	HIP,MUG,WAT,VIC	Baboon-12,Baboon-6,Baboon-2,Baboon-8,Baboon-5
BMPR2	WAT	Baboon-9
BMT2	ILE	Baboon-6,Baboon-1,Baboon-2
BNC2	WAT	Baboon-2
BNIP1	MUG,WAT,THA,ILE,SPL,HIP,VIC,KIC,LUN	Baboon-7,Baboon-12,Baboon-2,Baboon-1,Baboon-9,Baboon-11
BNIP3	ILE,PAN,HIP,VIC,HEA,KIC	Baboon-7,Baboon-12,Baboon-3,Baboon-1,Baboon-10,Baboon-9,Baboon-11
BNIP5	ILE	Baboon-12
BOC	LUN	Baboon-11
BOD1	MUG,WAT,THA,ILE,PAN,HIP,SPL,VIC,HEA,KIC,LUN	Baboon-7,Baboon-12,Baboon-6,Baboon-3,Baboon-10,Baboon-11,Baboon-5
BOD1L1	MUG,WAT,PAN,HIP,SPL,LUN	Baboon-12,Baboon-6,Baboon-2,Baboon-8,Baboon-1,Baboon-9,Baboon-11
BOK	THA,KIC,VIC	Baboon-12,Baboon-3,Baboon-8,Baboon-11,Baboon-5
BOLA1	WAT,ILE,VIC,HEA,KIC,LUN	Baboon-12,Baboon-6,Baboon-2,Baboon-10,Baboon-9,Baboon-11
BOLA2B	SPL	Baboon-8
BOLA3	MUG,ILE,HIP,HEA,KIC	Baboon-3,Baboon-6
BOLL	MUG	Baboon-5
BORA	THA,ILE,SPL,VIC,KIC,LUN	Baboon-7,Baboon-12,Baboon-4,Baboon-9,Baboon-11
BORCS7	KIC,WAT,SPL,VIC	Baboon-3,Baboon-12,Baboon-7,Baboon-5
BORCS8	WAT,SPL	Baboon-10,Baboon-5
BPGM	HIP,ILE,MUG,VIC	Baboon-12,Baboon-3,Baboon-1,Baboon-10,Baboon-11,Baboon-5
BPHL	MUG,THA,ILE,SPL,HEA,KIC,LUN	Baboon-7,Baboon-6,Baboon-3,Baboon-1,Baboon-11
BPI	SPL	Baboon-8
BPIFB1	LUN	Baboon-8,Baboon-1,Baboon-5
BPIFB3	ILE	Baboon-11
BPIFB4	ILE,KIC,SPL	Baboon-11
BPNT1	WAT,THA,ILE,SPL,PAN,HIP,VIC,HEA,KIC,LUN	Baboon-12,Baboon-6,Baboon-2,Baboon-1,Baboon-4,Baboon-10,Baboon-11,Baboon-5
BPTF	MUG,WAT,THA,ILE,SPL,HIP,PAN,VIC,HEA,KIC,LUN	Baboon-7,Baboon-12,Baboon-6,Baboon-2,Baboon-3,Baboon-8,Baboon-1,Baboon-4,Baboon-10,Baboon-9
BRAF	WAT,ILE,SPL,PAN,VIC	Baboon-7,Baboon-12,Baboon-3,Baboon-10,Baboon-9
BRAP	HIP,SPL	Baboon-4
BRCA1	MUG,WAT,ILE,SPL,KIC,LUN	Baboon-7,Baboon-12,Baboon-2,Baboon-3,Baboon-1,Baboon-10,Baboon-11,Baboon-5
BRCA2	SPL	Baboon-1
BRD2	MUG,WAT,THA,ILE,SPL,HIP,VIC,HEA,KIC,LUN	Baboon-7,Baboon-2,Baboon-8,Baboon-1,Baboon-10,Baboon-9,Baboon-11,Baboon-5
BRD3	VIC,LUN,MUG,SPL	Baboon-7,Baboon-8,Baboon-1,Baboon-5
BRD4	MUG,WAT,THA,ILE,VIC,KIC,LUN	Baboon-7,Baboon-12,Baboon-6,Baboon-3,Baboon-4,Baboon-10,Baboon-11
BRD7	HIP,MUG,HEA,KIC	Baboon-7,Baboon-4,Baboon-1
BRD8	KIC	Baboon-9
BRD9	WAT,THA,ILE,SPL,HIP,PAN,VIC,HEA,KIC	Baboon-7,Baboon-12,Baboon-3,Baboon-1,Baboon-4,Baboon-10,Baboon-9,Baboon-11,Baboon-5
BRF2	PAN,HIP,VIC,KIC,LUN	Baboon-12,Baboon-6,Baboon-2,Baboon-3,Baboon-1,Baboon-11
BRINP1	HIP	Baboon-6,Baboon-11
BRINP2	HIP,MUG,HEA,VIC	Baboon-7,Baboon-1,Baboon-10
BRINP3	VIC	Baboon-3,Baboon-8,Baboon-12,Baboon-11
BRIP1	ILE,SPL	Baboon-8,Baboon-6,Baboon-12,Baboon-5
BRIX1	THA,ILE,SPL,HIP,VIC,HEA,KIC	Baboon-12,Baboon-3,Baboon-8,Baboon-4,Baboon-9,Baboon-11
BRMS1L	HEA,WAT,VIC	Baboon-8,Baboon-2
BROX	MUG,WAT,THA,ILE,SPL,HIP,KIC	Baboon-7,Baboon-4,Baboon-10,Baboon-9,Baboon-5
BRPF1	SPL,VIC	Baboon-3,Baboon-7
BRPF3	MUG,THA,ILE,SPL,HIP,VIC,HEA,KIC	Baboon-7,Baboon-12,Baboon-2,Baboon-8,Baboon-1,Baboon-10,Baboon-11
BRSK1	HIP,THA,VIC	Baboon-7,Baboon-6,Baboon-8,Baboon-1,Baboon-9
BRSK2	THA	Baboon-2
BRWD1	ILE,MUG,SPL	Baboon-11,Baboon-5
BSCL2	HEA,VIC	Baboon-6
BSDC1	VIC,ILE,MUG,PAN	Baboon-7,Baboon-4,Baboon-6,Baboon-11
BSN	HIP,THA,VIC	Baboon-9,Baboon-4,Baboon-2
BSPRY	ILE,PAN,LUN	Baboon-6,Baboon-1,Baboon-2
BST1	HIP,ILE,KIC	Baboon-7,Baboon-4,Baboon-6,Baboon-8
BST2	SPL,LUN	Baboon-11
BTAF1	WAT,PAN,SPL,VIC,LUN	Baboon-6,Baboon-11,Baboon-5
BTBD1	HIP,ILE,MUG,SPL	Baboon-3,Baboon-6,Baboon-11,Baboon-5
BTBD10	THA,VIC,SPL,LUN	Baboon-7,Baboon-8,Baboon-6,Baboon-11
BTBD11	SPL,VIC	Baboon-3,Baboon-8
BTBD16	KIC	Baboon-12
BTBD2	HIP,THA,MUG,KIC	Baboon-3,Baboon-9,Baboon-12,Baboon-11
BTBD3	WAT,THA,ILE,SPL,HIP,VIC,LUN	Baboon-7,Baboon-12,Baboon-6,Baboon-2,Baboon-3,Baboon-1,Baboon-11
BTBD6	WAT,THA,ILE,SPL,HIP,PAN,VIC,KIC,LUN	Baboon-3,Baboon-6,Baboon-7,Baboon-11
BTBD7	MUG,WAT,THA,ILE,SPL,HIP,VIC,HEA,KIC,LUN	Baboon-7,Baboon-6,Baboon-3,Baboon-8,Baboon-4,Baboon-10,Baboon-9,Baboon-5
BTBD9	MUG,WAT,THA,ILE,HIP,VIC,HEA,KIC,LUN	Baboon-12,Baboon-8,Baboon-10,Baboon-9,Baboon-11
BTC	ILE,KIC,LUN	Baboon-7,Baboon-8,Baboon-4,Baboon-10,Baboon-9,Baboon-11
BTD	WAT,ILE,PAN,VIC,KIC,LUN	Baboon-3,Baboon-4,Baboon-12,Baboon-5
BTDA	SPL	Baboon-9,Baboon-8,Baboon-6,Baboon-5
BTDB	LUN,WAT,SPL	Baboon-12,Baboon-6,Baboon-8,Baboon-9,Baboon-5
BTDC	LUN,SPL	Baboon-8
BTF3L4	MUG,WAT,ILE,PAN,HIP,SPL,VIC,LUN	Baboon-3,Baboon-2,Baboon-11,Baboon-5
BTG2	MUG,WAT,THA,ILE,SPL,HIP,HEA,KIC,LUN	Baboon-7,Baboon-6,Baboon-2,Baboon-8,Baboon-1,Baboon-4,Baboon-9,Baboon-11
BTG3	HIP	Baboon-3
BTLA	SPL	Baboon-4,Baboon-6,Baboon-8
BTN2A1	MUG,WAT,THA,ILE,SPL,HIP,VIC,HEA,KIC,LUN	Baboon-12,Baboon-6,Baboon-2,Baboon-3,Baboon-8,Baboon-1,Baboon-4,Baboon-10,Baboon-9,Baboon-11,Baboon-5
BTN2A2	MUG,WAT,ILE,SPL,HEA,KIC,LUN	Baboon-7,Baboon-12,Baboon-6,Baboon-8,Baboon-1,Baboon-4,Baboon-10,Baboon-9,Baboon-11,Baboon-5
BTNL3	ILE,KIC,SPL	Baboon-7,Baboon-12,Baboon-6,Baboon-2,Baboon-3,Baboon-8,Baboon-1,Baboon-4,Baboon-10,Baboon-9,Baboon-11,Baboon-5
BTNL8	MUG,WAT,THA,ILE,SPL,HIP,PAN,VIC,HEA,KIC,LUN	Baboon-7,Baboon-12,Baboon-6,Baboon-2,Baboon-3,Baboon-8,Baboon-1,Baboon-4,Baboon-10,Baboon-9,Baboon-11,Baboon-5
BTRC	WAT,THA,ILE,SPL,HIP,VIC,HEA,LUN	Baboon-7,Baboon-12,Baboon-3,Baboon-8,Baboon-10
BUB1	SPL	Baboon-3
BUB1B	ILE,VIC	Baboon-7,Baboon-12
BUB3	MUG,WAT,ILE,SPL,PAN	Baboon-7,Baboon-1,Baboon-5
BUD13	MUG,WAT,THA,ILE,SPL,PAN,KIC,LUN	Baboon-7,Baboon-12,Baboon-6,Baboon-3,Baboon-8,Baboon-10,Baboon-5
BUD23	THA,ILE,SPL,HIP,LUN	Baboon-1
BVES	WAT,THA,HIP,VIC,KIC,LUN	Baboon-12,Baboon-10
BZW1	MUG,WAT,THA,ILE,SPL,HIP,PAN,VIC,HEA,KIC,LUN	Baboon-12,Baboon-2,Baboon-3,Baboon-1,Baboon-4,Baboon-10,Baboon-9,Baboon-11,Baboon-5
C10H2orf69	VIC	Baboon-1
C10H2orf72	WAT,THA,ILE,HIP,VIC	Baboon-7,Baboon-12,Baboon-6,Baboon-3,Baboon-1,Baboon-9,Baboon-11
C10H2orf76	MUG,WAT,THA,ILE,SPL,HIP,PAN,VIC,HEA,KIC,LUN	Baboon-7,Baboon-12,Baboon-2,Baboon-3,Baboon-1,Baboon-10,Baboon-9,Baboon-11,Baboon-5
C10H2orf80	HIP,KIC,VIC	Baboon-12,Baboon-6,Baboon-4,Baboon-10,Baboon-9,Baboon-11
C10H2orf88	THA,ILE,SPL	Baboon-12,Baboon-10,Baboon-2
C11H10orf105	HIP	Baboon-7,Baboon-9,Baboon-8,Baboon-5
C11H10orf143	MUG,WAT,THA,ILE,HIP,LUN	Baboon-12,Baboon-6,Baboon-11,Baboon-5
C11H10orf71	HEA	Baboon-9,Baboon-6
C11H10orf88	ILE,WAT,SPL	Baboon-3,Baboon-12,Baboon-10,Baboon-7
C11H10orf90	HIP,THA,VIC	Baboon-12,Baboon-1,Baboon-10,Baboon-9,Baboon-5
C11H10orf99	ILE	Baboon-4,Baboon-6,Baboon-10,Baboon-5
C12H11orf42	ILE	Baboon-3
C12H11orf49	MUG,WAT,THA,ILE,HIP,VIC,KIC,LUN	Baboon-7,Baboon-6,Baboon-2,Baboon-3,Baboon-8,Baboon-1,Baboon-10,Baboon-9,Baboon-11,Baboon-5
C12H11orf53	THA,HIP,VIC,KIC,LUN	Baboon-9,Baboon-4,Baboon-10,Baboon-12
C12H11orf54	THA,KIC,VIC	Baboon-9,Baboon-8,Baboon-12,Baboon-11
C12H11orf58	WAT,THA,ILE,SPL,HIP,VIC,KIC,LUN	Baboon-7,Baboon-3,Baboon-8,Baboon-10,Baboon-11,Baboon-5
C12H11orf65	SPL	Baboon-5
C12H11orf71	THA,VIC,SPL	Baboon-3,Baboon-12,Baboon-1
C12H11orf80	HIP,ILE,VIC	Baboon-3,Baboon-1,Baboon-7
C12H11orf87	VIC,HIP,WAT,SPL	Baboon-6,Baboon-8,Baboon-10,Baboon-9,Baboon-11,Baboon-5
C12H11orf91	KIC	Baboon-9
C12H11orf95	HIP,LUN,SPL,VIC	Baboon-4,Baboon-6,Baboon-2,Baboon-8
C13H9orf116	HIP	Baboon-7
C13H9orf129	VIC	Baboon-6
C13H9orf131	HIP,VIC	Baboon-1,Baboon-2
C13H9orf152	ILE,LUN	Baboon-7,Baboon-9,Baboon-1
C13H9orf153	VIC	Baboon-5
C13H9orf40	THA,ILE	Baboon-3,Baboon-12,Baboon-7,Baboon-2
C13H9orf43	WAT,THA,SPL,KIC,LUN	Baboon-6,Baboon-3,Baboon-8,Baboon-4,Baboon-5
C13H9orf64	WAT,THA,ILE,SPL,HIP,VIC,HEA,KIC,LUN	Baboon-12,Baboon-6,Baboon-8,Baboon-1,Baboon-4,Baboon-10,Baboon-11
C13H9orf78	MUG,WAT,THA,ILE,SPL,HIP,PAN,VIC,HEA,KIC,LUN	Baboon-7,Baboon-6,Baboon-2,Baboon-1,Baboon-10,Baboon-9,Baboon-11
C13H9orf85	ILE,MUG,WAT,SPL	Baboon-12,Baboon-6,Baboon-2
C14H2orf15	HIP,ILE	Baboon-12
C14H2orf42	HIP,KIC	Baboon-3,Baboon-6
C14H2orf49	MUG,WAT,SPL,HIP,VIC,HEA,KIC,LUN	Baboon-7,Baboon-6,Baboon-2,Baboon-8,Baboon-1,Baboon-10,Baboon-9,Baboon-11
C14H2orf68	MUG,ILE,PAN,SPL,HIP,VIC,HEA,KIC,LUN	Baboon-7,Baboon-6,Baboon-2,Baboon-3,Baboon-1,Baboon-10,Baboon-9,Baboon-11
C15H13orf46	SPL	Baboon-8
C16H20orf194	MUG,WAT,HIP,HEA,KIC	Baboon-7,Baboon-6,Baboon-1,Baboon-9,Baboon-11
C16H20orf27	THA	Baboon-8
C16H20orf96	THA	Baboon-10
C16H22orf39	MUG,SPL	Baboon-7,Baboon-11
C17H17orf100	LUN,VIC	Baboon-10,Baboon-11
C17H17orf113	LUN	Baboon-3
C17H17orf49	MUG,THA,ILE,SPL,HIP,VIC,LUN	Baboon-7,Baboon-12,Baboon-4,Baboon-10,Baboon-5
C17H17orf67	MUG,THA,SPL,HIP,VIC	Baboon-12,Baboon-2,Baboon-3,Baboon-8,Baboon-1,Baboon-4,Baboon-10,Baboon-9,Baboon-11
C17H17orf75	PAN,VIC	Baboon-10
C17H17orf78	ILE	Baboon-2
C17H17orf80	MUG,WAT,ILE,PAN,VIC,HEA	Baboon-7,Baboon-12,Baboon-6,Baboon-3,Baboon-10,Baboon-5
C17H17orf99	ILE	Baboon-4,Baboon-2,Baboon-11,Baboon-12
C18H16orf54	LUN,WAT,SPL	Baboon-2,Baboon-8,Baboon-10,Baboon-9,Baboon-11
C18H16orf58	MUG,WAT,THA,ILE,PAN,HIP,VIC,HEA,KIC,LUN	Baboon-6,Baboon-3,Baboon-8,Baboon-1,Baboon-4,Baboon-11,Baboon-5
C18H16orf71	HIP	Baboon-7,Baboon-2
C18H16orf72	MUG,WAT,THA,ILE,SPL,HIP,PAN,VIC,HEA,KIC,LUN	Baboon-6,Baboon-2,Baboon-4,Baboon-10,Baboon-9,Baboon-11
C18H16orf74	LUN,KIC,SPL	Baboon-9,Baboon-12,Baboon-6,Baboon-11
C18H16orf89	VIC,THA,KIC,LUN	Baboon-7,Baboon-12,Baboon-2,Baboon-4,Baboon-9,Baboon-11
C18H16orf90	KIC	Baboon-5
C18H16orf91	HEA,ILE	Baboon-12,Baboon-10
C18H16orf95	SPL	Baboon-7
C19H18orf21	WAT,ILE,PAN,HIP,VIC,KIC	Baboon-6,Baboon-3,Baboon-8,Baboon-9,Baboon-5
C19H18orf25	MUG,VIC	Baboon-7,Baboon-4
C19H18orf32	MUG,THA,SPL,PAN,VIC	Baboon-2,Baboon-3,Baboon-10,Baboon-9,Baboon-5
C19H18orf54	LUN,THA,VIC,SPL	Baboon-7,Baboon-6,Baboon-10
C1D	MUG,WAT,ILE,SPL,PAN,HEA,LUN	Baboon-10,Baboon-6,Baboon-1,Baboon-2
C1GALT1	THA,ILE,SPL,HIP,VIC,HEA,KIC,LUN	Baboon-7,Baboon-12,Baboon-6,Baboon-2,Baboon-3,Baboon-1,Baboon-4,Baboon-10,Baboon-9
C1GALT1C1L	HIP,THA,SPL,VIC	Baboon-7,Baboon-10,Baboon-2
C1H1orf109	MUG,WAT,THA,ILE,SPL,PAN,HIP,VIC,HEA,KIC,LUN	Baboon-7,Baboon-12,Baboon-6,Baboon-2,Baboon-8,Baboon-4,Baboon-10,Baboon-11,Baboon-5
C1H1orf112	SPL	Baboon-7
C1H1orf115	MUG,WAT,THA,ILE,SPL,HIP,PAN,VIC,HEA,KIC,LUN	Baboon-7,Baboon-12,Baboon-6,Baboon-2,Baboon-3,Baboon-1,Baboon-10,Baboon-9,Baboon-11,Baboon-5
C1H1orf116	ILE,KIC,LUN	Baboon-7,Baboon-12,Baboon-6,Baboon-2,Baboon-3,Baboon-8,Baboon-1,Baboon-9,Baboon-11
C1H1orf122	VIC	Baboon-6
C1H1orf127	ILE,SPL	Baboon-9,Baboon-4,Baboon-2
C1H1orf131	ILE,SPL,HIP,PAN,LUN	Baboon-7,Baboon-9,Baboon-8,Baboon-2
C1H1orf162	LUN,ILE,THA,SPL	Baboon-2,Baboon-3,Baboon-9,Baboon-11,Baboon-5
C1H1orf167	LUN,KIC,SPL	Baboon-9,Baboon-8,Baboon-11,Baboon-5
C1H1orf174	ILE,SPL,VIC,HEA,LUN	Baboon-3,Baboon-9,Baboon-8
C1H1orf198	ILE,MUG,VIC	Baboon-10,Baboon-2
C1H1orf21	MUG	Baboon-7
C1H1orf210	ILE	Baboon-8,Baboon-11
C1H1orf216	MUG,WAT,THA,ILE,VIC,HEA,KIC	Baboon-7,Baboon-12,Baboon-2,Baboon-8,Baboon-4,Baboon-9,Baboon-11,Baboon-5
C1H1orf226	THA,ILE,HIP,VIC,KIC	Baboon-7,Baboon-12,Baboon-6,Baboon-8,Baboon-1,Baboon-4,Baboon-10,Baboon-9,Baboon-5
C1H1orf43	MUG,WAT,THA,ILE,SPL,HIP,PAN,VIC,HEA,KIC,LUN	Baboon-7,Baboon-12,Baboon-6,Baboon-2,Baboon-3,Baboon-8,Baboon-1,Baboon-4,Baboon-10,Baboon-9,Baboon-11,Baboon-5
C1H1orf53	HIP	Baboon-5
C1H1orf56	MUG,WAT,THA,ILE,PAN,SPL,VIC,KIC	Baboon-12,Baboon-1,Baboon-4,Baboon-10,Baboon-9,Baboon-5
C1QA	HEA,WAT,SPL	Baboon-9,Baboon-12,Baboon-1,Baboon-5
C1QB	MUG,WAT,THA,ILE,SPL,HIP,VIC,HEA,KIC,LUN	Baboon-7,Baboon-6,Baboon-2,Baboon-8,Baboon-1,Baboon-4,Baboon-9,Baboon-11,Baboon-5
C1QBP	WAT,ILE,PAN,SPL,HEA,KIC,LUN	Baboon-7,Baboon-6,Baboon-2,Baboon-8,Baboon-5
C1QC	WAT,THA,ILE,SPL,VIC,HEA,LUN	Baboon-12,Baboon-6,Baboon-2,Baboon-1,Baboon-4,Baboon-9,Baboon-11,Baboon-5
C1QL3	THA,HIP,VIC	Baboon-7,Baboon-8,Baboon-1,Baboon-4,Baboon-11
C1QTNF1	MUG,WAT,THA,ILE,SPL,HIP,VIC,HEA,KIC,LUN	Baboon-7,Baboon-12,Baboon-6,Baboon-2,Baboon-3,Baboon-8,Baboon-1,Baboon-4,Baboon-10,Baboon-9,Baboon-11,Baboon-5
C1QTNF3	THA,MUG,WAT	Baboon-7,Baboon-1,Baboon-11
C1QTNF4	SPL	Baboon-2
C1QTNF5	WAT	Baboon-1
C1QTNF7	ILE,WAT	Baboon-7
C1R	MUG,WAT,THA,ILE,SPL,HIP,PAN,VIC,HEA,KIC,LUN	Baboon-7,Baboon-12,Baboon-6,Baboon-2,Baboon-3,Baboon-8,Baboon-1,Baboon-4,Baboon-10,Baboon-9,Baboon-11,Baboon-5
C1RL	MUG,WAT,THA,ILE,SPL,HIP,PAN,HEA,KIC,LUN	Baboon-7,Baboon-12,Baboon-6,Baboon-2,Baboon-3,Baboon-8,Baboon-1,Baboon-4,Baboon-10,Baboon-9,Baboon-11,Baboon-5
C1S	MUG,WAT,THA,ILE,SPL,HIP,PAN,VIC,HEA,KIC,LUN	Baboon-7,Baboon-12,Baboon-6,Baboon-2,Baboon-3,Baboon-8,Baboon-1,Baboon-4,Baboon-10,Baboon-9,Baboon-11,Baboon-5
C20H19orf12	MUG,WAT,THA,ILE,PAN,HIP,SPL,VIC,KIC,LUN	Baboon-12,Baboon-6,Baboon-2,Baboon-8,Baboon-1,Baboon-4,Baboon-9,Baboon-11,Baboon-5
C20H19orf33	HIP,ILE,VIC	Baboon-7,Baboon-10,Baboon-11
C20H19orf44	LUN,HIP,KIC,VIC	Baboon-7,Baboon-6,Baboon-8,Baboon-4,Baboon-11
C20H19orf47	HEA,HIP,ILE,MUG	Baboon-7,Baboon-8,Baboon-10,Baboon-2
C20H19orf53	WAT,THA,ILE,SPL,HIP,VIC,HEA,KIC,LUN	Baboon-12,Baboon-6,Baboon-1,Baboon-4,Baboon-10,Baboon-9,Baboon-11
C20H19orf54	MUG,ILE,HEA,KIC,LUN	Baboon-7,Baboon-9,Baboon-10,Baboon-2
C20H19orf71	THA	Baboon-11,Baboon-5
C2CD2	MUG,WAT,THA,ILE,SPL,HIP,VIC,HEA,KIC,LUN	Baboon-7,Baboon-12,Baboon-6,Baboon-2,Baboon-8,Baboon-1,Baboon-4,Baboon-10,Baboon-9,Baboon-11,Baboon-5
C2CD2L	VIC,ILE,KIC,SPL	Baboon-9,Baboon-12,Baboon-6
C2CD3	MUG,WAT,THA,ILE,SPL,HIP,VIC,HEA,KIC,LUN	Baboon-7,Baboon-12,Baboon-6,Baboon-8,Baboon-1,Baboon-9,Baboon-5
C2CD5	VIC,ILE,KIC,SPL	Baboon-7,Baboon-10,Baboon-11
C2H3orf18	THA	Baboon-11
C2H3orf33	WAT,ILE,SPL,HIP,VIC,KIC	Baboon-7,Baboon-12,Baboon-3,Baboon-4,Baboon-10
C2H3orf38	WAT,THA,SPL,VIC,KIC,LUN	Baboon-9,Baboon-8,Baboon-6
C2H3orf52	WAT,ILE,SPL,VIC,KIC,LUN	Baboon-6,Baboon-2,Baboon-3,Baboon-8,Baboon-10,Baboon-11
C2H3orf70	HIP,THA,VIC	Baboon-7,Baboon-12,Baboon-6,Baboon-4,Baboon-9
C2H3orf80	THA,HIP,VIC	Baboon-3,Baboon-7,Baboon-11
C2H3orf85	ILE	Baboon-8
C3	WAT,THA,SPL,HIP,PAN,LUN	Baboon-7,Baboon-3,Baboon-10,Baboon-9,Baboon-11,Baboon-5
C3AR1	WAT,ILE,SPL,HIP,VIC,KIC	Baboon-7,Baboon-12,Baboon-6,Baboon-2,Baboon-3,Baboon-1,Baboon-10,Baboon-9,Baboon-11
C3H4orf19	WAT,THA,ILE,HIP,VIC,KIC,LUN	Baboon-7,Baboon-12,Baboon-6,Baboon-8,Baboon-1,Baboon-4,Baboon-10
C3H4orf3	MUG,WAT,THA,ILE,SPL,HIP,PAN,VIC,HEA,KIC,LUN	Baboon-7,Baboon-6,Baboon-8,Baboon-1,Baboon-10,Baboon-11,Baboon-5
C3H4orf33	WAT,THA,ILE,SPL,HIP,PAN,VIC,HEA,KIC,LUN	Baboon-7,Baboon-12,Baboon-6,Baboon-2,Baboon-3,Baboon-8,Baboon-1,Baboon-4,Baboon-9,Baboon-11,Baboon-5
C3H4orf46	ILE,SPL,HIP,VIC,LUN	Baboon-7,Baboon-12,Baboon-3,Baboon-1,Baboon-4,Baboon-10
C3H4orf54	MUG	Baboon-11
C4BPA	ILE,WAT,LUN	Baboon-12,Baboon-2,Baboon-3,Baboon-8,Baboon-1,Baboon-10,Baboon-9,Baboon-11,Baboon-5
C4H21orf62	KIC	Baboon-11
C4H21orf91	MUG,WAT,ILE,SPL,VIC,HEA	Baboon-7,Baboon-9,Baboon-6,Baboon-11
C4H7orf31	WAT,THA,ILE,SPL,HIP,VIC,KIC,LUN	Baboon-8,Baboon-10
C4H7orf50	LUN	Baboon-7
C5	ILE,KIC	Baboon-5
C5AR1	WAT,ILE,SPL,HEA,LUN	Baboon-12,Baboon-6,Baboon-2,Baboon-1,Baboon-10,Baboon-11,Baboon-5
C5AR2	LUN,SPL	Baboon-4,Baboon-8,Baboon-5
C5H5orf15	THA,PAN,SPL,VIC	Baboon-4,Baboon-10,Baboon-11
C5H5orf22	WAT,SPL,HIP,VIC,HEA	Baboon-3,Baboon-12,Baboon-6,Baboon-7
C5H5orf24	WAT,THA,ILE,SPL,PAN,VIC,KIC,LUN	Baboon-12,Baboon-6,Baboon-2,Baboon-3,Baboon-8,Baboon-1,Baboon-10
C5H5orf34	MUG,WAT,THA,ILE,SPL,HIP,VIC,KIC,LUN	Baboon-7,Baboon-6,Baboon-3,Baboon-8,Baboon-1,Baboon-4,Baboon-10,Baboon-11
C5H5orf49	KIC,PAN	Baboon-3,Baboon-4
C5H5orf51	WAT,SPL,HIP,VIC,HEA,LUN	Baboon-12,Baboon-6,Baboon-3,Baboon-8,Baboon-10,Baboon-9,Baboon-11
C5H5orf58	VIC,THA,SPL	Baboon-9,Baboon-4,Baboon-2
C5H5orf63	WAT,THA,ILE,SPL,PAN,HIP,VIC,HEA,KIC,LUN	Baboon-7,Baboon-1,Baboon-4,Baboon-10,Baboon-9,Baboon-11,Baboon-5
C6	ILE,KIC,WAT	Baboon-3,Baboon-8,Baboon-1,Baboon-10,Baboon-9,Baboon-5
C6H6orf120	MUG,WAT,ILE,SPL,HIP	Baboon-3,Baboon-7,Baboon-2,Baboon-10
C6H6orf136	HIP,MUG,SPL,VIC	Baboon-10,Baboon-5
C6H6orf141	WAT	Baboon-10
C6H6orf52	WAT,PAN,HIP,SPL,VIC,HEA,KIC,LUN	Baboon-12,Baboon-6,Baboon-8,Baboon-10,Baboon-9
C6H6orf58	LUN	Baboon-2
C6H6orf62	MUG,WAT,THA,ILE,SPL,HIP,PAN,VIC,HEA,KIC,LUN	Baboon-7,Baboon-12,Baboon-6,Baboon-8,Baboon-1,Baboon-4,Baboon-10,Baboon-9,Baboon-11,Baboon-5
C6H6orf89	THA,ILE,SPL,VIC,HEA,KIC,LUN	Baboon-7,Baboon-2,Baboon-1,Baboon-10,Baboon-11,Baboon-5
C7	MUG,WAT,THA,ILE,SPL,PAN,VIC,HEA,KIC,LUN	Baboon-7,Baboon-12,Baboon-6,Baboon-3,Baboon-8,Baboon-1,Baboon-4,Baboon-10,Baboon-9,Baboon-5
C7H14orf119	HIP,KIC	Baboon-12,Baboon-6,Baboon-2
C7H14orf180	HEA,WAT	Baboon-7,Baboon-2,Baboon-3,Baboon-8,Baboon-11,Baboon-5
C7H14orf28	THA,WAT,SPL	Baboon-9,Baboon-6,Baboon-1,Baboon-11
C7H15orf40	MUG,WAT,THA,ILE,SPL,HIP,PAN,VIC,HEA,KIC,LUN	Baboon-12,Baboon-6,Baboon-2,Baboon-3,Baboon-1,Baboon-10,Baboon-11,Baboon-5
C7H15orf41	LUN	Baboon-9
C7H15orf48	ILE,SPL,LUN	Baboon-7,Baboon-12,Baboon-6,Baboon-1,Baboon-9
C7H15orf61	HEA,MUG,VIC	Baboon-7,Baboon-11
C8A	PAN	Baboon-10
C8H8orf33	MUG,WAT,THA,ILE,SPL,HIP,VIC,HEA,KIC,LUN	Baboon-12,Baboon-6,Baboon-2,Baboon-1,Baboon-5
C8H8orf34	HIP	Baboon-10
C8H8orf37	THA,SPL,HIP,VIC,HEA,KIC,LUN	Baboon-7,Baboon-12,Baboon-8,Baboon-1,Baboon-4,Baboon-9
C8H8orf48	VIC	Baboon-3
C8H8orf58	THA,ILE,KIC	Baboon-7,Baboon-4,Baboon-11,Baboon-8
C8H8orf76	HIP,KIC,WAT,MUG	Baboon-7,Baboon-12
C9H12orf10	MUG,WAT,THA,PAN,HIP	Baboon-4,Baboon-12,Baboon-5
C9H12orf29	ILE,LUN	Baboon-3,Baboon-12,Baboon-5
C9H12orf4	HEA,LUN,SPL,VIC	Baboon-4,Baboon-6,Baboon-1,Baboon-12
C9H12orf42	VIC	Baboon-3
C9H12orf43	HIP,KIC	Baboon-12,Baboon-1
C9H12orf45	HIP,THA,KIC,SPL	Baboon-3,Baboon-6
C9H12orf49	MUG,WAT,THA,ILE,SPL,HIP,VIC,HEA,LUN	Baboon-12,Baboon-3,Baboon-8,Baboon-1,Baboon-4,Baboon-10,Baboon-5
C9H12orf57	MUG,WAT,THA,ILE,SPL,PAN,HIP,VIC,HEA,KIC,LUN	Baboon-7,Baboon-12,Baboon-6,Baboon-2,Baboon-10,Baboon-11
C9H12orf60	HIP,THA	Baboon-4
C9H12orf65	WAT,THA,ILE,SPL,VIC,HEA,KIC,LUN	Baboon-7,Baboon-3,Baboon-8,Baboon-1,Baboon-4,Baboon-10,Baboon-9,Baboon-5
C9H12orf66	HIP,PAN	Baboon-9,Baboon-8
C9H12orf73	SPL	Baboon-7
C9H12orf75	MUG,PAN,SPL,KIC,LUN	Baboon-6,Baboon-3,Baboon-4,Baboon-10,Baboon-11
C9orf72	WAT,KIC,MUG,VIC	Baboon-4,Baboon-10,Baboon-11,Baboon-8
CA1	SPL	Baboon-9
CA10	HIP	Baboon-9
CA11	VIC	Baboon-1
CA12	THA,ILE,KIC,WAT	Baboon-12,Baboon-6,Baboon-2,Baboon-11
CA13	ILE,KIC	Baboon-3,Baboon-8,Baboon-1,Baboon-4,Baboon-9
CA14	THA,MUG	Baboon-9,Baboon-12,Baboon-2
CA2	THA,PAN,HIP,VIC,KIC,LUN	Baboon-3,Baboon-4,Baboon-1
CA3	MUG	Baboon-1
CA4	WAT,THA,ILE,PAN,HIP,VIC,KIC,LUN	Baboon-12,Baboon-1,Baboon-2,Baboon-11
CA6	WAT	Baboon-5
CA8	MUG,THA,ILE,SPL,VIC,HEA,KIC,LUN	Baboon-3,Baboon-12,Baboon-2,Baboon-11
CAAP1	SPL	Baboon-10
CAB39	MUG,WAT,ILE,SPL,HIP,VIC,KIC,LUN	Baboon-7,Baboon-6,Baboon-8,Baboon-1,Baboon-4,Baboon-10,Baboon-5
CAB39L	MUG,WAT,THA,ILE,SPL,HIP,PAN,VIC,HEA,KIC,LUN	Baboon-7,Baboon-12,Baboon-6,Baboon-3,Baboon-8,Baboon-1,Baboon-4,Baboon-9,Baboon-11
CABCOCO1	VIC,HIP,KIC,LUN	Baboon-3,Baboon-4,Baboon-12
CABIN1	WAT,THA,SPL,HIP,VIC	Baboon-6,Baboon-2,Baboon-1,Baboon-10,Baboon-9
CABLES1	HIP,THA,WAT,VIC	Baboon-7,Baboon-12,Baboon-2,Baboon-8,Baboon-1,Baboon-10,Baboon-11
CABLES2	HIP,LUN,MUG,VIC	Baboon-12,Baboon-10,Baboon-2,Baboon-11
CABP1	THA,HIP,VIC	Baboon-3,Baboon-7
CABP5	LUN	Baboon-12
CABP7	HIP	Baboon-7,Baboon-4,Baboon-11
CABYR	HIP	Baboon-3
CACFD1	ILE,KIC	Baboon-8,Baboon-12
CACHD1	MUG,WAT,THA,ILE,VIC	Baboon-7,Baboon-12,Baboon-2,Baboon-3,Baboon-8,Baboon-5
CACNA1A	THA,ILE,SPL,HIP,VIC,LUN	Baboon-7,Baboon-12,Baboon-6,Baboon-2,Baboon-3,Baboon-8,Baboon-1,Baboon-4,Baboon-10,Baboon-9,Baboon-11,Baboon-5
CACNA1C	THA,ILE,SPL,HIP,VIC,HEA,LUN	Baboon-7,Baboon-12,Baboon-6,Baboon-2,Baboon-3,Baboon-8,Baboon-1,Baboon-4,Baboon-10,Baboon-9,Baboon-11,Baboon-5
CACNA1D	THA,HIP,KIC,VIC	Baboon-7,Baboon-12,Baboon-2,Baboon-8,Baboon-9,Baboon-5
CACNA1E	HIP,THA,VIC	Baboon-7,Baboon-12,Baboon-3,Baboon-8,Baboon-1,Baboon-4,Baboon-10,Baboon-5
CACNA1G	HIP,THA,VIC	Baboon-7,Baboon-12,Baboon-6,Baboon-2,Baboon-3,Baboon-8,Baboon-1,Baboon-4,Baboon-10,Baboon-9,Baboon-11,Baboon-5
CACNA1I	HIP,THA,KIC,VIC	Baboon-7,Baboon-6,Baboon-2,Baboon-3,Baboon-8,Baboon-1,Baboon-4,Baboon-9,Baboon-11
CACNA2D1	MUG,WAT,THA,HEA,LUN	Baboon-6,Baboon-8,Baboon-1,Baboon-10,Baboon-11
CACNA2D3	THA,KIC,VIC	Baboon-8,Baboon-1
CACNA2D4	THA,SPL,HIP,VIC,LUN	Baboon-7,Baboon-12,Baboon-6,Baboon-4,Baboon-10,Baboon-9
CACNB2	THA,HIP	Baboon-10,Baboon-11
CACNB3	WAT,THA,ILE,HIP,VIC,HEA,LUN	Baboon-7,Baboon-12,Baboon-6,Baboon-3,Baboon-1,Baboon-10,Baboon-11,Baboon-5
CACNB4	HIP,LUN,THA,VIC	Baboon-12,Baboon-6,Baboon-1,Baboon-4,Baboon-9
CACNG1	MUG	Baboon-3,Baboon-8
CACNG2	HIP,VIC	Baboon-12,Baboon-6
CACNG3	VIC	Baboon-2
CACNG4	HIP,THA,MUG,VIC	Baboon-12,Baboon-8,Baboon-4,Baboon-9,Baboon-5
CACNG5	THA,VIC	Baboon-3,Baboon-8,Baboon-1,Baboon-2
CACNG6	MUG	Baboon-8
CACNG7	HIP,THA,VIC	Baboon-7,Baboon-6,Baboon-2,Baboon-3,Baboon-1,Baboon-5
CACTIN	MUG,THA,ILE,SPL,HIP,KIC	Baboon-6,Baboon-3,Baboon-8,Baboon-1,Baboon-4,Baboon-9
CACUL1	THA,PAN,WAT,VIC	Baboon-7,Baboon-12,Baboon-6,Baboon-3,Baboon-10,Baboon-11
CACYBP	WAT,SPL,VIC	Baboon-10,Baboon-6,Baboon-1
CAD	HEA,ILE,WAT,SPL	Baboon-7,Baboon-6,Baboon-10,Baboon-11
CADM1	WAT,PAN,HIP,SPL,LUN	Baboon-7,Baboon-10,Baboon-2,Baboon-11
CADM2	HIP,THA,MUG,HEA	Baboon-10,Baboon-4,Baboon-1
CADM3	WAT,THA,ILE,HIP,VIC,LUN	Baboon-7,Baboon-12,Baboon-6,Baboon-3,Baboon-1,Baboon-10,Baboon-5
CADM4	HEA,LUN	Baboon-3,Baboon-12
CADPS	HIP,WAT,HEA,VIC	Baboon-12,Baboon-1,Baboon-5
CADPS2	WAT,ILE,HIP,VIC,LUN	Baboon-7,Baboon-12,Baboon-8,Baboon-1,Baboon-4,Baboon-9
CAGE1	THA	Baboon-10
CALB1	THA,KIC	Baboon-7,Baboon-12,Baboon-6,Baboon-8,Baboon-1,Baboon-4
CALB2	HIP,THA,VIC	Baboon-9,Baboon-11,Baboon-5
CALCOCO1	WAT,THA,PAN,SPL,VIC,HEA,LUN	Baboon-12,Baboon-6,Baboon-3,Baboon-1,Baboon-10,Baboon-11
CALCOCO2	MUG,THA,ILE,SPL,VIC,HEA,KIC,LUN	Baboon-7,Baboon-6,Baboon-2,Baboon-3,Baboon-8,Baboon-4,Baboon-10,Baboon-9,Baboon-5
CALCRL	WAT,THA,ILE,VIC,LUN	Baboon-7,Baboon-12,Baboon-6,Baboon-2,Baboon-8,Baboon-4,Baboon-10,Baboon-9,Baboon-5
CALD1	HEA,PAN,WAT,VIC	Baboon-7,Baboon-9,Baboon-10,Baboon-2
CALHM2	LUN,SPL	Baboon-12,Baboon-1,Baboon-10,Baboon-11,Baboon-5
CALHM5	KIC,SPL,LUN	Baboon-3,Baboon-8,Baboon-10,Baboon-12
CALHM6	ILE,SPL	Baboon-7,Baboon-6,Baboon-2,Baboon-8,Baboon-10,Baboon-11
CALM1	MUG,WAT,ILE,PAN,SPL,HIP,VIC,KIC,LUN	Baboon-7,Baboon-8,Baboon-1,Baboon-4,Baboon-10,Baboon-11,Baboon-5
CALM3	MUG,WAT,THA,ILE,SPL,HIP,VIC,KIC,LUN	Baboon-3,Baboon-4,Baboon-2,Baboon-12
CALML3	KIC	Baboon-6
CALML4	MUG,ILE,SPL,HIP,VIC,KIC,LUN	Baboon-3,Baboon-11
CALN1	HIP,THA,VIC	Baboon-3,Baboon-9,Baboon-2,Baboon-11
CALR	MUG,WAT,THA,ILE,PAN,SPL,HIP,VIC,HEA,KIC,LUN	Baboon-7,Baboon-12,Baboon-6,Baboon-8,Baboon-4,Baboon-9,Baboon-5
CALU	MUG,WAT,ILE,VIC,LUN	Baboon-7,Baboon-6,Baboon-2,Baboon-1,Baboon-9,Baboon-5
CALY	HIP	Baboon-5
CAMK1	MUG,THA,PAN,HIP,SPL,VIC,HEA,LUN	Baboon-12,Baboon-3,Baboon-4,Baboon-10,Baboon-9,Baboon-11,Baboon-5
CAMK1D	THA,ILE,SPL,HIP,VIC,HEA,LUN	Baboon-12,Baboon-6,Baboon-3,Baboon-8,Baboon-1,Baboon-4,Baboon-10,Baboon-5
CAMK1G	HIP,VIC	Baboon-6,Baboon-10
CAMK2A	THA,HIP,VIC,SPL	Baboon-7,Baboon-12,Baboon-6,Baboon-1,Baboon-10
CAMK2B	MUG,THA,VIC,HEA,KIC	Baboon-7,Baboon-12,Baboon-6,Baboon-2,Baboon-9,Baboon-5
CAMK2D	MUG,WAT,THA,ILE,SPL,PAN,VIC,HEA,LUN	Baboon-7,Baboon-12,Baboon-2,Baboon-1,Baboon-4,Baboon-10,Baboon-9,Baboon-11
CAMK2G	ILE,MUG	Baboon-1,Baboon-11
CAMK2N1	HIP	Baboon-9
CAMK4	SPL,VIC	Baboon-8,Baboon-6
CAMKK1	HIP,ILE,THA,VIC	Baboon-7,Baboon-2,Baboon-4,Baboon-10,Baboon-9,Baboon-11
CAMKK2	WAT,THA,ILE,SPL,HIP,PAN,VIC,HEA,KIC,LUN	Baboon-7,Baboon-12,Baboon-6,Baboon-8,Baboon-1,Baboon-10,Baboon-9,Baboon-11,Baboon-5
CAMLG	WAT,ILE,SPL,HIP,VIC,HEA,KIC	Baboon-12,Baboon-2,Baboon-8,Baboon-4,Baboon-10,Baboon-11
CAMP	WAT,SPL	Baboon-8
CAMSAP1	MUG,WAT,THA,PAN,HIP,VIC,KIC	Baboon-6,Baboon-2,Baboon-3,Baboon-1,Baboon-4,Baboon-9
CAMSAP3	THA,ILE	Baboon-3,Baboon-6,Baboon-10,Baboon-5
CAMTA1	THA,VIC	Baboon-9,Baboon-11
CAMTA2	WAT,ILE,SPL,HIP,PAN,VIC,KIC	Baboon-7,Baboon-12,Baboon-1,Baboon-10,Baboon-11,Baboon-5
CAND1	ILE,WAT,LUN	Baboon-7,Baboon-9,Baboon-12,Baboon-6
CAND2	HIP,MUG,HEA	Baboon-7,Baboon-8,Baboon-2,Baboon-12
CANT1	MUG,WAT,THA,ILE,SPL,HIP,PAN,VIC,HEA,KIC,LUN	Baboon-7,Baboon-12,Baboon-6,Baboon-2,Baboon-3,Baboon-8,Baboon-1,Baboon-4,Baboon-10,Baboon-9,Baboon-11,Baboon-5
CANX	ILE,PAN,SPL,HIP,VIC,HEA,KIC,LUN	Baboon-7,Baboon-6,Baboon-3,Baboon-11,Baboon-5
CAP1	MUG,WAT,THA,ILE,SPL,HIP,PAN,VIC,HEA,KIC,LUN	Baboon-10,Baboon-1
CAP2	MUG,WAT,HIP,VIC,HEA,LUN	Baboon-7,Baboon-12,Baboon-3,Baboon-8,Baboon-1,Baboon-4,Baboon-10,Baboon-9,Baboon-5
CAPN1	THA,ILE,SPL,HIP,PAN,VIC,KIC	Baboon-12,Baboon-6,Baboon-2,Baboon-3,Baboon-1,Baboon-9,Baboon-5
CAPN10	THA,ILE,SPL,HEA,KIC,LUN	Baboon-12,Baboon-6,Baboon-8,Baboon-1,Baboon-10,Baboon-5
CAPN12	KIC	Baboon-8
CAPN13	ILE,KIC,WAT,LUN	Baboon-4,Baboon-6,Baboon-10,Baboon-2
CAPN14	HIP,VIC	Baboon-12,Baboon-6,Baboon-2,Baboon-3,Baboon-1,Baboon-10,Baboon-9
CAPN2	MUG,WAT,THA,ILE,SPL,HIP,VIC,HEA,KIC,LUN	Baboon-7,Baboon-12,Baboon-2,Baboon-3,Baboon-1,Baboon-10,Baboon-11,Baboon-5
CAPN3	MUG,WAT,THA,ILE,SPL,HIP,VIC,KIC,LUN	Baboon-7,Baboon-12,Baboon-6,Baboon-2,Baboon-8,Baboon-1,Baboon-10,Baboon-9,Baboon-11,Baboon-5
CAPN5	ILE,KIC,PAN	Baboon-7,Baboon-12,Baboon-8,Baboon-1,Baboon-10,Baboon-9,Baboon-11,Baboon-5
CAPN7	MUG,WAT,THA,ILE,SPL,HIP,PAN,VIC,KIC,LUN	Baboon-7,Baboon-12,Baboon-6,Baboon-4,Baboon-10,Baboon-9,Baboon-11
CAPN8	ILE	Baboon-4,Baboon-1
CAPN9	ILE	Baboon-12,Baboon-2,Baboon-1,Baboon-4,Baboon-10,Baboon-11,Baboon-5
CAPRIN1	SPL	Baboon-6
CAPRIN2	WAT,THA,ILE,PAN,SPL,HIP,VIC,KIC,LUN	Baboon-12,Baboon-6,Baboon-3,Baboon-1,Baboon-4,Baboon-10
CAPS	HIP,KIC,LUN	Baboon-7,Baboon-12,Baboon-3,Baboon-4,Baboon-9,Baboon-11
CAPS2	THA,ILE,SPL,HIP,VIC,KIC	Baboon-7,Baboon-12,Baboon-6,Baboon-3,Baboon-8,Baboon-1,Baboon-4,Baboon-10,Baboon-11
CAPZA1	MUG,WAT,THA,ILE,SPL,HIP,PAN,VIC,HEA,KIC,LUN	Baboon-7,Baboon-12,Baboon-6,Baboon-1,Baboon-4,Baboon-10,Baboon-11,Baboon-5
CAPZA2	MUG,WAT,ILE,SPL,HIP,PAN,VIC,HEA	Baboon-6,Baboon-2,Baboon-8,Baboon-1,Baboon-9,Baboon-5
CAPZB	WAT,THA,ILE,HIP,HEA	Baboon-9,Baboon-4,Baboon-6,Baboon-8
CARD10	KIC	Baboon-5
CARD11	LUN,SPL	Baboon-3,Baboon-1,Baboon-10
CARD14	ILE	Baboon-9
CARD16	ILE,WAT,SPL,LUN	Baboon-9,Baboon-4,Baboon-2,Baboon-5
CARD19	THA,ILE,SPL,HIP,HEA,LUN	Baboon-7,Baboon-6,Baboon-3,Baboon-1,Baboon-4,Baboon-11
CARD6	MUG,ILE,SPL,VIC,KIC,LUN	Baboon-12,Baboon-3,Baboon-4,Baboon-10,Baboon-9,Baboon-11
CARD8	WAT,THA,ILE,SPL,KIC,LUN	Baboon-6,Baboon-8,Baboon-9,Baboon-11,Baboon-5
CARF	HEA,THA,SPL	Baboon-8,Baboon-6,Baboon-1,Baboon-12
CARHSP1	MUG,WAT,THA,ILE,PAN,HIP,SPL,HEA,KIC,LUN	Baboon-12,Baboon-6,Baboon-2,Baboon-3,Baboon-8,Baboon-1,Baboon-4,Baboon-10,Baboon-9,Baboon-11
CARM1	MUG,WAT,THA,ILE,SPL,HIP,VIC	Baboon-6,Baboon-3,Baboon-8,Baboon-10,Baboon-9,Baboon-11
CARMIL1	VIC,WAT,SPL	Baboon-7,Baboon-9,Baboon-5
CARMIL3	WAT	Baboon-12
CARNMT1	VIC	Baboon-12
CARNS1	HEA,THA	Baboon-4,Baboon-1
CARS1	MUG,LUN	Baboon-7,Baboon-10
CARS2	MUG,WAT,THA,ILE,SPL,HIP,PAN,VIC,KIC,LUN	Baboon-12,Baboon-2,Baboon-3,Baboon-8,Baboon-1,Baboon-4,Baboon-10,Baboon-9,Baboon-11,Baboon-5
CARTPT	HIP	Baboon-9,Baboon-10,Baboon-5
CASC1	KIC,VIC	Baboon-7,Baboon-4,Baboon-11
CASC3	MUG,WAT,THA,ILE,PAN,HIP,VIC,HEA	Baboon-7,Baboon-2,Baboon-8,Baboon-11,Baboon-5
CASC4	MUG,THA,ILE,SPL,HEA	Baboon-3,Baboon-9,Baboon-8,Baboon-6
CASD1	MUG,WAT,ILE,PAN,HIP	Baboon-7,Baboon-1
CASKIN1	THA,VIC	Baboon-6,Baboon-2
CASKIN2	HIP,THA,LUN	Baboon-10,Baboon-8,Baboon-1
CASP1	WAT,ILE,SPL,KIC,LUN	Baboon-7,Baboon-2,Baboon-3,Baboon-4,Baboon-9,Baboon-5
CASP10	MUG,WAT,ILE,PAN,SPL,VIC,HEA,KIC,LUN	Baboon-7,Baboon-12,Baboon-6,Baboon-2,Baboon-8,Baboon-4,Baboon-9,Baboon-11
CASP2	WAT,THA,ILE,SPL,HIP,VIC,KIC,LUN	Baboon-7,Baboon-2,Baboon-10,Baboon-11,Baboon-5
CASP3	MUG,WAT,THA,ILE,SPL,HIP,PAN,VIC,KIC,LUN	Baboon-7,Baboon-6,Baboon-3,Baboon-8,Baboon-1,Baboon-4,Baboon-9,Baboon-11
CASP5	ILE,KIC	Baboon-7,Baboon-12,Baboon-6,Baboon-2,Baboon-3,Baboon-8,Baboon-1,Baboon-4,Baboon-9
CASP6	WAT,ILE,SPL,PAN,HIP,VIC,LUN	Baboon-12,Baboon-6,Baboon-3,Baboon-8,Baboon-4,Baboon-10,Baboon-5
CASP7	LUN,SPL	Baboon-7,Baboon-12
CASP8	THA,ILE,SPL,HIP,VIC,LUN	Baboon-7,Baboon-12,Baboon-6,Baboon-2,Baboon-8,Baboon-1,Baboon-4,Baboon-9,Baboon-11,Baboon-5
CASP8AP2	WAT	Baboon-5
CASP9	MUG,WAT,THA,ILE,PAN,HIP,SPL,VIC,HEA,KIC,LUN	Baboon-12,Baboon-6,Baboon-2,Baboon-8,Baboon-4,Baboon-10,Baboon-9,Baboon-11,Baboon-5
CASQ1	MUG	Baboon-3,Baboon-4
CASQ2	MUG,WAT,THA,ILE,VIC,HEA,KIC,LUN	Baboon-12,Baboon-6,Baboon-2,Baboon-3,Baboon-8,Baboon-1,Baboon-10,Baboon-9,Baboon-5
CASR	PAN	Baboon-10
CASS4	KIC	Baboon-9
CAST	MUG,WAT,THA,ILE,SPL,PAN,HIP,VIC,HEA,KIC,LUN	Baboon-7,Baboon-12,Baboon-6,Baboon-3,Baboon-8,Baboon-1,Baboon-4,Baboon-10,Baboon-9,Baboon-5
CASTOR1	HIP,THA,KIC	Baboon-3,Baboon-6,Baboon-11
CASTOR2	HIP,THA,MUG	Baboon-7,Baboon-1,Baboon-2
CASZ1	LUN	Baboon-9,Baboon-12,Baboon-2
CAT	MUG,WAT,THA,ILE,PAN,HIP,SPL,VIC,HEA,KIC,LUN	Baboon-7,Baboon-12,Baboon-6,Baboon-2,Baboon-3,Baboon-8,Baboon-1,Baboon-4,Baboon-9,Baboon-11,Baboon-5
CATIP	ILE,SPL,HIP,KIC,LUN	Baboon-4,Baboon-6,Baboon-10,Baboon-5
CATSPER3	WAT,SPL,HIP,VIC,HEA,LUN	Baboon-7,Baboon-6,Baboon-1,Baboon-4,Baboon-5
CATSPERB	PAN	Baboon-7,Baboon-9,Baboon-1
CATSPERE	WAT	Baboon-1
CATSPERG	SPL,LUN	Baboon-11,Baboon-5
CAV1	MUG,WAT,THA,ILE,PAN,HIP,SPL,HEA,KIC,LUN	Baboon-7,Baboon-12,Baboon-2,Baboon-1,Baboon-9,Baboon-11,Baboon-5
CAV2	WAT,ILE,PAN,HIP,VIC,HEA,KIC,LUN	Baboon-12,Baboon-2,Baboon-3,Baboon-8,Baboon-9,Baboon-11
CAV3	HEA,MUG	Baboon-5
CAVIN1	MUG,WAT,THA,PAN,HIP,VIC,LUN	Baboon-12,Baboon-8,Baboon-1,Baboon-10,Baboon-9,Baboon-5
CAVIN2	MUG,ILE,SPL,HEA,KIC,LUN	Baboon-7,Baboon-12,Baboon-6,Baboon-1,Baboon-10,Baboon-9,Baboon-11,Baboon-5
CAVIN3	MUG,WAT,THA,ILE,SPL,HIP,VIC,HEA,KIC,LUN	Baboon-7,Baboon-12,Baboon-6,Baboon-3,Baboon-8,Baboon-1,Baboon-10,Baboon-9,Baboon-11,Baboon-5
CBFA2T2	MUG,WAT,SPL,VIC,HEA,LUN	Baboon-7,Baboon-2,Baboon-1,Baboon-4,Baboon-11
CBFA2T3	ILE,SPL,HIP,VIC,LUN	Baboon-7,Baboon-12,Baboon-3,Baboon-1,Baboon-11
CBFB	MUG,PAN,SPL,KIC,LUN	Baboon-3,Baboon-9,Baboon-8,Baboon-11
CBL	HIP,THA	Baboon-10,Baboon-11,Baboon-5
CBLB	MUG,ILE,SPL,VIC,KIC	Baboon-12,Baboon-3,Baboon-10,Baboon-9,Baboon-5
CBLC	ILE	Baboon-2,Baboon-4,Baboon-10,Baboon-9,Baboon-11
CBLL1	MUG,SPL,VIC,HEA,LUN	Baboon-7,Baboon-4,Baboon-10,Baboon-9,Baboon-11
CBLN1	THA	Baboon-6
CBLN2	HIP,THA	Baboon-10,Baboon-1,Baboon-2
CBLN4	HIP,THA,VIC	Baboon-3,Baboon-8,Baboon-1
CBR1	WAT,THA,ILE,SPL,HIP,VIC	Baboon-3,Baboon-8,Baboon-5
CBR3	HIP	Baboon-9
CBR4	MUG,WAT,THA,ILE,SPL,HIP,PAN,VIC,HEA,KIC,LUN	Baboon-12,Baboon-6,Baboon-3,Baboon-8,Baboon-1,Baboon-4,Baboon-9,Baboon-11,Baboon-5
CBS	HIP,ILE,THA,PAN	Baboon-1,Baboon-4,Baboon-10,Baboon-9,Baboon-11,Baboon-5
CBX1	HIP	Baboon-11
CBX2	LUN,HIP,SPL,VIC	Baboon-12,Baboon-2,Baboon-3,Baboon-1,Baboon-4
CBX3	MUG,WAT,THA,ILE,SPL,PAN,HIP,VIC,HEA,KIC,LUN	Baboon-7,Baboon-9,Baboon-4,Baboon-11
CBX6	MUG,WAT,THA,ILE,PAN,HIP,SPL,VIC,KIC,LUN	Baboon-7,Baboon-12,Baboon-6,Baboon-2,Baboon-3,Baboon-1,Baboon-4,Baboon-10,Baboon-5
CBX7	WAT,ILE,SPL,HIP,VIC,HEA,KIC,LUN	Baboon-7,Baboon-1,Baboon-10,Baboon-9,Baboon-11
CBY1	THA,PAN,SPL,HIP,VIC,HEA,KIC,LUN	Baboon-7,Baboon-12,Baboon-6,Baboon-3,Baboon-1,Baboon-4,Baboon-9,Baboon-11
CBY3	HIP,KIC	Baboon-7,Baboon-3,Baboon-1,Baboon-10,Baboon-5
CC2D1A	MUG,THA,ILE,PAN,HIP,SPL,VIC,LUN	Baboon-12,Baboon-1,Baboon-4,Baboon-9,Baboon-11
CC2D1B	WAT,THA,VIC,KIC,LUN	Baboon-6,Baboon-2,Baboon-3,Baboon-1,Baboon-11
CC2D2A	HIP,KIC,VIC,LUN	Baboon-7,Baboon-6,Baboon-10,Baboon-2
CC2D2B	VIC	Baboon-10
CCAR1	MUG,WAT,THA,ILE,SPL,HIP,PAN,VIC,HEA,KIC,LUN	Baboon-7,Baboon-2,Baboon-3,Baboon-8,Baboon-1,Baboon-4,Baboon-10,Baboon-9,Baboon-11,Baboon-5
CCAR2	KIC,MUG,SPL	Baboon-9,Baboon-6,Baboon-2
CCBE1	THA,ILE,PAN,VIC,KIC,LUN	Baboon-7,Baboon-12,Baboon-6,Baboon-2,Baboon-3,Baboon-8,Baboon-1,Baboon-4,Baboon-9,Baboon-11,Baboon-5
CCDC102B	WAT,ILE,SPL,HEA,LUN	Baboon-7,Baboon-12,Baboon-6,Baboon-2,Baboon-3,Baboon-8,Baboon-9,Baboon-5
CCDC106	KIC,WAT,SPL,LUN	Baboon-3,Baboon-11,Baboon-5
CCDC107	ILE,MUG,WAT,SPL	Baboon-4,Baboon-5
CCDC114	HIP,KIC	Baboon-7,Baboon-11
CCDC117	KIC	Baboon-12
CCDC12	HIP,SPL	Baboon-9
CCDC121	ILE,KIC	Baboon-9,Baboon-2
CCDC122	HIP,VIC	Baboon-3,Baboon-4,Baboon-10
CCDC125	WAT,THA,ILE,SPL,PAN,VIC,KIC,LUN	Baboon-7,Baboon-12,Baboon-6,Baboon-8,Baboon-10,Baboon-9,Baboon-11,Baboon-5
CCDC126	MUG,THA,SPL,VIC,KIC,LUN	Baboon-4,Baboon-10,Baboon-2,Baboon-11
CCDC13	VIC,LUN	Baboon-7,Baboon-2
CCDC130	THA,SPL,VIC,HEA,KIC,LUN	Baboon-12,Baboon-6,Baboon-4,Baboon-9,Baboon-11
CCDC134	WAT,SPL,PAN	Baboon-10,Baboon-11,Baboon-5
CCDC136	HIP,THA,VIC	Baboon-7,Baboon-6,Baboon-2,Baboon-1,Baboon-4
CCDC137	THA,HIP,KIC,LUN	Baboon-12,Baboon-6,Baboon-1,Baboon-11
CCDC138	WAT,THA,SPL,HIP,VIC,KIC,LUN	Baboon-7,Baboon-12,Baboon-2,Baboon-3,Baboon-1,Baboon-4,Baboon-10,Baboon-9
CCDC141	WAT,ILE,SPL,HEA,KIC,LUN	Baboon-12,Baboon-6,Baboon-2,Baboon-3,Baboon-4,Baboon-10,Baboon-9,Baboon-5
CCDC146	KIC,SPL,LUN	Baboon-3,Baboon-9,Baboon-1
CCDC148	VIC	Baboon-6
CCDC149	WAT,THA,ILE,PAN,HIP,VIC,HEA,KIC,LUN	Baboon-12,Baboon-6,Baboon-2,Baboon-8,Baboon-1,Baboon-9,Baboon-11,Baboon-5
CCDC150	SPL	Baboon-6
CCDC159	THA,SPL,HIP,VIC,KIC,LUN	Baboon-9,Baboon-6,Baboon-11
CCDC162P	WAT	Baboon-5
CCDC168	KIC	Baboon-6
CCDC169	THA,VIC,SPL	Baboon-12,Baboon-6
CCDC17	MUG,WAT	Baboon-12,Baboon-5
CCDC174	SPL,HIP,PAN,HEA,KIC,LUN	Baboon-12,Baboon-2,Baboon-1,Baboon-4,Baboon-10,Baboon-11
CCDC175	VIC,HIP,ILE,LUN	Baboon-7,Baboon-2,Baboon-11,Baboon-5
CCDC177	HIP	Baboon-10
CCDC180	THA,ILE,SPL,HIP,KIC,LUN	Baboon-7,Baboon-12,Baboon-6,Baboon-2,Baboon-8,Baboon-1,Baboon-10,Baboon-9,Baboon-11
CCDC181	WAT,THA,PAN,HIP,VIC,HEA,KIC,LUN	Baboon-7,Baboon-12,Baboon-6,Baboon-3,Baboon-8,Baboon-4,Baboon-10,Baboon-9
CCDC183	VIC	Baboon-1
CCDC184	THA,HIP	Baboon-8,Baboon-1,Baboon-9,Baboon-11,Baboon-5
CCDC186	WAT,THA,ILE,PAN,SPL,VIC,HEA,LUN	Baboon-7,Baboon-8,Baboon-4,Baboon-10,Baboon-11
CCDC190	LUN	Baboon-9,Baboon-11
CCDC191	LUN,KIC,WAT,SPL	Baboon-7,Baboon-6,Baboon-1,Baboon-10
CCDC198	THA,PAN,HIP,VIC,KIC	Baboon-7,Baboon-12,Baboon-6,Baboon-2,Baboon-4,Baboon-10,Baboon-9,Baboon-5
CCDC24	LUN,SPL	Baboon-8,Baboon-5
CCDC25	MUG,THA,ILE,PAN,SPL,HIP,VIC,HEA,KIC,LUN	Baboon-7,Baboon-12,Baboon-6,Baboon-3,Baboon-8,Baboon-1,Baboon-4,Baboon-10,Baboon-11
CCDC28A	WAT,THA,SPL,HIP,VIC,HEA,KIC	Baboon-4,Baboon-10,Baboon-11,Baboon-5
CCDC3	VIC	Baboon-1
CCDC30	WAT,THA,SPL,HIP,VIC,KIC,LUN	Baboon-12,Baboon-6,Baboon-2,Baboon-1,Baboon-4,Baboon-10,Baboon-11,Baboon-5
CCDC33	LUN	Baboon-6,Baboon-2
CCDC34	KIC	Baboon-3
CCDC36	WAT	Baboon-2,Baboon-11
CCDC38	VIC	Baboon-8,Baboon-10,Baboon-5
CCDC39	THA,ILE,SPL,VIC,KIC,LUN	Baboon-7,Baboon-2,Baboon-3,Baboon-8,Baboon-1,Baboon-4,Baboon-9,Baboon-11
CCDC40	THA	Baboon-12
CCDC42	HIP	Baboon-5
CCDC43	MUG,THA,ILE,PAN,HIP,SPL,VIC,LUN	Baboon-7,Baboon-9,Baboon-8,Baboon-1
CCDC50	MUG,WAT,THA,ILE,PAN,SPL,HIP,VIC,HEA,KIC,LUN	Baboon-7,Baboon-12,Baboon-6,Baboon-2,Baboon-3,Baboon-8,Baboon-1,Baboon-4,Baboon-10,Baboon-9,Baboon-5
CCDC51	THA,HIP	Baboon-6,Baboon-1
CCDC57	ILE,KIC,VIC	Baboon-9,Baboon-1,Baboon-2,Baboon-5
CCDC6	MUG,WAT,THA,ILE,SPL,HIP,PAN,VIC,HEA,KIC,LUN	Baboon-7,Baboon-8,Baboon-4,Baboon-9,Baboon-5
CCDC61	THA,HIP,LUN	Baboon-4,Baboon-12,Baboon-8,Baboon-5
CCDC63	MUG	Baboon-9
CCDC66	MUG,WAT,THA,ILE,SPL,PAN,HIP,VIC,HEA,KIC	Baboon-12,Baboon-2,Baboon-8,Baboon-4,Baboon-11
CCDC68	LUN,HIP,ILE,SPL	Baboon-7,Baboon-12,Baboon-6,Baboon-2,Baboon-3,Baboon-8,Baboon-1,Baboon-9,Baboon-11,Baboon-5
CCDC69	MUG,WAT,THA,ILE,SPL,HIP,VIC,HEA	Baboon-7,Baboon-3,Baboon-1,Baboon-4,Baboon-10,Baboon-9,Baboon-11
CCDC71	SPL	Baboon-2
CCDC71L	WAT	Baboon-9
CCDC73	VIC,SPL	Baboon-7,Baboon-3,Baboon-8,Baboon-1,Baboon-10
CCDC77	THA,ILE,SPL,HIP,VIC,LUN	Baboon-7,Baboon-4,Baboon-1,Baboon-11
CCDC8	MUG,HIP,HEA,KIC,LUN	Baboon-7,Baboon-2,Baboon-1,Baboon-10,Baboon-11,Baboon-5
CCDC80	WAT,ILE,SPL,KIC,LUN	Baboon-7,Baboon-9,Baboon-1,Baboon-11
CCDC81	MUG	Baboon-11
CCDC82	MUG,WAT,THA,ILE,SPL,HIP,VIC	Baboon-7,Baboon-8,Baboon-1,Baboon-4,Baboon-10,Baboon-9,Baboon-5
CCDC84	MUG,WAT,THA,ILE,SPL,HIP,PAN,VIC,KIC,LUN	Baboon-7,Baboon-12,Baboon-6,Baboon-2,Baboon-3,Baboon-8,Baboon-1,Baboon-10,Baboon-5
CCDC85A	THA,HIP	Baboon-7,Baboon-12,Baboon-2,Baboon-10,Baboon-9
CCDC85B	HIP	Baboon-1
CCDC86	MUG,THA,HIP,VIC,KIC,LUN	Baboon-3,Baboon-6,Baboon-1,Baboon-5
CCDC88A	MUG,THA,ILE,HIP,VIC	Baboon-7,Baboon-9,Baboon-10
CCDC88B	THA,SPL,VIC	Baboon-1,Baboon-5
CCDC88C	ILE,KIC,WAT,SPL	Baboon-3,Baboon-9,Baboon-6
CCDC9	WAT,SPL	Baboon-2
CCDC90B	THA	Baboon-12
CCDC91	MUG,WAT,THA,ILE,SPL,HIP,VIC,LUN	Baboon-7,Baboon-12,Baboon-1,Baboon-9,Baboon-11
CCDC92	HIP,THA,VIC	Baboon-7,Baboon-1,Baboon-4,Baboon-9,Baboon-11
CCDC93	MUG,WAT,THA,ILE,SPL,VIC,HEA,KIC,LUN	Baboon-7,Baboon-12,Baboon-2,Baboon-3,Baboon-1,Baboon-4,Baboon-10,Baboon-9,Baboon-11,Baboon-5
CCDC96	HIP	Baboon-9
CCDC97	MUG,WAT,THA,SPL,HIP,VIC,HEA,KIC,LUN	Baboon-7,Baboon-12,Baboon-6,Baboon-3,Baboon-8,Baboon-1,Baboon-10,Baboon-11
CCDC9B	MUG,THA,SPL,HEA,KIC	Baboon-8,Baboon-1,Baboon-12,Baboon-11
CCER2	MUG,THA,ILE,SPL,VIC,KIC	Baboon-7,Baboon-12,Baboon-6,Baboon-2,Baboon-10,Baboon-9,Baboon-11,Baboon-5
CCHCR1	ILE,SPL,HIP,VIC,HEA,KIC	Baboon-6,Baboon-1,Baboon-4,Baboon-10,Baboon-9,Baboon-11
CCK	HIP,VIC	Baboon-4,Baboon-8
CCKAR	PAN	Baboon-9,Baboon-12,Baboon-5
CCKBR	HIP,VIC	Baboon-7,Baboon-9,Baboon-1
CCL11	ILE,SPL	Baboon-9,Baboon-11
CCL13	ILE,WAT,LUN	Baboon-7,Baboon-12,Baboon-2,Baboon-8,Baboon-4
CCL15	ILE	Baboon-10
CCL18	ILE,LUN	Baboon-12,Baboon-6,Baboon-3,Baboon-1,Baboon-9
CCL19	KIC,SPL	Baboon-10,Baboon-1
CCL2	LUN,SPL	Baboon-12,Baboon-1,Baboon-2
CCL20	KIC	Baboon-6
CCL21	LUN,ILE,WAT,SPL	Baboon-1
CCL24	ILE,LUN	Baboon-2
CCL25	ILE,KIC,VIC	Baboon-9,Baboon-4,Baboon-6
CCL26	ILE	Baboon-10
CCL27	HIP,VIC	Baboon-6
CCL5	WAT,ILE,SPL,HEA,KIC,LUN	Baboon-6,Baboon-8,Baboon-4,Baboon-10,Baboon-9,Baboon-5
CCL8	WAT	Baboon-1
CCM2	WAT,THA,SPL,HIP,VIC,KIC,LUN	Baboon-12,Baboon-6,Baboon-2,Baboon-1,Baboon-4,Baboon-9,Baboon-11
CCM2L	MUG,WAT,THA,ILE,SPL,HIP,VIC,HEA,KIC,LUN	Baboon-7,Baboon-2,Baboon-3,Baboon-8,Baboon-9,Baboon-5
CCN1	HEA,KIC,LUN	Baboon-3,Baboon-9,Baboon-8
CCN2	WAT,SPL,VIC,HEA,KIC,LUN	Baboon-6,Baboon-8,Baboon-10,Baboon-11,Baboon-5
CCN4	LUN,SPL	Baboon-7,Baboon-2,Baboon-3,Baboon-8,Baboon-9,Baboon-11
CCN6	VIC	Baboon-5
CCNA2	THA,LUN,SPL,VIC	Baboon-7,Baboon-6,Baboon-2,Baboon-11
CCNB1	SPL	Baboon-5
CCNB1IP1	MUG,WAT,THA,ILE,PAN,HIP,SPL,VIC,HEA,LUN	Baboon-7,Baboon-1,Baboon-2
CCNC	MUG,WAT,THA,ILE,SPL,PAN,HIP,VIC,HEA,KIC,LUN	Baboon-7,Baboon-11
CCND1	HEA,PAN,LUN	Baboon-3,Baboon-4,Baboon-11
CCND2	THA,ILE,PAN,HIP,SPL,VIC,HEA	Baboon-7,Baboon-12,Baboon-2,Baboon-3,Baboon-10,Baboon-9,Baboon-11
CCND3	WAT,SPL	Baboon-5
CCNDBP1	ILE,KIC,WAT	Baboon-9,Baboon-1,Baboon-2
CCNG1	MUG,WAT,THA,ILE,PAN,HIP,SPL,VIC,HEA,KIC,LUN	Baboon-7,Baboon-12,Baboon-2,Baboon-3,Baboon-8,Baboon-1,Baboon-4,Baboon-10,Baboon-9,Baboon-11,Baboon-5
CCNG2	LUN,VIC	Baboon-9,Baboon-4
CCNH	MUG,WAT,THA,ILE,HIP,VIC,HEA,KIC	Baboon-6,Baboon-8,Baboon-1,Baboon-10,Baboon-11
CCNI	MUG,THA,ILE,PAN,HIP,VIC,KIC,LUN	Baboon-9,Baboon-1,Baboon-2,Baboon-11
CCNI2	VIC,LUN	Baboon-12,Baboon-1
CCNK	ILE,VIC	Baboon-12,Baboon-2
CCNL1	WAT,ILE,PAN,HIP,SPL,HEA,LUN	Baboon-7,Baboon-6,Baboon-2,Baboon-8,Baboon-1,Baboon-4,Baboon-10,Baboon-5
CCNL2	MUG,WAT,THA,ILE,SPL,HIP,PAN,VIC,HEA,KIC,LUN	Baboon-7,Baboon-12,Baboon-6,Baboon-2,Baboon-3,Baboon-8,Baboon-1,Baboon-4,Baboon-10,Baboon-9,Baboon-11,Baboon-5
CCNT1	MUG,WAT,SPL,HIP,VIC,HEA,KIC	Baboon-7,Baboon-12,Baboon-6,Baboon-3,Baboon-8,Baboon-1,Baboon-10,Baboon-9
CCNT2	MUG,WAT,SPL,HIP,KIC,LUN	Baboon-7,Baboon-12,Baboon-3,Baboon-8,Baboon-4
CCNY	WAT,ILE,PAN,HIP,SPL,VIC,KIC,LUN	Baboon-7,Baboon-12,Baboon-2,Baboon-3,Baboon-4,Baboon-9,Baboon-11
CCNYL1	MUG,WAT,THA,ILE,PAN,HIP,SPL,VIC,HEA,KIC,LUN	Baboon-12,Baboon-6,Baboon-2,Baboon-3,Baboon-8,Baboon-4,Baboon-10,Baboon-9,Baboon-11,Baboon-5
CCP110	WAT,THA,ILE,SPL,HIP,VIC,KIC,LUN	Baboon-7,Baboon-12,Baboon-6,Baboon-2,Baboon-3,Baboon-8,Baboon-1,Baboon-4,Baboon-10,Baboon-9,Baboon-11,Baboon-5
CCR1	LUN,ILE,WAT,SPL	Baboon-7,Baboon-6,Baboon-3,Baboon-10,Baboon-5
CCR3	SPL	Baboon-3
CCR6	LUN,ILE,SPL	Baboon-10,Baboon-1,Baboon-11
CCR7	LUN	Baboon-9
CCRL2	ILE,SPL	Baboon-3,Baboon-4,Baboon-1
CCS	THA,ILE	Baboon-10,Baboon-1
CCSAP	WAT,THA,ILE,SPL,HIP,VIC,LUN	Baboon-7,Baboon-12,Baboon-6,Baboon-4,Baboon-10,Baboon-11,Baboon-5
CCSER1	HIP,KIC,SPL	Baboon-6,Baboon-11,Baboon-5
CCSER2	MUG,WAT,THA,ILE,SPL,HIP,VIC,LUN	Baboon-12,Baboon-6,Baboon-2,Baboon-1,Baboon-10,Baboon-9
CCT3	VIC,THA,KIC,SPL	Baboon-3,Baboon-8,Baboon-7,Baboon-11
CCT5	MUG,WAT,ILE,SPL,HIP,VIC	Baboon-12,Baboon-1,Baboon-10,Baboon-9,Baboon-5
CCT6A	HEA,KIC,SPL,VIC	Baboon-3,Baboon-4,Baboon-2
CCT6B	SPL	Baboon-7
CCT7	MUG,WAT,THA,ILE,PAN,HIP,VIC,HEA,KIC	Baboon-3,Baboon-9,Baboon-1,Baboon-11
CCT8	MUG,VIC	Baboon-10,Baboon-12,Baboon-1
CCZ1	MUG,WAT,THA,ILE,SPL,HIP,PAN,VIC,HEA,KIC,LUN	Baboon-7,Baboon-12,Baboon-6,Baboon-2,Baboon-3,Baboon-8,Baboon-1,Baboon-4,Baboon-10,Baboon-9,Baboon-11,Baboon-5
CD101	VIC,LUN,SPL	Baboon-7,Baboon-8,Baboon-4,Baboon-9,Baboon-11
CD109	WAT,ILE,SPL,KIC,LUN	Baboon-7,Baboon-12,Baboon-2,Baboon-1,Baboon-10,Baboon-11
CD151	MUG,WAT,THA,ILE,SPL,HIP,PAN,VIC,HEA,KIC,LUN	Baboon-7,Baboon-12,Baboon-6,Baboon-2,Baboon-3,Baboon-1,Baboon-4,Baboon-10,Baboon-9,Baboon-5
CD163	LUN,ILE,KIC,SPL	Baboon-3,Baboon-11
CD163L1	HIP,ILE,WAT,SPL	Baboon-7,Baboon-2,Baboon-3,Baboon-8,Baboon-11
CD164	MUG,WAT,THA,ILE,SPL,PAN,VIC,HEA,KIC,LUN	Baboon-12,Baboon-2,Baboon-3,Baboon-8,Baboon-1,Baboon-10,Baboon-11,Baboon-5
CD164L2	LUN	Baboon-2
CD177	LUN,SPL	Baboon-12,Baboon-2,Baboon-3,Baboon-8,Baboon-1,Baboon-4,Baboon-9,Baboon-11,Baboon-5
CD180	KIC,WAT,SPL	Baboon-12,Baboon-3,Baboon-8,Baboon-1,Baboon-4,Baboon-10,Baboon-9,Baboon-5
CD1A	WAT,SPL,LUN	Baboon-7,Baboon-12,Baboon-6,Baboon-2,Baboon-3,Baboon-8,Baboon-1,Baboon-10,Baboon-9,Baboon-11,Baboon-5
CD1B	SPL,LUN	Baboon-3,Baboon-9,Baboon-8
CD1C	LUN,WAT,SPL	Baboon-7,Baboon-6,Baboon-2,Baboon-3,Baboon-8,Baboon-4,Baboon-9,Baboon-5
CD1D	MUG,WAT,ILE,SPL,HEA,LUN	Baboon-7,Baboon-12,Baboon-3,Baboon-8,Baboon-10,Baboon-9,Baboon-11,Baboon-5
CD2	MUG,WAT,ILE,PAN,SPL	Baboon-6,Baboon-2,Baboon-8,Baboon-1,Baboon-4,Baboon-11,Baboon-5
CD200	ILE,SPL,VIC	Baboon-8,Baboon-6,Baboon-10
CD207	ILE,LUN	Baboon-12,Baboon-2,Baboon-3,Baboon-9,Baboon-11
CD209	ILE,MUG,WAT,SPL	Baboon-3,Baboon-1,Baboon-7,Baboon-11
CD22	THA,ILE,SPL,VIC,LUN	Baboon-7,Baboon-12,Baboon-6,Baboon-2,Baboon-3,Baboon-8,Baboon-1,Baboon-4,Baboon-10,Baboon-11,Baboon-5
CD226	WAT,THA,ILE,SPL,KIC,LUN	Baboon-7,Baboon-2,Baboon-3,Baboon-8,Baboon-1,Baboon-4,Baboon-11,Baboon-5
CD24	THA,ILE,PAN,HIP,SPL,VIC,KIC,LUN	Baboon-7,Baboon-12,Baboon-6,Baboon-2,Baboon-3,Baboon-8,Baboon-1,Baboon-4,Baboon-9,Baboon-11
CD244	LUN,SPL	Baboon-12,Baboon-2,Baboon-8,Baboon-1,Baboon-4,Baboon-10,Baboon-5
CD247	ILE,SPL	Baboon-1,Baboon-11
CD27	HEA,ILE,SPL,LUN	Baboon-12,Baboon-6,Baboon-3,Baboon-4,Baboon-10
CD274	HEA,WAT,SPL,LUN	Baboon-3,Baboon-8,Baboon-9,Baboon-11,Baboon-5
CD276	MUG,THA,SPL,HIP,VIC,LUN	Baboon-3,Baboon-12,Baboon-2
CD28	SPL	Baboon-2
CD2AP	MUG,ILE,SPL,VIC,HEA,KIC	Baboon-7,Baboon-12,Baboon-3,Baboon-8,Baboon-1,Baboon-9
CD2BP2	MUG,WAT,SPL,HIP,VIC,LUN	Baboon-6,Baboon-2,Baboon-1,Baboon-10,Baboon-9
CD300A	LUN,ILE,SPL	Baboon-9,Baboon-8,Baboon-12
CD300E	THA,LUN,VIC	Baboon-12,Baboon-6,Baboon-2,Baboon-8,Baboon-4,Baboon-10,Baboon-9,Baboon-11
CD300H	SPL	Baboon-7,Baboon-6,Baboon-8,Baboon-4,Baboon-11
CD300LF	LUN,ILE,THA,SPL	Baboon-7,Baboon-6,Baboon-3,Baboon-8,Baboon-1,Baboon-9,Baboon-11
CD300LG	MUG,WAT,ILE,SPL,PAN,HEA,KIC,LUN	Baboon-7,Baboon-12,Baboon-6,Baboon-2,Baboon-3,Baboon-8,Baboon-1,Baboon-4,Baboon-10,Baboon-9,Baboon-5
CD302	WAT,THA,ILE,SPL,HIP,HEA,KIC,LUN	Baboon-12,Baboon-6,Baboon-4,Baboon-10,Baboon-9,Baboon-11,Baboon-5
CD33	LUN,SPL	Baboon-7,Baboon-9
CD36	MUG,WAT,ILE,SPL,PAN,VIC,HEA,LUN	Baboon-7,Baboon-12,Baboon-6,Baboon-2,Baboon-3,Baboon-8,Baboon-1,Baboon-4,Baboon-10,Baboon-9,Baboon-11
CD37	THA,PAN	Baboon-8,Baboon-6
CD38	MUG,WAT,THA,ILE,SPL,HIP,VIC,HEA,KIC,LUN	Baboon-7,Baboon-12,Baboon-6,Baboon-2,Baboon-3,Baboon-8,Baboon-1,Baboon-4,Baboon-10,Baboon-11,Baboon-5
CD3E	THA	Baboon-6
CD3EAP	MUG,THA,ILE,SPL,HEA,KIC,LUN	Baboon-2,Baboon-8,Baboon-1,Baboon-9,Baboon-5
CD3G	ILE,PAN	Baboon-3,Baboon-4
CD4	HEA,ILE,KIC,WAT	Baboon-3,Baboon-6,Baboon-2
CD40	LUN,KIC,WAT,SPL	Baboon-9,Baboon-12,Baboon-6,Baboon-2
CD44	WAT,SPL,HIP,PAN,VIC,HEA,LUN	Baboon-6,Baboon-2,Baboon-8,Baboon-4,Baboon-11,Baboon-5
CD48	WAT,THA,ILE,PAN,SPL,VIC,HEA,KIC,LUN	Baboon-12,Baboon-6,Baboon-2,Baboon-3,Baboon-4,Baboon-9,Baboon-5
CD52	WAT,THA,ILE,SPL,HIP,VIC,KIC,LUN	Baboon-11
CD53	MUG,WAT,SPL,VIC,KIC,LUN	Baboon-12,Baboon-2,Baboon-8,Baboon-1,Baboon-10,Baboon-11,Baboon-5
CD55	MUG,WAT,THA,SPL,HIP,VIC,LUN	Baboon-7,Baboon-6,Baboon-3,Baboon-8,Baboon-1,Baboon-10,Baboon-11,Baboon-5
CD58	WAT,THA,ILE,SPL,KIC,LUN	Baboon-7,Baboon-12,Baboon-6,Baboon-2,Baboon-3,Baboon-10,Baboon-9,Baboon-11,Baboon-5
CD59	MUG,WAT,THA,ILE,SPL,HIP,PAN,VIC,HEA,KIC,LUN	Baboon-7,Baboon-12,Baboon-6,Baboon-2,Baboon-3,Baboon-10,Baboon-9,Baboon-11
CD5L	WAT,THA,ILE,SPL,HIP,LUN	Baboon-7,Baboon-6,Baboon-2,Baboon-3,Baboon-8,Baboon-4,Baboon-10,Baboon-9,Baboon-11,Baboon-5
CD6	LUN,ILE,SPL	Baboon-12,Baboon-2,Baboon-3,Baboon-8,Baboon-1,Baboon-4,Baboon-10,Baboon-9,Baboon-5
CD69	ILE,SPL	Baboon-6,Baboon-8,Baboon-1,Baboon-4,Baboon-10,Baboon-11
CD72	ILE,WAT,SPL	Baboon-3,Baboon-8,Baboon-1,Baboon-9,Baboon-5
CD74	WAT	Baboon-6
CD79A	ILE,SPL	Baboon-10
CD80	ILE	Baboon-11
CD82	MUG,WAT,THA,ILE,SPL,HIP,PAN,VIC,HEA,KIC,LUN	Baboon-12,Baboon-6,Baboon-3,Baboon-8,Baboon-1,Baboon-4,Baboon-10,Baboon-9,Baboon-11,Baboon-5
CD83	WAT,THA,ILE,SPL,HIP,VIC,KIC,LUN	Baboon-7,Baboon-12,Baboon-6,Baboon-2,Baboon-1,Baboon-4,Baboon-9,Baboon-11,Baboon-5
CD84	ILE,WAT,SPL,LUN	Baboon-12,Baboon-6,Baboon-2,Baboon-8,Baboon-1,Baboon-9,Baboon-11
CD86	ILE,SPL	Baboon-4,Baboon-6,Baboon-2
CD8A	LUN,HIP,WAT,SPL	Baboon-2,Baboon-8,Baboon-4,Baboon-10,Baboon-9
CD8B	ILE,SPL,LUN	Baboon-7,Baboon-2,Baboon-8,Baboon-4,Baboon-9
CD9	VIC,ILE,KIC,LUN	Baboon-12,Baboon-6,Baboon-10,Baboon-11
CD93	HIP,ILE,SPL,LUN	Baboon-7,Baboon-12,Baboon-2,Baboon-1,Baboon-4,Baboon-11,Baboon-5
CD96	LUN,SPL	Baboon-7,Baboon-12
CDA	MUG,LUN	Baboon-1
CDADC1	THA,MUG	Baboon-12,Baboon-11
CDAN1	THA,ILE	Baboon-12,Baboon-6
CDC14A	KIC,VIC	Baboon-4,Baboon-11
CDC14B	MUG,WAT,THA,ILE,SPL,PAN,HIP,VIC,HEA,KIC,LUN	Baboon-12,Baboon-6,Baboon-3,Baboon-1,Baboon-4,Baboon-10,Baboon-9,Baboon-11,Baboon-5
CDC16	WAT,LUN	Baboon-7
CDC25A	HEA,ILE,SPL	Baboon-6,Baboon-2,Baboon-11
CDC25B	WAT,THA,ILE,SPL,HIP,VIC,LUN	Baboon-7,Baboon-6,Baboon-2,Baboon-3,Baboon-10
CDC25C	ILE	Baboon-9
CDC26	ILE	Baboon-10
CDC37	THA,ILE	Baboon-12,Baboon-10
CDC42	MUG,WAT,THA,ILE,SPL,HIP,PAN,VIC,HEA,KIC,LUN	Baboon-7,Baboon-12,Baboon-6,Baboon-1,Baboon-4,Baboon-10,Baboon-9,Baboon-11
CDC42BPA	MUG,ILE,HIP,HEA,KIC,LUN	Baboon-6,Baboon-1,Baboon-4,Baboon-10,Baboon-9,Baboon-11
CDC42BPB	MUG,WAT,THA,ILE,SPL,HIP,PAN,VIC,HEA,KIC,LUN	Baboon-2,Baboon-8,Baboon-1,Baboon-4,Baboon-10,Baboon-11,Baboon-5
CDC42BPG	PAN,ILE,SPL,LUN	Baboon-7,Baboon-12,Baboon-6,Baboon-2,Baboon-1,Baboon-4
CDC42EP1	KIC	Baboon-10
CDC42EP3	MUG,WAT,ILE,PAN,SPL,HIP,HEA	Baboon-2,Baboon-3,Baboon-1,Baboon-10,Baboon-9,Baboon-11
CDC42EP4	WAT,THA,ILE,PAN,HIP,VIC,HEA,KIC,LUN	Baboon-7,Baboon-12,Baboon-6,Baboon-4,Baboon-10,Baboon-11,Baboon-5
CDC42EP5	WAT,ILE,SPL,HEA,KIC	Baboon-10,Baboon-12,Baboon-1,Baboon-11
CDC42SE1	MUG,WAT,THA,ILE,PAN,SPL,VIC,HEA,KIC	Baboon-2,Baboon-3,Baboon-1,Baboon-4,Baboon-10,Baboon-9,Baboon-5
CDC42SE2	MUG,WAT,THA,ILE,PAN,SPL,HIP,VIC,HEA,KIC,LUN	Baboon-7,Baboon-12,Baboon-2,Baboon-3,Baboon-8,Baboon-1,Baboon-4,Baboon-10,Baboon-11,Baboon-5
CDC5L	THA,ILE	Baboon-7
CDC6	ILE,SPL	Baboon-9,Baboon-10,Baboon-2
CDC7	SPL	Baboon-7
CDC73	THA,ILE,VIC	Baboon-7,Baboon-1
CDCA2	SPL	Baboon-3
CDCA4	SPL	Baboon-8
CDCA5	ILE	Baboon-8
CDCA7	ILE,SPL	Baboon-6,Baboon-1
CDCA7L	HIP,ILE,WAT,VIC	Baboon-8,Baboon-6,Baboon-1,Baboon-2
CDCA8	HIP,ILE,SPL,LUN	Baboon-7,Baboon-4,Baboon-2,Baboon-5
CDCP1	ILE,LUN	Baboon-6,Baboon-2
CDH1	WAT,ILE,SPL,PAN,KIC,LUN	Baboon-2,Baboon-4,Baboon-10,Baboon-9,Baboon-11,Baboon-5
CDH11	SPL	Baboon-3,Baboon-4,Baboon-6
CDH12	HIP,VIC	Baboon-4,Baboon-10,Baboon-11,Baboon-8
CDH13	MUG,WAT,THA,ILE,SPL,HIP,HEA,LUN	Baboon-12,Baboon-6,Baboon-3,Baboon-1,Baboon-9,Baboon-5
CDH15	MUG	Baboon-4,Baboon-2
CDH16	KIC	Baboon-9,Baboon-4,Baboon-10
CDH17	ILE	Baboon-10
CDH18	HIP,VIC	Baboon-3,Baboon-12,Baboon-5
CDH2	THA,PAN,HIP,VIC,HEA,KIC	Baboon-7,Baboon-2,Baboon-3,Baboon-10,Baboon-9,Baboon-11,Baboon-5
CDH20	THA,HIP,VIC	Baboon-12,Baboon-2,Baboon-8,Baboon-1,Baboon-11
CDH23	SPL	Baboon-7,Baboon-11
CDH24	HIP,WAT	Baboon-9,Baboon-1
CDH26	THA,HIP,VIC,KIC,LUN	Baboon-12,Baboon-3,Baboon-8,Baboon-1,Baboon-4,Baboon-10,Baboon-11
CDH3	LUN,SPL	Baboon-9,Baboon-1
CDH4	HIP	Baboon-8,Baboon-1
CDH5	MUG,WAT,ILE,HEA,LUN	Baboon-7,Baboon-6,Baboon-2,Baboon-4,Baboon-5
CDH6	THA,ILE,KIC,LUN	Baboon-9,Baboon-8,Baboon-12,Baboon-11
CDH7	HIP,THA,VIC	Baboon-12,Baboon-2,Baboon-1,Baboon-9,Baboon-11,Baboon-5
CDH8	HIP,THA,VIC	Baboon-7,Baboon-2,Baboon-3,Baboon-10,Baboon-9,Baboon-11,Baboon-5
CDH9	HIP,VIC	Baboon-9,Baboon-12
CDHR1	ILE,SPL	Baboon-9,Baboon-12,Baboon-1,Baboon-5
CDHR2	HIP,ILE,KIC	Baboon-7,Baboon-12,Baboon-2,Baboon-4,Baboon-10,Baboon-9,Baboon-5
CDHR5	ILE,KIC	Baboon-7,Baboon-6,Baboon-2,Baboon-8,Baboon-4,Baboon-5
CDIP1	VIC,MUG,PAN	Baboon-4,Baboon-11
CDIPT	WAT,THA,ILE,PAN,SPL,VIC,HEA,KIC,LUN	Baboon-2,Baboon-1,Baboon-10,Baboon-9,Baboon-11,Baboon-5
CDK1	LUN,SPL	Baboon-3,Baboon-8,Baboon-7
CDK10	ILE,KIC,PAN	Baboon-3,Baboon-12,Baboon-6,Baboon-2
CDK11B	WAT,THA,SPL,HIP,LUN	Baboon-7,Baboon-6,Baboon-2,Baboon-5
CDK12	HIP,THA,WAT,VIC	Baboon-7,Baboon-4,Baboon-11,Baboon-8
CDK13	VIC,HIP,SPL	Baboon-9,Baboon-6,Baboon-1,Baboon-5
CDK14	THA,VIC	Baboon-7,Baboon-11
CDK17	HIP,LUN,SPL	Baboon-6,Baboon-1
CDK18	THA,ILE,HIP,VIC,KIC	Baboon-7,Baboon-6,Baboon-8,Baboon-1,Baboon-4,Baboon-9
CDK19	HIP,MUG,VIC,SPL	Baboon-4,Baboon-10,Baboon-11,Baboon-8
CDK2	HEA,SPL,LUN	Baboon-3,Baboon-6,Baboon-11
CDK20	THA,SPL,HIP,PAN,VIC,KIC,LUN	Baboon-7,Baboon-3,Baboon-8,Baboon-4,Baboon-11
CDK2AP1	MUG,WAT,THA,ILE,SPL,HIP,PAN,VIC,HEA,KIC,LUN	Baboon-7,Baboon-12,Baboon-6,Baboon-2,Baboon-3,Baboon-8,Baboon-1,Baboon-4,Baboon-10,Baboon-9,Baboon-11,Baboon-5
CDK4	MUG,WAT,THA,ILE,PAN,HIP,SPL,VIC,HEA,KIC,LUN	Baboon-3,Baboon-12,Baboon-6,Baboon-11
CDK5	MUG,VIC	Baboon-5
CDK5R1	HIP,THA,VIC,SPL	Baboon-7,Baboon-12,Baboon-2,Baboon-1,Baboon-9,Baboon-5
CDK5RAP1	WAT,THA,SPL,HIP,VIC,HEA,LUN	Baboon-7,Baboon-2,Baboon-8,Baboon-1,Baboon-4
CDK5RAP2	MUG,THA,ILE,SPL,HIP,VIC,HEA,KIC,LUN	Baboon-7,Baboon-12,Baboon-2,Baboon-3,Baboon-8,Baboon-4,Baboon-10,Baboon-9,Baboon-11,Baboon-5
CDK5RAP3	WAT,SPL,HIP,PAN,VIC,HEA,LUN	Baboon-7,Baboon-2,Baboon-3,Baboon-8,Baboon-9,Baboon-11
CDK6	MUG,WAT,ILE,SPL,VIC,HEA,LUN	Baboon-7,Baboon-12,Baboon-3,Baboon-8,Baboon-1,Baboon-9,Baboon-11
CDK7	WAT,ILE,SPL,HIP,VIC,HEA	Baboon-3,Baboon-8,Baboon-11,Baboon-5
CDK8	THA,KIC,SPL	Baboon-9,Baboon-8,Baboon-2,Baboon-11
CDK9	HIP,WAT,SPL	Baboon-7,Baboon-1,Baboon-11
CDKAL1	MUG,THA,PAN,SPL,HIP,VIC,HEA,KIC,LUN	Baboon-12,Baboon-2,Baboon-3,Baboon-4,Baboon-10,Baboon-9
CDKL1	KIC,SPL	Baboon-6
CDKL2	WAT,HIP,VIC,KIC,LUN	Baboon-3,Baboon-8,Baboon-4,Baboon-9,Baboon-5
CDKN1A	ILE,PAN	Baboon-9
CDKN1B	WAT,THA,PAN,HIP,HEA,KIC,LUN	Baboon-7,Baboon-3,Baboon-8,Baboon-1,Baboon-10,Baboon-9,Baboon-11
CDKN2AIP	HIP,KIC,WAT	Baboon-7,Baboon-6,Baboon-1
CDKN2AIPNL	HEA	Baboon-11
CDKN2B	SPL,LUN	Baboon-10,Baboon-5
CDKN2C	WAT	Baboon-8,Baboon-2,Baboon-5
CDKN2D	WAT,THA,SPL,HIP,VIC,HEA,LUN	Baboon-12,Baboon-3,Baboon-8,Baboon-4,Baboon-11,Baboon-5
CDO1	WAT,THA,ILE,SPL,HIP,VIC,KIC,LUN	Baboon-7,Baboon-12,Baboon-2,Baboon-3,Baboon-8,Baboon-4,Baboon-9,Baboon-11
CDON	MUG,WAT,THA,ILE,PAN,SPL,HIP,VIC,HEA,KIC,LUN	Baboon-12,Baboon-6,Baboon-3,Baboon-8,Baboon-1,Baboon-4,Baboon-10,Baboon-9,Baboon-11,Baboon-5
CDPF1	MUG,WAT,THA,ILE,SPL,HIP,PAN,VIC,HEA,KIC,LUN	Baboon-7,Baboon-12,Baboon-6,Baboon-3,Baboon-1,Baboon-10,Baboon-11,Baboon-5
CDR2	WAT,THA,ILE,PAN,KIC,LUN	Baboon-6,Baboon-2,Baboon-3,Baboon-9,Baboon-11,Baboon-5
CDRT1	HIP,LUN,VIC	Baboon-6,Baboon-10,Baboon-2,Baboon-5
CDRT4	HIP	Baboon-8
CDS2	WAT,THA,SPL,HIP,PAN,VIC,HEA,KIC,LUN	Baboon-2,Baboon-3,Baboon-1,Baboon-10,Baboon-9,Baboon-11
CDV3	MUG,WAT,THA,ILE,SPL,HIP,PAN,VIC,HEA,KIC,LUN	Baboon-7,Baboon-6,Baboon-2,Baboon-1,Baboon-4,Baboon-10,Baboon-9,Baboon-11
CDX2	ILE	Baboon-4,Baboon-12,Baboon-8
CDYL	MUG,WAT,THA,ILE,SPL,HIP,VIC,HEA,KIC,LUN	Baboon-7,Baboon-12,Baboon-6,Baboon-2,Baboon-3,Baboon-8,Baboon-1,Baboon-4,Baboon-10,Baboon-11,Baboon-5
CDYL2	VIC,MUG,WAT,SPL	Baboon-7,Baboon-3,Baboon-1,Baboon-4,Baboon-5
CEACAM1	ILE,KIC,WAT,SPL	Baboon-7,Baboon-12,Baboon-6,Baboon-2,Baboon-1,Baboon-4,Baboon-9,Baboon-11,Baboon-5
CEACAM20	ILE	Baboon-4,Baboon-1,Baboon-2,Baboon-12
CEACAM3	SPL	Baboon-10,Baboon-1,Baboon-5
CEACAM5	ILE	Baboon-7,Baboon-12,Baboon-2,Baboon-3,Baboon-1,Baboon-10,Baboon-9
CEBPA	HIP,KIC,VIC	Baboon-9,Baboon-4
CEBPD	MUG,WAT	Baboon-7,Baboon-11
CEBPG	SPL	Baboon-10
CEBPZ	WAT,THA,ILE,SPL,HIP,KIC,LUN	Baboon-9,Baboon-4,Baboon-10,Baboon-2
CEBPZOS	MUG,WAT,THA,ILE,PAN,HIP,SPL,HEA,KIC	Baboon-2,Baboon-3,Baboon-4,Baboon-10,Baboon-9
CEL	THA,ILE,PAN,HIP,VIC,KIC	Baboon-3,Baboon-9,Baboon-7
CELA1	PAN	Baboon-3
CELA3B	PAN	Baboon-12,Baboon-8,Baboon-1,Baboon-4,Baboon-10,Baboon-9,Baboon-5
CELF1	MUG,WAT,ILE,PAN,HIP,SPL,VIC,HEA,KIC	Baboon-12,Baboon-2,Baboon-8,Baboon-1,Baboon-4,Baboon-10,Baboon-9,Baboon-5
CELF2	MUG,WAT,ILE,SPL,VIC,HEA,KIC,LUN	Baboon-2,Baboon-3,Baboon-1,Baboon-10,Baboon-9
CELF4	THA,HIP,VIC	Baboon-7,Baboon-8,Baboon-1,Baboon-2
CELF5	HIP,THA	Baboon-7,Baboon-12,Baboon-5
CELSR1	LUN,KIC,SPL	Baboon-7,Baboon-11
CELSR2	MUG,WAT,THA,ILE,SPL,HIP,PAN,VIC,HEA,KIC,LUN	Baboon-7,Baboon-12,Baboon-6,Baboon-2,Baboon-3,Baboon-8,Baboon-1,Baboon-4,Baboon-10,Baboon-9,Baboon-11,Baboon-5
CEMIP	WAT,THA,HIP,VIC,LUN	Baboon-7,Baboon-12,Baboon-6,Baboon-5
CEMIP2	WAT,LUN	Baboon-7,Baboon-12,Baboon-6,Baboon-2,Baboon-3,Baboon-9
CEMP1	HIP,ILE,KIC	Baboon-3,Baboon-9,Baboon-4
CEND1	HIP,THA,VIC	Baboon-7,Baboon-6,Baboon-8,Baboon-1,Baboon-4,Baboon-5
CENPA	ILE	Baboon-9,Baboon-2
CENPB	THA,ILE,SPL,HIP,PAN,HEA,KIC,LUN	Baboon-3,Baboon-6,Baboon-7,Baboon-5
CENPBD1	KIC,VIC	Baboon-6,Baboon-10,Baboon-2
CENPC	WAT,THA,ILE,SPL,VIC,LUN	Baboon-7,Baboon-12,Baboon-6,Baboon-3,Baboon-8,Baboon-4,Baboon-10,Baboon-9,Baboon-5
CENPE	ILE,SPL	Baboon-9,Baboon-10
CENPF	HIP,LUN,SPL	Baboon-12,Baboon-3,Baboon-1,Baboon-4,Baboon-9
CENPH	ILE,SPL	Baboon-10,Baboon-5
CENPJ	THA,ILE,HIP,VIC,KIC,LUN	Baboon-12,Baboon-2,Baboon-3,Baboon-1,Baboon-4,Baboon-9,Baboon-11,Baboon-5
CENPK	ILE,SPL	Baboon-8,Baboon-10,Baboon-12,Baboon-11
CENPL	MUG,WAT,THA,ILE,SPL,PAN,VIC,LUN	Baboon-12,Baboon-6,Baboon-1,Baboon-10,Baboon-11
CENPM	THA,SPL	Baboon-7,Baboon-11
CENPN	WAT,THA,ILE,PAN,SPL,VIC,HEA,LUN	Baboon-2,Baboon-8,Baboon-1,Baboon-4,Baboon-10,Baboon-9,Baboon-11,Baboon-5
CENPO	WAT,THA,ILE,SPL,HIP	Baboon-7,Baboon-3,Baboon-1,Baboon-10,Baboon-9
CENPQ	THA,SPL,PAN	Baboon-7,Baboon-4,Baboon-2,Baboon-12
CENPS	HIP,SPL	Baboon-1,Baboon-11
CENPT	HIP,ILE	Baboon-10,Baboon-2
CENPV	MUG,WAT,ILE,SPL,HIP,VIC,KIC	Baboon-7,Baboon-12,Baboon-6,Baboon-8,Baboon-11
CENPX	WAT,THA,ILE,SPL,HIP,KIC	Baboon-12,Baboon-6,Baboon-2,Baboon-1,Baboon-5
CEP104	WAT,THA,ILE,PAN,HIP,VIC,KIC,LUN	Baboon-6,Baboon-3,Baboon-4,Baboon-9,Baboon-11,Baboon-5
CEP112	WAT,THA,ILE,HIP,VIC,KIC,LUN	Baboon-7,Baboon-12,Baboon-3,Baboon-8,Baboon-1,Baboon-10,Baboon-5
CEP120	WAT,ILE,SPL,HIP,VIC,HEA,KIC,LUN	Baboon-7,Baboon-12,Baboon-6,Baboon-3,Baboon-8,Baboon-1,Baboon-10,Baboon-9,Baboon-11,Baboon-5
CEP126	HIP,ILE,VIC	Baboon-12,Baboon-8,Baboon-1,Baboon-4,Baboon-5
CEP128	ILE,MUG,WAT,SPL	Baboon-7,Baboon-8,Baboon-4,Baboon-10,Baboon-9
CEP131	THA,SPL,VIC	Baboon-7,Baboon-12,Baboon-2,Baboon-8,Baboon-1,Baboon-4,Baboon-9
CEP135	WAT,ILE,SPL,KIC,LUN	Baboon-2,Baboon-8,Baboon-1,Baboon-4,Baboon-9
CEP162	ILE,SPL	Baboon-10,Baboon-8,Baboon-1
CEP164	WAT,SPL,HIP,VIC,KIC,LUN	Baboon-6,Baboon-3,Baboon-4,Baboon-9,Baboon-11
CEP170	MUG,WAT,ILE,SPL,HIP,VIC,KIC	Baboon-6,Baboon-3,Baboon-10,Baboon-9,Baboon-11
CEP170B	THA,ILE,VIC	Baboon-6,Baboon-10
CEP19	MUG,WAT,THA,ILE,SPL,VIC,KIC,LUN	Baboon-7,Baboon-12,Baboon-6,Baboon-2,Baboon-3,Baboon-10,Baboon-9
CEP192	WAT,THA,ILE,SPL,HIP,VIC,KIC,LUN	Baboon-6,Baboon-8,Baboon-4,Baboon-10,Baboon-9,Baboon-11,Baboon-5
CEP250	WAT,THA,ILE,SPL,HIP,KIC,LUN	Baboon-7,Baboon-6,Baboon-2,Baboon-3,Baboon-8,Baboon-1,Baboon-4,Baboon-10,Baboon-9,Baboon-5
CEP290	LUN,ILE,VIC	Baboon-9,Baboon-12,Baboon-5
CEP295	WAT,SPL,PAN,VIC,KIC,LUN	Baboon-8,Baboon-6,Baboon-1,Baboon-12
CEP350	MUG,THA,ILE,SPL,HIP,VIC,HEA,KIC,LUN	Baboon-7,Baboon-12,Baboon-6,Baboon-1,Baboon-4,Baboon-10,Baboon-9,Baboon-11
CEP41	WAT,THA,ILE,SPL,VIC,LUN	Baboon-7,Baboon-12,Baboon-6,Baboon-3,Baboon-1,Baboon-4,Baboon-9,Baboon-5
CEP55	ILE,SPL	Baboon-7,Baboon-3,Baboon-8,Baboon-1,Baboon-11
CEP57	ILE,HIP,VIC,KIC,LUN	Baboon-12,Baboon-6,Baboon-3,Baboon-1,Baboon-10,Baboon-9
CEP57L1	MUG,WAT,THA,ILE,SPL,HIP,PAN,VIC,HEA,KIC,LUN	Baboon-12,Baboon-1,Baboon-4,Baboon-10,Baboon-11,Baboon-5
CEP63	MUG,WAT,THA,SPL,HIP,PAN,VIC,KIC	Baboon-7,Baboon-6,Baboon-3,Baboon-8,Baboon-1,Baboon-11,Baboon-5
CEP68	MUG,WAT,ILE,PAN,HIP,VIC	Baboon-3,Baboon-9,Baboon-1,Baboon-10
CEP70	HIP,LUN,VIC	Baboon-3,Baboon-8,Baboon-10
CEP76	WAT,THA,ILE,SPL,HIP,VIC,HEA,KIC	Baboon-7,Baboon-12,Baboon-6,Baboon-3,Baboon-4,Baboon-10,Baboon-5
CEP78	ILE,SPL,HIP,VIC,KIC,LUN	Baboon-2,Baboon-1,Baboon-4,Baboon-10,Baboon-9,Baboon-11
CEP83	WAT,ILE,SPL,HIP,HEA,KIC,LUN	Baboon-7,Baboon-12,Baboon-6,Baboon-3,Baboon-1,Baboon-10,Baboon-9,Baboon-11,Baboon-5
CEP85	ILE,MUG,SPL	Baboon-6,Baboon-2,Baboon-8,Baboon-1,Baboon-5
CEP85L	MUG,WAT,ILE,HIP,VIC,HEA,LUN	Baboon-7,Baboon-6,Baboon-2,Baboon-3,Baboon-8,Baboon-4,Baboon-9,Baboon-11,Baboon-5
CEP89	THA,ILE,SPL,VIC,KIC,LUN	Baboon-3,Baboon-8,Baboon-1,Baboon-4,Baboon-10,Baboon-11
CEP95	ILE,SPL,PAN,VIC,KIC	Baboon-7,Baboon-3,Baboon-8,Baboon-4,Baboon-10,Baboon-9,Baboon-11
CEP97	MUG,WAT,THA,ILE,SPL,HIP,VIC,KIC,LUN	Baboon-12,Baboon-6,Baboon-3,Baboon-8,Baboon-1,Baboon-4,Baboon-10,Baboon-9,Baboon-11,Baboon-5
CEPT1	KIC	Baboon-12
CERCAM	MUG,WAT,THA,ILE,HIP,VIC,HEA,LUN	Baboon-12,Baboon-2,Baboon-3,Baboon-1,Baboon-10,Baboon-5
CERK	THA,ILE,KIC,SPL	Baboon-7,Baboon-12,Baboon-2,Baboon-3,Baboon-4,Baboon-9,Baboon-11,Baboon-5
CERKL	VIC,ILE,KIC,SPL	Baboon-7,Baboon-12,Baboon-6,Baboon-2,Baboon-3,Baboon-8,Baboon-4,Baboon-10,Baboon-5
CERS2	VIC,SPL	Baboon-1
CERS4	THA,ILE,KIC	Baboon-7,Baboon-6,Baboon-3,Baboon-1,Baboon-11
CERS5	HIP,ILE,THA,HEA	Baboon-9,Baboon-10,Baboon-11
CERS6	PAN	Baboon-3
CERT1	THA,ILE,VIC	Baboon-4,Baboon-11,Baboon-8,Baboon-5
CES1	MUG,WAT,THA,ILE,PAN,SPL,HEA,KIC,LUN	Baboon-7,Baboon-12,Baboon-6,Baboon-2,Baboon-3,Baboon-8,Baboon-1,Baboon-4,Baboon-10,Baboon-9,Baboon-11,Baboon-5
CES2	WAT,ILE,HIP,KIC,LUN	Baboon-7,Baboon-12,Baboon-6,Baboon-2,Baboon-3,Baboon-8,Baboon-1,Baboon-4,Baboon-10,Baboon-9,Baboon-11,Baboon-5
CETP	WAT,SPL	Baboon-7,Baboon-6,Baboon-1,Baboon-10
CFAP100	LUN	Baboon-2,Baboon-5
CFAP126	MUG,WAT,THA,ILE,HIP,VIC,KIC,LUN	Baboon-7,Baboon-12,Baboon-6,Baboon-2,Baboon-3,Baboon-10,Baboon-9,Baboon-11
CFAP20	ILE,WAT,SPL	Baboon-1,Baboon-2,Baboon-11
CFAP221	VIC,THA,PAN	Baboon-6,Baboon-2,Baboon-10,Baboon-9,Baboon-5
CFAP298	MUG,ILE,SPL,HIP,VIC,KIC	Baboon-9,Baboon-12,Baboon-1,Baboon-11
CFAP36	PAN	Baboon-9
CFAP410	HIP,THA,KIC,VIC	Baboon-4,Baboon-10,Baboon-5
CFAP43	THA,ILE,HIP,KIC,LUN	Baboon-12,Baboon-3,Baboon-8,Baboon-1,Baboon-4,Baboon-9,Baboon-11,Baboon-5
CFAP44	HIP,LUN,VIC,SPL	Baboon-3,Baboon-9,Baboon-12,Baboon-7
CFAP45	LUN	Baboon-6
CFAP52	THA,VIC	Baboon-12,Baboon-1
CFAP53	KIC	Baboon-9
CFAP57	KIC	Baboon-4,Baboon-10,Baboon-12,Baboon-11
CFAP61	MUG	Baboon-3
CFAP69	HIP,WAT	Baboon-9,Baboon-12
CFAP70	WAT,SPL,HIP,VIC,HEA,KIC,LUN	Baboon-7,Baboon-6,Baboon-2,Baboon-8,Baboon-4,Baboon-5
CFAP74	HIP,THA,KIC,LUN	Baboon-6,Baboon-1,Baboon-2,Baboon-11
CFAP97	HEA,LUN,KIC,SPL	Baboon-7,Baboon-6,Baboon-1,Baboon-11
CFH	MUG,WAT,THA,ILE,SPL,HIP,PAN,VIC,HEA,KIC,LUN	Baboon-7,Baboon-6,Baboon-3,Baboon-8,Baboon-1,Baboon-4,Baboon-10,Baboon-9,Baboon-5
CFI	KIC,PAN	Baboon-1,Baboon-2
CFL1	VIC	Baboon-4
CFL2	MUG,WAT,THA,ILE,SPL,HIP,PAN,VIC,HEA,KIC,LUN	Baboon-7,Baboon-6,Baboon-2,Baboon-8,Baboon-4,Baboon-10,Baboon-9,Baboon-11,Baboon-5
CFLAR	PAN,SPL,HIP,VIC,HEA,KIC,LUN	Baboon-7,Baboon-12,Baboon-6,Baboon-2,Baboon-3,Baboon-8,Baboon-4,Baboon-11,Baboon-5
CFTR	PAN,ILE,SPL	Baboon-9,Baboon-8,Baboon-11
CGAS	LUN	Baboon-6
CGGBP1	MUG,WAT,THA,ILE,SPL,HIP,PAN,VIC,HEA,KIC,LUN	Baboon-7,Baboon-12,Baboon-6,Baboon-2,Baboon-3,Baboon-8,Baboon-1,Baboon-4,Baboon-10,Baboon-9,Baboon-11,Baboon-5
CGN	ILE,PAN	Baboon-12,Baboon-2,Baboon-11
[truncated: 11,344 more rows]
