# Supplementary material for: Genome-wide allele-specific expression in multi-tissue samples from healthy male baboons reveals the transcriptional complexity of mammals
Source: Cell Genom. 2025 Apr 4;5(5):100823. doi: 10.1016/j.xgen.2025.100823 (PMC12143330; doi:10.1016/j.xgen.2025.100823)
Supplement: Table S10. Total number of ASE genes identified and the proportion of assayable genes expressed ASE across 125 samples, related to Figure 3 [file mmc12.xlsx]

## Sheet: Sheet1
Total number of ASE genes identified by MBASED and the proportion of assyable genes expressed ASE across 125 samples.
Number of ASE genes per sample	Baboon - 1	Baboon - 2	Baboon - 3	Baboon - 4	Baboon - 5	Baboon - 6	Baboon - 7	Baboon - 8	Baboon - 9	Baboon - 10	Baboon - 11	Baboon - 12		Mean
HEA	880	621	864	721	762	859	945	759	916	988	869	882		838.833
HIP	1401	1187	1179	1169	1214	1136	1275	1131	1444	1330	1550	1236		1271
ILE	1545	1619	1457	1426	1141	1338	1359	1134	1670	1345	1533	1394		1413.42
KIC		1070	1462	1343	1437	1519	1303	1234	1398	1344	1512	1513		1375.91
LUN	1743	1473	1611		1309	1561	1281	1377	1759		1510	1650		1527.4
MUG	1102	837	1037	909	799		950	781	921	953	1097	1032		947.091
PAN	573	620	760	806	649		652	578	659	651	620	655		656.636
SPL	1841	1327	1385	1549	1486	1486	1729	1645	1602	1674	1751	1551		1585.5
THA	1135	1178	1268	1293	1207	1213	1148	866	1096	1459	1345	1351		1213.25
VIC	1460	1093	1357	1240	1245	1424	1444	1149	1310	1477	1443	1254		1324.67
WAT	1508	1231			1544	1254	1165	1065	1184	1206	1032	1159		1234.8
Mean	1318.8	1114.18	1238	1161.78	1163	1310	1204.64	1065.36	1269	1242.7	1296.55	1243.36
Number of assayable genes per sample	Baboon - 1	Baboon - 2	Baboon - 3	Baboon - 4	Baboon - 5	Baboon - 6	Baboon - 7	Baboon - 8	Baboon - 9	Baboon - 10	Baboon - 11	Baboon - 12		Mean
HEA	5049	3807	5025	4135	4210	5176	5333	4351	5190	5453	5254	5137		4843.33
HIP	7371	6071	6590	6417	5940	6674	7100	6217	7479	7039	7593	6752		6770.25
ILE	7252	6386	6848	6606	5568	6350	6800	5866	7549	6731	7399	6616		6664.25
KIC		5271	6634	6316	6163	6793	6398	5617	6343	6331	6942	6683		6317.36
LUN	7535	6510	7117		6229	7125	6794	6399	7381		7366	7197		6965.3
MUG	5787	4526	5312	4655	4294		5344	4323	5256	5308	5656	5295		5068.73
PAN	3100	3076	4268	4454	3355		3381	3093	3720	3567	3469	3461		3540.36
SPL	7316	5354	5887	5993	5823	6480	7095	6544	6874	6670	6909	6250		6432.92
THA	6425	5936	6840	6621	5899	6418	6279	4870	6389	7249	7147	6916		6415.75
VIC	7660	5792	6929	5969	5611	6770	6744	5541	6643	6682	6538	5782		6388.42
WAT	6500	5312			6034	5820	5438	4998	5631	5813	5207	5758		5651.1
Proportions of assayble genes were ASE	Baboon - 1	Baboon - 2	Baboon - 3	Baboon - 4	Baboon - 5	Baboon - 6	Baboon - 7	Baboon - 8	Baboon - 9	Baboon - 10	Baboon - 11	Baboon - 12		Mean
PAN	0.174292	0.163121	0.17194	0.174365	0.180998	0.165958	0.177199	0.174443	0.176493	0.181185	0.165398	0.171696		0.173091
HEA	0.190069	0.19552	0.178907	0.182172	0.204377	0.170213	0.179577	0.181921	0.193074	0.188947	0.204135	0.183057		0.187664
THA	0.213045	0.253523	0.212763	0.215864	0.204921	0.210709	0.199853	0.193317	0.221221	0.199822	0.20719	0.210701		0.211911
HIP		0.202998	0.22038	0.212635	0.233166	0.223613	0.203657	0.21969	0.2204	0.212289	0.217805	0.226395		0.217548
MUG	0.231321	0.226267	0.226359		0.210146	0.219088	0.188549	0.21519	0.238315		0.204996	0.229262		0.218949
VIC	0.190427	0.184932	0.195218	0.195274	0.186074		0.177769	0.180662	0.175228	0.17954	0.193953	0.194901		0.186725
WAT	0.184839	0.20156	0.178069	0.180961	0.193443		0.192842	0.186874	0.177151	0.182506	0.178726	0.189252		0.18602
ILE	0.25164	0.247852	0.235264	0.258468	0.255195	0.229321	0.243693	0.251375	0.233052	0.250975	0.253438	0.24816		0.246536
LUN	0.176654	0.19845	0.18538	0.195288	0.204611	0.189	0.182832	0.177823	0.171545	0.201269	0.188191	0.195344		0.188866
KIC	0.190601	0.188709	0.195844	0.20774	0.221886	0.21034	0.214116	0.207363	0.1972	0.221042	0.22071	0.21688		0.207702
SPL	0.232	0.231739			0.255883	0.215464	0.214233	0.213085	0.210265	0.207466	0.198195	0.201285		0.217962
	0.203489	0.208606	0.200013	0.20253	0.2137	0.203745	0.197666	0.200158	0.201268	0.202504	0.202976	0.206085		0.203613
