# Supplementary material for: Genome-wide allele-specific expression in multi-tissue samples from healthy male baboons reveals the transcriptional complexity of mammals
Source: Cell Genom. 2025 Apr 4;5(5):100823. doi: 10.1016/j.xgen.2025.100823 (PMC12143330; doi:10.1016/j.xgen.2025.100823)
Supplement: Table S11. List of tissue-specific ASE genes, related to Figure 3 [file mmc13.xlsx]

## Sheet: Sheet1
List of tissue-specific ASE genes identified by MBASED
Gene name	HEA	HIP	ILE	KIC	LUN	MUG	PAN	SPL	THA	VIC	WAT
AADAT				Baboon-12,Baboon-2
ABCA2								Baboon-7
ABCB4								Baboon-12
ABCB8										Baboon-11
ABCC2			Baboon-10,Baboon-4
ABCF3									Baboon-7
ABCG8			Baboon-7,Baboon-2,Baboon-10,Baboon-3
ABHD15											Baboon-6
ABHD17C							Baboon-9
ABI1					Baboon-1
ABO		Baboon-7
ABRACL		Baboon-12,Baboon-2,Baboon-4
ABRAXAS1										Baboon-7
ACACA	Baboon-12
ACADSB				Baboon-7,Baboon-11
ACD		Baboon-1
ACHE									Baboon-5
ACMSD				Baboon-11,Baboon-2,Baboon-10
ACOT12				Baboon-12,Baboon-9,Baboon-6
ACP5								Baboon-10
ACP7									Baboon-2
ACSM4										Baboon-12
ACTA1	Baboon-6,Baboon-12,Baboon-7,Baboon-3,Baboon-10
ACTL6B									Baboon-3
ACTN3						Baboon-8,Baboon-5
ACTR3B		Baboon-1
ACTRT3								Baboon-12
ADAD1						Baboon-12
ADAM11		Baboon-8
ADAM12								Baboon-11,Baboon-10
ADAM32		Baboon-11
ADAMTS13									Baboon-11,Baboon-12
ADAMTS16											Baboon-7,Baboon-8
ADAMTS19		Baboon-11
ADAMTS3		Baboon-11
ADAMTS4											Baboon-6
ADAMTS8					Baboon-11
ADAMTSL2					Baboon-11
ADARB2									Baboon-1,Baboon-5
ADCY3					Baboon-1
ADD2										Baboon-1,Baboon-6
ADGB					Baboon-2
ADGRB2		Baboon-11
ADGRG3			Baboon-2,Baboon-10,Baboon-5
ADH6				Baboon-9,Baboon-6,Baboon-11,Baboon-5,Baboon-3
ADH7					Baboon-11
ADM2				Baboon-8
ADPRHL1	Baboon-1,Baboon-3,Baboon-4
ADRB2						Baboon-2
AFM				Baboon-7,Baboon-12,Baboon-2,Baboon-3
AFP										Baboon-3
AFTPH						Baboon-9
AGBL1						Baboon-11,Baboon-3
AGBL2								Baboon-1,Baboon-9
AGBL4		Baboon-5
AGR3			Baboon-12,Baboon-2,Baboon-4
AGTPBP1							Baboon-2
AGXT				Baboon-9,Baboon-6,Baboon-11,Baboon-8,Baboon-7,Baboon-3,Baboon-10
AIDA		Baboon-12
AK5		Baboon-7
AKAP8		Baboon-11
AKIP1										Baboon-4
ALDH16A1			Baboon-2
ALDH8A1				Baboon-6,Baboon-11,Baboon-8,Baboon-3,Baboon-10
ALG14							Baboon-4
ALG8								Baboon-9
ALKBH4		Baboon-9
ALOX5					Baboon-1,Baboon-9
ALX4										Baboon-6
AMIGO3											Baboon-2
AMZ1		Baboon-7,Baboon-10
ANAPC13			Baboon-8,Baboon-5
ANGPTL1				Baboon-3
ANGPTL5											Baboon-1,Baboon-6,Baboon-5
ANGPTL8											Baboon-1
ANKDD1A								Baboon-7,Baboon-9,Baboon-8,Baboon-4
ANKLE1								Baboon-10
ANKRD1	Baboon-12
ANKRD17										Baboon-1,Baboon-4
ANKRD2						Baboon-10
ANKRD22								Baboon-12,Baboon-2,Baboon-8,Baboon-3
ANKRD34B										Baboon-9
ANKRD40CL			Baboon-7,Baboon-12,Baboon-9,Baboon-3
ANKRD63				Baboon-8
ANKRD65					Baboon-1,Baboon-7,Baboon-3
ANO7			Baboon-6,Baboon-12,Baboon-4,Baboon-7,Baboon-1
ANO9							Baboon-5
ANTXRL								Baboon-8
ANXA13			Baboon-8,Baboon-3,Baboon-4
AOC1				Baboon-11,Baboon-8,Baboon-5
AP2A1									Baboon-2
APOA4			Baboon-12
APOB			Baboon-9,Baboon-12,Baboon-4,Baboon-7,Baboon-3,Baboon-2,Baboon-10
APOBEC3G				Baboon-11
APOC2					Baboon-11
APOC4					Baboon-11
AQP12B							Baboon-11
AQP5					Baboon-7
AQP6				Baboon-10,Baboon-3
ARCN1									Baboon-5
AREL1								Baboon-3
ARHGAP25								Baboon-1,Baboon-2,Baboon-6,Baboon-3
ARHGAP40	Baboon-11
ARHGEF38			Baboon-3
ARHGEF39									Baboon-5
ARID1A				Baboon-6
ARL14			Baboon-2,Baboon-6,Baboon-10,Baboon-3
ARMC4					Baboon-7
ARMH1									Baboon-2
ARMH2								Baboon-7
ARMH3			Baboon-3
ARPC5L							Baboon-10
ART4				Baboon-2,Baboon-6,Baboon-10
ARVCF								Baboon-7,Baboon-9
AS3MT											Baboon-7
ASCL1		Baboon-6
ASCL2			Baboon-12
ASH2L		Baboon-1
ASIC3		Baboon-11,Baboon-8
ASTN2						Baboon-12
ASXL3										Baboon-6
ATAD5								Baboon-10
ATG9B								Baboon-11
ATOH1			Baboon-11,Baboon-6,Baboon-4
ATP13A2			Baboon-5
ATP2A1						Baboon-1,Baboon-11,Baboon-5
ATP4A										Baboon-5
ATP5F1B								Baboon-1
ATP5ME							Baboon-7
ATP5MF	Baboon-10
ATP6V0A4				Baboon-11,Baboon-9,Baboon-12
ATP6V0C				Baboon-4
ATP6V0D2				Baboon-8
ATP6V1B1				Baboon-9,Baboon-2,Baboon-3
ATP6V1G3				Baboon-11,Baboon-10
ATRIP			Baboon-9
ATRNL1		Baboon-10
ATXN7L2										Baboon-9
ATXN7L3B											Baboon-7
AURKB			Baboon-1,Baboon-3
AVP				Baboon-9
AZGP1							Baboon-1
B3GALT2			Baboon-1
B3GNT3			Baboon-1,Baboon-6,Baboon-8
B3GNT4	Baboon-7
B3GNT5				Baboon-2
B3GNT6			Baboon-5
B3GNTL1				Baboon-5
B4GALNT2				Baboon-8,Baboon-5
B4GALT7									Baboon-11
BAG4				Baboon-6
BAIAP2L2			Baboon-7,Baboon-12,Baboon-3
BANF1									Baboon-1
BARD1											Baboon-5
BARHL2										Baboon-12
BATF			Baboon-3
BATF3								Baboon-7
BBS4										Baboon-6
BCL2A1								Baboon-6
BEND3								Baboon-7
BEST3						Baboon-12,Baboon-8,Baboon-4,Baboon-7,Baboon-5,Baboon-10
BEST4			Baboon-2
BICDL2								Baboon-8
BLVRB						Baboon-2
BMERB1										Baboon-7
BMP2											Baboon-6
BMP4											Baboon-5
BMPER											Baboon-1,Baboon-7
BMPR2											Baboon-9
BMT2			Baboon-1,Baboon-2,Baboon-6
BNC2											Baboon-2
BNIP5			Baboon-12
BOC					Baboon-11
BOLA2B								Baboon-8
BOLL						Baboon-5
BPI								Baboon-8
BPIFB1					Baboon-1,Baboon-8,Baboon-5
BPIFB3			Baboon-11
BRCA2								Baboon-1
BRD8				Baboon-9
BRINP1		Baboon-11,Baboon-6
BRINP3										Baboon-11,Baboon-12,Baboon-8,Baboon-3
BRSK2									Baboon-2
BTBD16				Baboon-12
BTDA								Baboon-9,Baboon-6,Baboon-8,Baboon-5
BTG3		Baboon-3
BTLA								Baboon-6,Baboon-8,Baboon-4
BUB1								Baboon-3
C10H2orf69										Baboon-1
C11H10orf105		Baboon-7,Baboon-9,Baboon-8,Baboon-5
C11H10orf71	Baboon-9,Baboon-6
C11H10orf99			Baboon-6,Baboon-10,Baboon-5,Baboon-4
C12H11orf42			Baboon-3
C12H11orf65								Baboon-5
C12H11orf91				Baboon-9
C13H9orf116		Baboon-7
C13H9orf129										Baboon-6
C13H9orf153										Baboon-5
C15H13orf46								Baboon-8
C16H20orf27									Baboon-8
C16H20orf96									Baboon-10
C17H17orf113					Baboon-3
C17H17orf78			Baboon-2
C17H17orf99			Baboon-11,Baboon-2,Baboon-12,Baboon-4
C18H16orf71		Baboon-7,Baboon-2
C18H16orf90				Baboon-5
C18H16orf95								Baboon-7
C1H1orf112								Baboon-7
C1H1orf122										Baboon-6
C1H1orf21						Baboon-7
C1H1orf210			Baboon-11,Baboon-8
C1H1orf53		Baboon-5
C1QTNF4								Baboon-2
C1QTNF5											Baboon-1
C20H19orf71									Baboon-11,Baboon-5
C2H3orf18									Baboon-11
C2H3orf85			Baboon-8
C3H4orf54						Baboon-11
C4H21orf62				Baboon-11
C4H7orf50					Baboon-7
C6H6orf141											Baboon-10
C6H6orf58					Baboon-2
C7H15orf41					Baboon-9
C8A							Baboon-10
C8H8orf34		Baboon-10
C8H8orf48										Baboon-3
C9H12orf42										Baboon-3
C9H12orf73								Baboon-7
CA1								Baboon-9
CA10		Baboon-9
CA11										Baboon-1
CA3						Baboon-1
CA6											Baboon-5
CAAP1								Baboon-10
CABP5					Baboon-12
CABP7		Baboon-7,Baboon-11,Baboon-4
CABYR		Baboon-3
CACNG1						Baboon-8,Baboon-3
CACNG3										Baboon-2
CACNG6						Baboon-8
CAGE1									Baboon-10
CALML3				Baboon-6
CALY		Baboon-5
CAMK2N1		Baboon-9
CAPN12				Baboon-8
CAPN8			Baboon-1,Baboon-4
CAPN9			Baboon-11,Baboon-12,Baboon-4,Baboon-5,Baboon-1,Baboon-2,Baboon-10
CAPRIN1								Baboon-6
CARD10				Baboon-5
CARD14			Baboon-9
CARMIL3											Baboon-12
CARNMT1										Baboon-12
CARTPT		Baboon-9,Baboon-10,Baboon-5
CASP8AP2											Baboon-5
CASQ1						Baboon-3,Baboon-4
CASR							Baboon-10
CASS4				Baboon-9
CASZ1					Baboon-9,Baboon-2,Baboon-12
CATSPERB							Baboon-1,Baboon-9,Baboon-7
CATSPERE											Baboon-1
CBLC			Baboon-9,Baboon-11,Baboon-4,Baboon-2,Baboon-10
CBLN1									Baboon-6
CBR3		Baboon-9
CBX1		Baboon-11
CC2D2B										Baboon-10
CCDC117				Baboon-12
CCDC148										Baboon-6
CCDC150								Baboon-6
CCDC162P											Baboon-5
CCDC168				Baboon-6
CCDC177		Baboon-10
CCDC183										Baboon-1
CCDC190					Baboon-11,Baboon-9
CCDC3										Baboon-1
CCDC33					Baboon-2,Baboon-6
CCDC34				Baboon-3
CCDC36											Baboon-11,Baboon-2
CCDC38										Baboon-8,Baboon-10,Baboon-5
CCDC40									Baboon-12
CCDC42		Baboon-5
CCDC63						Baboon-9
CCDC71								Baboon-2
CCDC71L											Baboon-9
CCDC81						Baboon-11
CCDC85B		Baboon-1
CCDC90B									Baboon-12
CCDC96		Baboon-9
CCKAR							Baboon-12,Baboon-9,Baboon-5
CCL15			Baboon-10
CCL20				Baboon-6
CCL26			Baboon-10
CCL8											Baboon-1
CCN6										Baboon-5
CCNB1								Baboon-5
CCR3								Baboon-3
CCR7					Baboon-9
CCT6B								Baboon-7
CD164L2					Baboon-2
CD28								Baboon-2
CD300H								Baboon-6,Baboon-11,Baboon-8,Baboon-4,Baboon-7
CD3E									Baboon-6
CD74											Baboon-6
CD80			Baboon-11
CDC25C			Baboon-9
CDC26			Baboon-10
CDC42EP1				Baboon-10
CDC7								Baboon-7
CDCA2								Baboon-3
CDCA4								Baboon-8
CDCA5			Baboon-8
CDH11								Baboon-6,Baboon-3,Baboon-4
CDH15						Baboon-2,Baboon-4
CDH16				Baboon-9,Baboon-10,Baboon-4
CDH17			Baboon-10
CDH23								Baboon-7,Baboon-11
CDH4		Baboon-1,Baboon-8
CDKN2AIPNL	Baboon-11
CDKN2C											Baboon-2,Baboon-8,Baboon-5
CDRT4		Baboon-8
CDX2			Baboon-12,Baboon-8,Baboon-4
CEACAM20			Baboon-1,Baboon-12,Baboon-2,Baboon-4
CEACAM3								Baboon-1,Baboon-10,Baboon-5
CEACAM5			Baboon-9,Baboon-12,Baboon-7,Baboon-3,Baboon-1,Baboon-2,Baboon-10
CEBPG								Baboon-10
CELA1							Baboon-3
CELA3B							Baboon-9,Baboon-12,Baboon-8,Baboon-4,Baboon-5,Baboon-1,Baboon-10
CENPA			Baboon-9,Baboon-2
CEPT1				Baboon-12
CERS6							Baboon-3
CFAP100					Baboon-2,Baboon-5
CFAP36							Baboon-9
CFAP45					Baboon-6
CFAP53				Baboon-9
CFAP57				Baboon-11,Baboon-12,Baboon-10,Baboon-4
CFAP61						Baboon-3
CFL1										Baboon-4
CGAS					Baboon-6
CHAC1									Baboon-11,Baboon-6
CHIT1					Baboon-9,Baboon-6,Baboon-11,Baboon-8,Baboon-7,Baboon-5
CHKB					Baboon-9
CHN1	Baboon-2
CHODL			Baboon-9
CHPF2	Baboon-1
CHRM1		Baboon-12
CHRNA10	Baboon-3
CHRNB2		Baboon-6
CHST4					Baboon-5
CHST5			Baboon-3
CIAO2A									Baboon-10
CIDEA											Baboon-1,Baboon-9,Baboon-2,Baboon-6
CILP											Baboon-7,Baboon-2
CIR1											Baboon-5
CLCN1						Baboon-7
CLDN1			Baboon-2
CLDN18					Baboon-11,Baboon-12,Baboon-3
CLDN19				Baboon-5
CLDN4			Baboon-7
CLDN8				Baboon-7,Baboon-6,Baboon-10,Baboon-3
CLEC10A											Baboon-9,Baboon-8,Baboon-5
CLEC11A				Baboon-5
CLEC14A					Baboon-11,Baboon-9,Baboon-8
CLEC4D					Baboon-11,Baboon-12
CLEC6A								Baboon-10
CLK2										Baboon-8
CLP1									Baboon-4
CLPB										Baboon-9
CLPS							Baboon-12
CLPSL2			Baboon-1
CLPX										Baboon-12
CLSPN			Baboon-7
CLTB		Baboon-2
CMTM1								Baboon-9
CNGB1										Baboon-11
CNIH2									Baboon-9,Baboon-5
CNOT9		Baboon-7
CNR1										Baboon-12
CNR2								Baboon-9
CNTNAP4									Baboon-8
COASY							Baboon-3
COL11A1										Baboon-12
COL1A2						Baboon-2
COL22A1										Baboon-11
COL5A2				Baboon-10
COLEC11			Baboon-3
COPG1										Baboon-7
COPZ1						Baboon-12
COQ8B								Baboon-1
CORO1B			Baboon-11
CPA1							Baboon-11,Baboon-12,Baboon-7,Baboon-5,Baboon-3,Baboon-1,Baboon-2
CPA5		Baboon-11,Baboon-2
CPAMD8						Baboon-11,Baboon-12,Baboon-8,Baboon-4,Baboon-7,Baboon-5,Baboon-3,Baboon-1,Baboon-2
CPEB1										Baboon-6
CPNE5		Baboon-9,Baboon-11,Baboon-12,Baboon-8,Baboon-7
CPO			Baboon-9,Baboon-12,Baboon-8,Baboon-7,Baboon-3,Baboon-1,Baboon-2
CPS1			Baboon-9,Baboon-8,Baboon-4,Baboon-5,Baboon-1,Baboon-10
CPSF4L										Baboon-12
CPSF6							Baboon-3
CPSF7								Baboon-6
CPT1C										Baboon-10
CRABP1										Baboon-11
CRABP2									Baboon-3
CREG1				Baboon-8
CRHR1									Baboon-6
CRIP1								Baboon-7
CRIP3		Baboon-8
CRISPLD1										Baboon-12,Baboon-6,Baboon-4
CROCC2				Baboon-6,Baboon-12,Baboon-8,Baboon-7,Baboon-5,Baboon-3
CRYBA2							Baboon-10
CRYGD				Baboon-3
CSF3						Baboon-2
CSK								Baboon-1,Baboon-10
CSMD3								Baboon-12
CSNK1G2		Baboon-5
CSNK2A2		Baboon-1
CSRP1					Baboon-8
CTCF						Baboon-7
CTLA4								Baboon-3
CTR9			Baboon-9
CTRB2							Baboon-9,Baboon-11,Baboon-8,Baboon-4,Baboon-7,Baboon-5,Baboon-2,Baboon-10
CTSW								Baboon-9,Baboon-4
CTXN1		Baboon-9,Baboon-12,Baboon-8,Baboon-4,Baboon-1
CWC15						Baboon-11
CXCL1								Baboon-1,Baboon-12
CYTIP			Baboon-3
CYTL1			Baboon-12
DACT3	Baboon-1
DAD1								Baboon-12
DAO				Baboon-9,Baboon-6,Baboon-11,Baboon-12,Baboon-7,Baboon-3,Baboon-10
DAPP1					Baboon-8
DAW1								Baboon-10,Baboon-5
DBF4								Baboon-11
DBX2										Baboon-11
DCAF16						Baboon-10
DCAF6					Baboon-11
DCAF7						Baboon-9
DCLK3		Baboon-9
DCLRE1B			Baboon-7,Baboon-11
DCT		Baboon-5
DCXR				Baboon-7
DDHD2										Baboon-4
DDX27									Baboon-10
DDX43					Baboon-3
DEAF1	Baboon-11
DEGS2			Baboon-1
DENND6B		Baboon-11,Baboon-5
DEPDC1								Baboon-8
DEPDC1B			Baboon-6
DERL3			Baboon-11
DEXI			Baboon-3
DGAT1			Baboon-2
DGKI	Baboon-7
DHPS				Baboon-10
DHX30					Baboon-8
DIS3L2			Baboon-12
DKKL1	Baboon-4
DLX6										Baboon-6
DMGDH				Baboon-9,Baboon-11,Baboon-12,Baboon-8,Baboon-7,Baboon-3
DNAH1				Baboon-5
DNAH5					Baboon-7,Baboon-8
DNAH8										Baboon-7,Baboon-10
DNAJA2								Baboon-2,Baboon-8
DNAJB4										Baboon-8
DNAJC14						Baboon-3
DNAJC16					Baboon-1
DNAJC17						Baboon-9
DNAJC21											Baboon-12
DNAJC28				Baboon-9
DNAJC30	Baboon-7
DNAJC5G	Baboon-3
DNAL1								Baboon-12
DNMT3A										Baboon-3
DNTTIP1		Baboon-4
DOC2A		Baboon-2,Baboon-6
DOCK7									Baboon-9,Baboon-5
DOHH									Baboon-1
DOK2								Baboon-12,Baboon-4
DONSON					Baboon-11
DPPA2					Baboon-2
DRD5		Baboon-4
DSTN				Baboon-10
DTNB										Baboon-1
DTNBP1			Baboon-6
DTWD2								Baboon-4
DUOX2			Baboon-11,Baboon-10,Baboon-4
DUS2									Baboon-2
DUSP13						Baboon-11
DUSP14										Baboon-4
DUSP2			Baboon-4
DYRK4								Baboon-7
E2F8			Baboon-9,Baboon-6
ECE1			Baboon-6
ECI1									Baboon-4
ECSIT										Baboon-1
EDN3								Baboon-8
EFCAB11			Baboon-11
EFCAB12					Baboon-11
EFCAB14			Baboon-2
EFCAB6					Baboon-2
EFNA1										Baboon-6
EFNA4								Baboon-5
EGLN3										Baboon-11
EIF2AK4								Baboon-7
ELAC1					Baboon-9
ELAVL4										Baboon-1
ELFN2									Baboon-6
ELL3			Baboon-4
ELOVL7			Baboon-8,Baboon-5
ELP6			Baboon-9
EMC2							Baboon-3
EMC7			Baboon-4
EME2					Baboon-11
EMSY									Baboon-3
EMX1										Baboon-9
EN2										Baboon-12
ENGASE			Baboon-1,Baboon-9
ENKD1			Baboon-1,Baboon-5
ENKUR									Baboon-6
EPB42											Baboon-6
EPGN					Baboon-1
EPHA2								Baboon-6
EPHA6		Baboon-8
EPHB1		Baboon-2
EPHB3									Baboon-11
EPN3									Baboon-7,Baboon-9,Baboon-2
EPOR							Baboon-12
EPPK1							Baboon-4
EPS8L1											Baboon-6
EPS8L3			Baboon-6,Baboon-3
EPYC								Baboon-5
ERC2									Baboon-2
ERFE			Baboon-7
ERI3									Baboon-4
ERICH2					Baboon-2
ESM1				Baboon-9,Baboon-6,Baboon-8,Baboon-5
ESPN								Baboon-1,Baboon-6
ESPNL				Baboon-4
ESR2											Baboon-7,Baboon-11,Baboon-10
ESRP1							Baboon-3
ESRP2				Baboon-9
ESRRB						Baboon-3
ESYT3									Baboon-3
ETS2								Baboon-7
EVA1A					Baboon-2,Baboon-6
EVA1C											Baboon-11
EVI2B											Baboon-7,Baboon-11,Baboon-2
EVI5L		Baboon-12
EXO1								Baboon-7
EXOC1L											Baboon-7,Baboon-12
EXOC6B					Baboon-3
EXOSC4										Baboon-2
F10						Baboon-1
F11				Baboon-7,Baboon-8,Baboon-10,Baboon-4
F2					Baboon-1
F2RL1			Baboon-9
F2RL2								Baboon-8,Baboon-5,Baboon-4
FA2H		Baboon-7,Baboon-6
FAAP100						Baboon-7
FABP2			Baboon-12,Baboon-9
FABP3									Baboon-6
FAM117A								Baboon-5
FAM136A			Baboon-12
FAM153B		Baboon-11,Baboon-2,Baboon-12
FAM160A1						Baboon-1
FAM161A					Baboon-9,Baboon-2
FAM162B					Baboon-9,Baboon-8
FAM163A									Baboon-7,Baboon-11,Baboon-12
FAM167B					Baboon-12
FAM183A					Baboon-6
FAM189B		Baboon-3
FAM200A							Baboon-4
FAM20C						Baboon-3
FAM229B										Baboon-4
FAM24B									Baboon-1
FAM3D			Baboon-11,Baboon-8,Baboon-3
FAM43A								Baboon-6
FAM53A									Baboon-7,Baboon-3
FAM72A								Baboon-4
FAM76A											Baboon-7
FAM81B					Baboon-2,Baboon-6
FAM83D			Baboon-7,Baboon-2
FAM83F			Baboon-11,Baboon-2,Baboon-12
FAM83G				Baboon-11,Baboon-8
FAM83H					Baboon-5
FAM92B					Baboon-2
FAP											Baboon-2
FASTKD3				Baboon-4
FAT2											Baboon-1
FBLN7										Baboon-1
FBRSL1	Baboon-10
FBXL19											Baboon-5
FBXL20			Baboon-11
FBXO16										Baboon-4
FBXO33		Baboon-1
FCRL1								Baboon-3,Baboon-4
FCRL2								Baboon-8
FCRL4								Baboon-4
FER1L6			Baboon-12,Baboon-8,Baboon-7,Baboon-1,Baboon-10
FERMT3					Baboon-12
FES					Baboon-1,Baboon-12
FGD3								Baboon-7,Baboon-11
FGD6					Baboon-8
FGF6						Baboon-4
FGF9				Baboon-7,Baboon-10
FGFBP1			Baboon-6
FGFRL1									Baboon-2
FHAD1					Baboon-9,Baboon-2,Baboon-11
FHDC1			Baboon-9
FJX1		Baboon-11
FKBP1A							Baboon-11
FKBP3											Baboon-9
FKBP7											Baboon-6
FLACC1										Baboon-4
FLG					Baboon-3
FLT3									Baboon-11
FMN2									Baboon-3
FNDC1						Baboon-12
FNDC4							Baboon-4
FNDC5	Baboon-12
FOLR3					Baboon-6
FOS				Baboon-8
FOXI1				Baboon-2
FOXK2						Baboon-8
FOXL1			Baboon-10
FOXRED1		Baboon-9
FOXRED2									Baboon-4
FPR1								Baboon-10,Baboon-4
FPR2								Baboon-2
FREM3						Baboon-1,Baboon-12,Baboon-10
FRMPD1		Baboon-12
FRS3									Baboon-2
FSCN1									Baboon-3
FSTL4				Baboon-8
FTCD				Baboon-9,Baboon-2
FTO											Baboon-1,Baboon-6
FUOM				Baboon-9
FUT9							Baboon-7,Baboon-5
FXYD2				Baboon-3,Baboon-4
FXYD4				Baboon-9,Baboon-6,Baboon-12,Baboon-4,Baboon-5,Baboon-2,Baboon-10
FXYD7									Baboon-9,Baboon-6
FZD10						Baboon-9,Baboon-4
FZD7		Baboon-5
GABRB1										Baboon-9,Baboon-2,Baboon-10,Baboon-3
GABRG2									Baboon-12
GABRP			Baboon-1,Baboon-4
GAD1										Baboon-9
GADL1						Baboon-1,Baboon-11,Baboon-8,Baboon-4
GAL3ST1			Baboon-1,Baboon-9
GAL3ST2			Baboon-1,Baboon-11,Baboon-9,Baboon-3
GAL3ST3		Baboon-5
GAL3ST4								Baboon-1
GALNT14				Baboon-7,Baboon-12,Baboon-4
GALR1										Baboon-3
GAP43		Baboon-1,Baboon-7,Baboon-4
GAREM2		Baboon-6
GATA2								Baboon-1
GATA3					Baboon-11
GATA4							Baboon-9
GATA5			Baboon-1,Baboon-12,Baboon-6
GBA2								Baboon-6
GC							Baboon-8
GCLC		Baboon-11
GCM1				Baboon-9
GCM2					Baboon-1
GEMIN4		Baboon-1,Baboon-8
GET4				Baboon-9
GFER		Baboon-9
GFI1							Baboon-4
GGNBP2									Baboon-11
GHRHR				Baboon-5
GIGYF2			Baboon-9,Baboon-6,Baboon-11,Baboon-8,Baboon-5,Baboon-1,Baboon-10
GIMAP2								Baboon-8
GINS2			Baboon-6
GJA9								Baboon-1
GJB3					Baboon-1
GJB7					Baboon-9,Baboon-2,Baboon-8
GLG1				Baboon-7
GLI2								Baboon-1
GLP2R											Baboon-12,Baboon-6
GLYAT				Baboon-6,Baboon-11,Baboon-12,Baboon-4,Baboon-7,Baboon-3,Baboon-10
GMCL1						Baboon-7
GMPPB							Baboon-2
GNA15								Baboon-7,Baboon-12,Baboon-5
GNAI1									Baboon-6
GNAI2									Baboon-6
GNAT2			Baboon-2
GNB1L								Baboon-7
GNB2									Baboon-6
GNG11											Baboon-8
GNPDA2			Baboon-8
GORASP2			Baboon-11
GP1BB		Baboon-7
GPA33			Baboon-6,Baboon-8,Baboon-7,Baboon-3,Baboon-1
GPR1											Baboon-7
GPR132					Baboon-8
GPR135										Baboon-5
GPR146											Baboon-1
GPR162								Baboon-9
GPR171								Baboon-6,Baboon-8
GPR26		Baboon-10
GPR35			Baboon-3
GPR37										Baboon-11
GPR83		Baboon-10
GPRC5D								Baboon-4
GPRIN1		Baboon-7
GRHL2							Baboon-10
GRID1										Baboon-11
GRID2		Baboon-5
GRID2IP									Baboon-9
GRIN3A		Baboon-7
GRIP1		Baboon-7
GRM8									Baboon-11
GRPEL2									Baboon-7,Baboon-11
GSC											Baboon-1
GSTCD										Baboon-9
GTF2H4									Baboon-12
GTF3C4										Baboon-12
GTPBP3									Baboon-1
GUCA2B			Baboon-1,Baboon-8
GUCY2C			Baboon-9,Baboon-6,Baboon-11,Baboon-4,Baboon-3,Baboon-2,Baboon-10
GVQW3										Baboon-9,Baboon-5
GZMK								Baboon-11,Baboon-12,Baboon-4,Baboon-5,Baboon-3
H1-4								Baboon-11
HACD1						Baboon-5
HACE1				Baboon-7
HASPIN			Baboon-7
HAUS5								Baboon-8,Baboon-5
HAVCR1				Baboon-12,Baboon-9
HBP1										Baboon-7,Baboon-4
HCAR1											Baboon-9
HCN4									Baboon-11,Baboon-2,Baboon-12,Baboon-4
HCST								Baboon-11
HDAC5						Baboon-11
HEATR4				Baboon-4
HEBP2	Baboon-1
HELB								Baboon-8,Baboon-4
HENMT1										Baboon-8,Baboon-10
HEPACAM									Baboon-3
HEPN1									Baboon-3
HGD				Baboon-11,Baboon-10
HGF								Baboon-1,Baboon-2
HGH1			Baboon-9
HHLA2			Baboon-9,Baboon-11,Baboon-5,Baboon-3,Baboon-1
HIC2										Baboon-3
HIF1A		Baboon-7
HIPK4									Baboon-10
HIST1H3A			Baboon-1,Baboon-9
HK3								Baboon-9
HMGN2								Baboon-9
HMGN3								Baboon-8
HMGXB4				Baboon-6
HMX2				Baboon-5
HNRNPD								Baboon-7
HNRNPUL2	Baboon-4
HOGA1	Baboon-10
HOOK2											Baboon-12
HOXA3			Baboon-9
HOXA4											Baboon-7
HOXB6			Baboon-1,Baboon-2
HOXB9			Baboon-7,Baboon-11,Baboon-3
HOXC8			Baboon-4
HOXD1						Baboon-7
HOXD8											Baboon-10
HOXD9								Baboon-5
HPDL			Baboon-4
HPS6		Baboon-12
HR			Baboon-2
HRG				Baboon-9,Baboon-8,Baboon-5,Baboon-2,Baboon-10
HRK		Baboon-10,Baboon-3
HS3ST3A1								Baboon-3
HS3ST5										Baboon-6,Baboon-8
HSCB					Baboon-9
HSD17B13							Baboon-10
HSD17B2			Baboon-6
HSD3B2							Baboon-1
HSH2D					Baboon-7
HSP90AB1						Baboon-7
HSPA6				Baboon-4
HSPB11								Baboon-11,Baboon-3
HSPB8					Baboon-8
HTR1D			Baboon-10
HTR1F					Baboon-8
HTR5A		Baboon-7,Baboon-2
HTRA4								Baboon-12
HVCN1		Baboon-7
HYAL3			Baboon-1
HYDIN					Baboon-1
ICA1L										Baboon-7
ICAM1					Baboon-8
IDO2				Baboon-9,Baboon-6,Baboon-12,Baboon-4,Baboon-2,Baboon-10
IER2		Baboon-9
IFFO2		Baboon-5
IFNE			Baboon-4
IFT81		Baboon-11
IGFBP1							Baboon-8
IGFL1										Baboon-12
IGFL3					Baboon-9,Baboon-6
IGFN1						Baboon-5,Baboon-3
IGLON5		Baboon-6
IHH				Baboon-5
IK								Baboon-8
IKBKE								Baboon-11,Baboon-3,Baboon-4
IKZF1					Baboon-9,Baboon-2,Baboon-12
IL10								Baboon-7,Baboon-6,Baboon-8,Baboon-3
IL12RB2								Baboon-3
IL17F								Baboon-1
IL17RA					Baboon-7,Baboon-6
IL17REL							Baboon-3
IL18RAP								Baboon-12
IL1A								Baboon-7
IL1RL2				Baboon-12
IL21								Baboon-6
IL22RA2								Baboon-2,Baboon-8,Baboon-5
IL23A		Baboon-8
IL27RA								Baboon-1
IL33					Baboon-7,Baboon-3
IL5RA					Baboon-2
IMMP2L				Baboon-6
ING1				Baboon-3
INHA										Baboon-10
INHBA					Baboon-1,Baboon-9
INPP5E									Baboon-3
INPP5J					Baboon-9
INS							Baboon-11,Baboon-4,Baboon-7,Baboon-1,Baboon-2
INSC			Baboon-11
INSRR				Baboon-12,Baboon-5
INSYN2B										Baboon-7,Baboon-6
INTS8		Baboon-8
IQGAP3				Baboon-6
IQUB				Baboon-5
IRF1					Baboon-2
IRF2BPL				Baboon-9
IRX3											Baboon-5
IRX5					Baboon-1
ISM2										Baboon-6
ISX			Baboon-6,Baboon-11,Baboon-4,Baboon-5,Baboon-3,Baboon-10
ITIH1				Baboon-3
ITM2B		Baboon-3
IVNS1ABP				Baboon-11
JAG2										Baboon-10
JAK3								Baboon-2
JCAD	Baboon-1
JCHAIN								Baboon-8
KATNAL2		Baboon-2
KATNB1		Baboon-7
KBTBD13						Baboon-7
KBTBD3										Baboon-10
KBTBD8			Baboon-7,Baboon-2
KCNA5									Baboon-6
KCNA7						Baboon-12
KCND3										Baboon-4
KCNE1					Baboon-6
KCNG3		Baboon-3
KCNH2										Baboon-6
KCNH5										Baboon-10
KCNH7							Baboon-7,Baboon-2,Baboon-5
KCNJ12						Baboon-7,Baboon-8,Baboon-10,Baboon-4
KCNJ13			Baboon-9,Baboon-11,Baboon-8,Baboon-4,Baboon-5,Baboon-1,Baboon-10
KCNJ14									Baboon-6,Baboon-4
KCNJ5	Baboon-11,Baboon-9,Baboon-8,Baboon-3
KCNK16							Baboon-1,Baboon-9
KCNK17					Baboon-12
KCNK2									Baboon-2,Baboon-5
KCNK5				Baboon-11
KCNN2		Baboon-2
KCNS1										Baboon-8,Baboon-3
KCNT2		Baboon-12,Baboon-4
KCNV1										Baboon-9
KCTD14			Baboon-6
KDELR3								Baboon-5
KDF1				Baboon-2
KDM4E				Baboon-11
KDSR								Baboon-4
KERA										Baboon-7
KHDRBS1		Baboon-11
KHSRP										Baboon-1
KIAA0895									Baboon-7,Baboon-9
KIAA1755									Baboon-9,Baboon-4
KIF11			Baboon-6
KIF18A			Baboon-5
KIF20B			Baboon-8
KIF7								Baboon-1
KIR3DL2								Baboon-12
KL				Baboon-7,Baboon-8
KLF14											Baboon-9
KLF2					Baboon-6
KLHL33						Baboon-12,Baboon-7,Baboon-3,Baboon-1,Baboon-2
KLHL36					Baboon-5
KLRF1								Baboon-9,Baboon-8
KLRF2								Baboon-11,Baboon-10
KMT5B					Baboon-2
KNG1				Baboon-11,Baboon-8,Baboon-5,Baboon-2,Baboon-10
KNTC1			Baboon-11
KRT16							Baboon-1
KRT18					Baboon-9
KRT19			Baboon-9,Baboon-6,Baboon-10
KRT20			Baboon-9,Baboon-3
KRT23					Baboon-6
KYNU				Baboon-7
L3MBTL2			Baboon-6
LAMB4				Baboon-9,Baboon-8,Baboon-4,Baboon-7,Baboon-3,Baboon-2,Baboon-10
LDHAL6A			Baboon-11
LDHC								Baboon-11
LDLRAD3											Baboon-6,Baboon-8
LEF1										Baboon-11
LETM2					Baboon-2
LGALS13P1								Baboon-6
LGALSL						Baboon-12
LGR6	Baboon-5
LHFPL2			Baboon-1,Baboon-11,Baboon-6
LHPP		Baboon-5
LHX1				Baboon-5
LIAS				Baboon-5
LIN9								Baboon-3
LIPN								Baboon-9,Baboon-2,Baboon-10,Baboon-3
LIPT1			Baboon-9
LLPH				Baboon-6
LMAN1L								Baboon-10,Baboon-5
LMNTD2			Baboon-11
LMO1		Baboon-5,Baboon-11,Baboon-3
LMOD1					Baboon-11
LOC100997485			Baboon-12
LOC100997952			Baboon-1
LOC100997976											Baboon-12
LOC100997989								Baboon-9,Baboon-6,Baboon-11,Baboon-12,Baboon-7,Baboon-1,Baboon-10
LOC100998064		Baboon-12
LOC100998250		Baboon-12,Baboon-8
LOC100998436								Baboon-10
LOC100998573										Baboon-7
LOC100998659					Baboon-2
LOC100998684				Baboon-12,Baboon-2,Baboon-3
LOC100998719								Baboon-9
LOC100998784										Baboon-7
LOC100998789										Baboon-5
LOC100998904			Baboon-2
LOC100999051							Baboon-1,Baboon-10
LOC100999458				Baboon-9,Baboon-2,Baboon-3,Baboon-11
LOC100999885								Baboon-7
LOC100999979									Baboon-3
LOC101000074	Baboon-8,Baboon-3,Baboon-4
LOC101000392		Baboon-5
LOC101000503					Baboon-12,Baboon-2
LOC101000558							Baboon-7,Baboon-11
LOC101000784								Baboon-9,Baboon-10
LOC101001292					Baboon-6,Baboon-8
LOC101001307					Baboon-12,Baboon-3
LOC101001487								Baboon-12,Baboon-3
LOC101001603					Baboon-9
LOC101001617									Baboon-6
LOC101001634					Baboon-9,Baboon-2
LOC101001693			Baboon-2
LOC101001808								Baboon-11
LOC101002284										Baboon-12
LOC101002346							Baboon-7
LOC101002601				Baboon-8
LOC101002715								Baboon-9,Baboon-4
LOC101002730				Baboon-11
LOC101002878		Baboon-4
LOC101003546							Baboon-9
LOC101003577											Baboon-6
LOC101003616			Baboon-1,Baboon-12,Baboon-7
LOC101003671									Baboon-5
LOC101003803										Baboon-11
LOC101003985		Baboon-1,Baboon-11
LOC101004221											Baboon-8
LOC101004585								Baboon-12,Baboon-3
LOC101005212								Baboon-6
LOC101005341							Baboon-9,Baboon-7,Baboon-3,Baboon-1,Baboon-10
LOC101005556								Baboon-9,Baboon-10,Baboon-3
LOC101005586										Baboon-3
LOC101005596											Baboon-12
LOC101005828				Baboon-5
LOC101006116					Baboon-11
LOC101006295								Baboon-2
LOC101006360							Baboon-9,Baboon-12,Baboon-4,Baboon-7,Baboon-3,Baboon-1,Baboon-2
LOC101006392								Baboon-11
LOC101006467					Baboon-9
LOC101006700			Baboon-9,Baboon-12,Baboon-4,Baboon-7,Baboon-3,Baboon-1
LOC101006732								Baboon-7,Baboon-4
LOC101006785					Baboon-3
LOC101006929				Baboon-7,Baboon-5
LOC101007158						Baboon-5,Baboon-12,Baboon-3
LOC101007719			Baboon-11
LOC101007728					Baboon-8
LOC101008229							Baboon-3
LOC101008370				Baboon-9,Baboon-6,Baboon-11,Baboon-12,Baboon-8,Baboon-4,Baboon-7,Baboon-5,Baboon-3,Baboon-2,Baboon-10
LOC101008600								Baboon-7
LOC101008635			Baboon-9,Baboon-6,Baboon-3
LOC101008888							Baboon-12,Baboon-9,Baboon-10
LOC101008980			Baboon-10
LOC101009387						Baboon-9,Baboon-4,Baboon-7,Baboon-5,Baboon-3
LOC101009390				Baboon-8,Baboon-4
LOC101009567			Baboon-12
LOC101009600					Baboon-6
LOC101009711								Baboon-9,Baboon-11,Baboon-12,Baboon-4,Baboon-7
LOC101009825				Baboon-9,Baboon-6,Baboon-12,Baboon-8,Baboon-4,Baboon-7,Baboon-5,Baboon-10
LOC101009903				Baboon-5
LOC101009987					Baboon-2
LOC101010058					Baboon-11
LOC101010089					Baboon-2,Baboon-6,Baboon-5
LOC101010131								Baboon-8
LOC101010228						Baboon-12
LOC101010240					Baboon-9,Baboon-3
LOC101010627							Baboon-11,Baboon-12,Baboon-10
LOC101010706								Baboon-7
LOC101011023					Baboon-7
LOC101011043									Baboon-7
LOC101011318								Baboon-7,Baboon-10,Baboon-3
LOC101011710				Baboon-2,Baboon-6,Baboon-8
LOC101011933		Baboon-11
LOC101012082								Baboon-1,Baboon-7
LOC101012108			Baboon-9
LOC101012338								Baboon-9
LOC101012585								Baboon-10
LOC101012701										Baboon-11
LOC101012887					Baboon-11,Baboon-12
LOC101013007		Baboon-9
LOC101013309								Baboon-4
LOC101013367								Baboon-7,Baboon-8
LOC101013415								Baboon-6
LOC101014419							Baboon-7,Baboon-11,Baboon-2
LOC101014452				Baboon-9,Baboon-6,Baboon-11,Baboon-12,Baboon-8,Baboon-4,Baboon-7,Baboon-5,Baboon-3,Baboon-10
LOC101014684					Baboon-11
LOC101014727								Baboon-9,Baboon-12,Baboon-4,Baboon-7,Baboon-5
LOC101014729											Baboon-7,Baboon-10,Baboon-5
LOC101014797								Baboon-4
LOC101014919				Baboon-5
LOC101015173				Baboon-12,Baboon-8,Baboon-4,Baboon-7,Baboon-5
LOC101015365		Baboon-9
LOC101015422							Baboon-2
LOC101015796										Baboon-7
LOC101015815										Baboon-8
LOC101016124								Baboon-8,Baboon-4
LOC101016328											Baboon-6
LOC101016460		Baboon-7
LOC101016522									Baboon-5,Baboon-3
LOC101017012					Baboon-2
LOC101017017									Baboon-1,Baboon-5,Baboon-4
LOC101017417			Baboon-1,Baboon-6
LOC101017701			Baboon-1
LOC101017906				Baboon-5
LOC101018773					Baboon-2
LOC101018793	Baboon-2
LOC101019156								Baboon-9,Baboon-12,Baboon-7,Baboon-5,Baboon-1
LOC101019407								Baboon-10
LOC101019483										Baboon-5
LOC101019720								Baboon-10
LOC101019886			Baboon-9
LOC101020164		Baboon-11
LOC101020381				Baboon-11,Baboon-2,Baboon-6,Baboon-12
LOC101021468								Baboon-4
LOC101022143								Baboon-11,Baboon-10,Baboon-3
LOC101022187								Baboon-11,Baboon-4
LOC101022377					Baboon-8
LOC101022429								Baboon-1
LOC101023055				Baboon-8,Baboon-10,Baboon-5
LOC101023457								Baboon-11,Baboon-12,Baboon-8,Baboon-7,Baboon-3,Baboon-2
LOC101023703			Baboon-7
LOC101023944								Baboon-11,Baboon-9,Baboon-3
LOC101024006				Baboon-4
LOC101024012					Baboon-1
LOC101024127					Baboon-9
LOC101024201			Baboon-9,Baboon-6,Baboon-12,Baboon-7,Baboon-3,Baboon-1,Baboon-2
LOC101024276				Baboon-9,Baboon-6,Baboon-11,Baboon-8,Baboon-4,Baboon-7,Baboon-5,Baboon-2
LOC101024595											Baboon-9
LOC101024742								Baboon-9
LOC101025146						Baboon-9,Baboon-8
LOC101025270			Baboon-9,Baboon-11,Baboon-12,Baboon-7,Baboon-1,Baboon-2
LOC101025385					Baboon-3
LOC101025582			Baboon-6,Baboon-3,Baboon-4
LOC101025927									Baboon-12
LOC101025970					Baboon-1
LOC101025981		Baboon-9
LOC101026117							Baboon-7
LOC101026164				Baboon-8
LOC101026207					Baboon-1,Baboon-2,Baboon-6,Baboon-3
LOC101026727					Baboon-3
LOC101026878			Baboon-3
LOC101026984								Baboon-12,Baboon-6,Baboon-5
LOC103875530								Baboon-8
LOC103875553				Baboon-7,Baboon-12
LOC103876503										Baboon-11,Baboon-8
LOC103876662								Baboon-8
LOC103877138			Baboon-2
LOC103877764				Baboon-7,Baboon-8
LOC103878537										Baboon-6
LOC103878897										Baboon-9,Baboon-2
LOC103879583			Baboon-1
LOC103879998								Baboon-3
LOC103880105								Baboon-6
LOC103881088										Baboon-1
LOC103881280								Baboon-1
LOC103883303											Baboon-10
LOC103883331					Baboon-3
LOC103883457	Baboon-12,Baboon-6
LOC103883952					Baboon-9
LOC103884779									Baboon-1
LOC103884846								Baboon-7
LOC103885069					Baboon-1
LOC103885467								Baboon-9
LOC103886178											Baboon-2
LOC103886387						Baboon-11,Baboon-12,Baboon-4,Baboon-7,Baboon-5
LOC103886541									Baboon-4
LOC103886887				Baboon-11,Baboon-12,Baboon-8,Baboon-10
LOC103887267				Baboon-9,Baboon-6,Baboon-12,Baboon-8,Baboon-5,Baboon-10
LOC103887425										Baboon-10
LOC103887515										Baboon-7
LOC103887691						Baboon-1,Baboon-11,Baboon-9
LOC103887785							Baboon-3
LOC103887831					Baboon-1
LOC103887956					Baboon-9
LOC103887982								Baboon-4
LOC103888213								Baboon-4
LOC103888244								Baboon-9
LOC108580614						Baboon-11
LOC108580625			Baboon-6
LOC108580824				Baboon-11
LOC108581442									Baboon-10
LOC108581530					Baboon-9
LOC108581970										Baboon-3
LOC108582294			Baboon-11
LOC108582429	Baboon-7
LOC108582664				Baboon-10
LOC108582718								Baboon-7,Baboon-2,Baboon-4
LOC108583042						Baboon-9,Baboon-2,Baboon-5,Baboon-11
LOC108584013				Baboon-10
LOC108584694					Baboon-5
LOC108584704								Baboon-7,Baboon-12,Baboon-4
LOC108584750							Baboon-1
LOC108585187								Baboon-7
LOC108585188								Baboon-9,Baboon-11,Baboon-7,Baboon-5,Baboon-1,Baboon-10
LOC108585470				Baboon-2,Baboon-4
LOC108586323					Baboon-9
LOC108586445					Baboon-12
LOC108586674								Baboon-8
LOC108586804								Baboon-2
LOC108586923										Baboon-4
LOC108587074								Baboon-1
LOC110740385					Baboon-6
LOC110740407									Baboon-9,Baboon-2,Baboon-3
LOC110740445				Baboon-11
LOC110740484								Baboon-1,Baboon-10
LOC110740493			Baboon-9
LOC110740583		Baboon-10
LOC110740614								Baboon-7
LOC110740910				Baboon-8
LOC110741228								Baboon-1,Baboon-11
LOC110741562				Baboon-10
LOC110741587				Baboon-6
LOC110741760								Baboon-8
LOC110741998								Baboon-12,Baboon-2,Baboon-6,Baboon-8
LOC110742258								Baboon-1
LOC110742275								Baboon-8
LOC110742326										Baboon-10
LOC110742777		Baboon-7
LOC110742963			Baboon-1
LOC110743174						Baboon-8
LOC110743191					Baboon-2
LOC110743301											Baboon-5
LOC110743510			Baboon-7
LOC110743693					Baboon-7
LOC110743865								Baboon-11,Baboon-12,Baboon-8,Baboon-5,Baboon-1
LOC110743866								Baboon-1,Baboon-6
LOC110743950										Baboon-6
LOC110744030								Baboon-10
LOC116268633										Baboon-10
LOC116268652							Baboon-9,Baboon-8,Baboon-4,Baboon-5,Baboon-10
LOC116268674									Baboon-9
LOC116268830								Baboon-11
LOC116268832											Baboon-1,Baboon-9,Baboon-6,Baboon-8
LOC116268841									Baboon-1
LOC116268882			Baboon-9,Baboon-12,Baboon-7,Baboon-1,Baboon-2
LOC116268914				Baboon-10
LOC116269410											Baboon-1
LOC116269820								Baboon-12
LOC116270046								Baboon-2,Baboon-8
LOC116270255						Baboon-10
LOC116270321							Baboon-7
LOC116270599								Baboon-1
LOC116270672								Baboon-12
LOC116270797		Baboon-10
LOC116270814									Baboon-1,Baboon-4
LOC116270972					Baboon-11
LOC116270974					Baboon-12
LOC116271017		Baboon-9,Baboon-6
LOC116271019									Baboon-3
LOC116271024						Baboon-1
LOC116271078									Baboon-10
LOC116271084		Baboon-12
LOC116271297								Baboon-7
LOC116271505										Baboon-3
LOC116271609								Baboon-6
LOC116271617											Baboon-2
LOC116271694				Baboon-12
LOC116271728			Baboon-11
LOC116273653			Baboon-1
LOC116273845										Baboon-12
LOC116274116				Baboon-11
LOC116274214				Baboon-9,Baboon-6,Baboon-11,Baboon-12,Baboon-8,Baboon-4,Baboon-7,Baboon-5,Baboon-3,Baboon-2,Baboon-10
LOC116274229		Baboon-9
LOC116274443	Baboon-1,Baboon-12,Baboon-9
LOC116274469										Baboon-6
LOC116274517								Baboon-1
LOC116274525	Baboon-7,Baboon-9
LOC116274639								Baboon-7,Baboon-8
LOC116274656								Baboon-1,Baboon-12,Baboon-10,Baboon-3
LOC116274962		Baboon-12
LOC116275269								Baboon-8
LOC116275409			Baboon-7
LOC116275781										Baboon-1
LOC116275826									Baboon-7
LOC116275884									Baboon-4
LOC116275902										Baboon-3,Baboon-4
LOC116275919								Baboon-6
LOC116275951								Baboon-5
LOC116275952								Baboon-12
LOXHD1					Baboon-9,Baboon-2,Baboon-12
LRAT					Baboon-8
LRIT3				Baboon-12
LRP12											Baboon-11,Baboon-10
LRP1B									Baboon-8
LRP3		Baboon-1
LRRC10	Baboon-5
LRRC10B					Baboon-5
LRRC17									Baboon-3
LRRC23		Baboon-10
LRRC28							Baboon-7
LRRC3		Baboon-11
LRRC34									Baboon-5
LRRC45								Baboon-9
LRRC4B									Baboon-5
LRRC74A								Baboon-12
LRRIQ3							Baboon-9
LRRTM1									Baboon-7,Baboon-9,Baboon-6
LSM7				Baboon-5
LSR				Baboon-12
LVRN											Baboon-6,Baboon-10,Baboon-5
LY6H									Baboon-7,Baboon-2
LY6L									Baboon-11,Baboon-2,Baboon-6,Baboon-5
LYPD8			Baboon-11,Baboon-9,Baboon-6
LYRM2										Baboon-10
LYRM7			Baboon-4
MAB21L2			Baboon-12
MAB21L3		Baboon-2
MACROD2										Baboon-5
MAD2L1								Baboon-8
MAD2L2							Baboon-10
MAF1								Baboon-6
MAFA						Baboon-11,Baboon-4
MAGEF1				Baboon-8
MAJIN			Baboon-11
MAN2B1		Baboon-9
MANEAL									Baboon-6
MAP3K10		Baboon-12
MAP3K6					Baboon-12
MAP6D1		Baboon-7,Baboon-12
MAP7D1										Baboon-1
MAPK12				Baboon-6,Baboon-4
MAPK13							Baboon-7
MAPK15									Baboon-5
MAPRE3		Baboon-6
MASTL								Baboon-2
MAT1A							Baboon-11,Baboon-4,Baboon-7,Baboon-5,Baboon-3,Baboon-1,Baboon-2,Baboon-10
MATN4							Baboon-7,Baboon-11
MC4R								Baboon-11
MCAT									Baboon-11
MCEMP1					Baboon-11,Baboon-12,Baboon-6,Baboon-8
MCHR2									Baboon-10
MCRIP1										Baboon-6
MCRS1											Baboon-6
MDGA1		Baboon-7
MED10						Baboon-1
MED13			Baboon-11
MED27				Baboon-8
MEFV								Baboon-11,Baboon-3
MEGF10										Baboon-6
MEGF6					Baboon-1,Baboon-9,Baboon-6
MEP1A			Baboon-2,Baboon-6,Baboon-10,Baboon-5
MEP1B			Baboon-11,Baboon-2,Baboon-6,Baboon-5
METTL11B						Baboon-8
METTL21C						Baboon-1,Baboon-10
MEX3A		Baboon-11
MFSD10				Baboon-12
MFSD12		Baboon-9
MFSD2A										Baboon-4
MFSD3			Baboon-9
MGAM2			Baboon-11,Baboon-12
MGARP	Baboon-11,Baboon-8,Baboon-5
MIB2		Baboon-1,Baboon-6
MICU2										Baboon-6
MIGA1										Baboon-9
MIPOL1											Baboon-1
MIR1915HG		Baboon-3
MLF1		Baboon-10
MLLT3										Baboon-8,Baboon-10,Baboon-4
MLXIPL			Baboon-2,Baboon-8
MMP1			Baboon-11
MMP15					Baboon-6
MMP17		Baboon-1
MMP24OS		Baboon-12
MMP3										Baboon-6
MMP7					Baboon-8,Baboon-5
MOB1B			Baboon-10
MOB3A								Baboon-12,Baboon-8,Baboon-10
MOCS3								Baboon-11
MOGAT2			Baboon-7
MOGAT3			Baboon-7
MOGS							Baboon-2
MON1A				Baboon-12
MORC3						Baboon-5
MOSPD3		Baboon-9
MRGPRE		Baboon-8
MRGPRG					Baboon-3
MROH6			Baboon-2,Baboon-4
MRPL1									Baboon-12
MRPL17					Baboon-5
MRPL27						Baboon-12
MRPS26					Baboon-9,Baboon-2
MRPS28											Baboon-11
MRPS35										Baboon-6
MRPS9							Baboon-9
MS4A18			Baboon-9,Baboon-11,Baboon-8,Baboon-4,Baboon-7,Baboon-3,Baboon-2,Baboon-10
MS4A6E								Baboon-12
MSANTD4								Baboon-7
MSC								Baboon-9
MSL1										Baboon-10
MSS51						Baboon-7,Baboon-4
MSTN						Baboon-9
MSX1		Baboon-12
MTA2			Baboon-2
MTCL1										Baboon-12,Baboon-2,Baboon-5
MTHFSD		Baboon-12
MTNR1A				Baboon-9,Baboon-6,Baboon-8
MTRES1						Baboon-1
MUC15				Baboon-7,Baboon-8,Baboon-4
MUC16					Baboon-1,Baboon-6
MUC3A			Baboon-9,Baboon-6,Baboon-11,Baboon-12,Baboon-8,Baboon-4,Baboon-7,Baboon-5,Baboon-3,Baboon-1,Baboon-2,Baboon-10
MXD4											Baboon-7
MYBL2								Baboon-10,Baboon-3
MYBPC3	Baboon-9,Baboon-8,Baboon-7,Baboon-3,Baboon-1,Baboon-2,Baboon-10
MYBPH									Baboon-4
MYH13						Baboon-9,Baboon-2
MYH15			Baboon-1,Baboon-7,Baboon-3
MYH2						Baboon-1,Baboon-7,Baboon-8
MYH3						Baboon-9,Baboon-11,Baboon-12,Baboon-8,Baboon-7,Baboon-5,Baboon-3,Baboon-1
MYH4						Baboon-9,Baboon-8,Baboon-4,Baboon-7,Baboon-5,Baboon-2
MYL1						Baboon-7,Baboon-12,Baboon-2
MYL3	Baboon-6,Baboon-8
MYL5									Baboon-10
MYL7	Baboon-6,Baboon-8,Baboon-10
MYLK2						Baboon-9,Baboon-8,Baboon-10,Baboon-4
MYLPF						Baboon-11,Baboon-2
MYO1A			Baboon-12
MYO1G								Baboon-1,Baboon-5,Baboon-3
MYOT						Baboon-2
MYPOP									Baboon-3
MYRFL			Baboon-10,Baboon-3
MYT1		Baboon-12
NAA20								Baboon-10
NANOS1											Baboon-12
NAT14									Baboon-7
NAT16			Baboon-3
NCF1								Baboon-2,Baboon-8
NCK1								Baboon-6
NCKIPSD										Baboon-9
NDST1										Baboon-11
NDUFAF2											Baboon-5
NDUFAF3						Baboon-9
NDUFAF8				Baboon-8
NDUFB8				Baboon-12
NDUFB9								Baboon-7
NDUFS4								Baboon-5
NDUFS6				Baboon-4
NEGR1										Baboon-2,Baboon-6
NEU4									Baboon-12,Baboon-10
NEURL3			Baboon-11
NFATC2								Baboon-1,Baboon-2,Baboon-7
NFATC3								Baboon-4
NFE2					Baboon-11
NFKB1								Baboon-11
NFKB2				Baboon-9
NIBAN3								Baboon-10
NIPAL1			Baboon-6
NKAIN2		Baboon-5
NKX6-1							Baboon-2
NLGN1										Baboon-6
NLK						Baboon-12
NLRP11								Baboon-5
NLRP12								Baboon-5
NMB				Baboon-3
NMBR										Baboon-7
NME3		Baboon-6
NNT										Baboon-9,Baboon-3
NOL9										Baboon-8
NOS1						Baboon-9
NOTUM					Baboon-6
NOX5					Baboon-9
NOXA1				Baboon-4
NPAP1					Baboon-9
NPFFR2					Baboon-6
NPHS2				Baboon-12,Baboon-9,Baboon-10,Baboon-4
NPM3			Baboon-10
NPY		Baboon-11
NPY5R								Baboon-4
NR1I2			Baboon-2
NR2C2AP									Baboon-4
NR3C2									Baboon-10
NR5A1								Baboon-1,Baboon-6,Baboon-3
NRBP2				Baboon-7,Baboon-6
NREP										Baboon-9
NRG2				Baboon-3
NRL				Baboon-7,Baboon-6,Baboon-10,Baboon-3
NRM					Baboon-1
NSG1					Baboon-1,Baboon-12
NSUN5			Baboon-7
NSUN6		Baboon-7,Baboon-2
NUDT1				Baboon-10
NUDT16			Baboon-4
NUDT22		Baboon-11
NUMA1											Baboon-10
NXNL2		Baboon-2
NXPH1										Baboon-6
NXPH4											Baboon-5
OASL					Baboon-12,Baboon-5
OCIAD2				Baboon-12
ODAPH			Baboon-1
ODC1		Baboon-4
ODF2			Baboon-9
ODF4									Baboon-4
OFCC1					Baboon-2
OLFM2								Baboon-10
OLFM3									Baboon-12,Baboon-6
OLFM4			Baboon-9,Baboon-6,Baboon-11,Baboon-12,Baboon-7,Baboon-3,Baboon-1,Baboon-10
OPA3					Baboon-5
OPN3								Baboon-12
OPRD1		Baboon-8
OPRL1									Baboon-10
ORAI2		Baboon-7,Baboon-3
ORM1					Baboon-9,Baboon-6,Baboon-11,Baboon-12,Baboon-3,Baboon-1
ORMDL2								Baboon-8
OSCAR								Baboon-7
OSM								Baboon-7
OSR2			Baboon-3,Baboon-4
OST4											Baboon-7
OSTM1			Baboon-10
OSTN										Baboon-9,Baboon-11,Baboon-8,Baboon-4,Baboon-7,Baboon-5,Baboon-2,Baboon-10
OTOGL										Baboon-5,Baboon-4
OTOP3		Baboon-9
OTUB1		Baboon-8
OTULINL								Baboon-5
OTX1		Baboon-11
OXER1				Baboon-12,Baboon-10,Baboon-4
OXGR1									Baboon-6
OXLD1								Baboon-7
OXSR1								Baboon-5
OXTR											Baboon-1
P2RY14								Baboon-2
P3H1		Baboon-1
PA2G4				Baboon-5
PABPC3									Baboon-3
PACRG									Baboon-4
PACS1						Baboon-11,Baboon-2
PAEP		Baboon-11
PAH				Baboon-12,Baboon-6
PAIP2										Baboon-9
PAK4					Baboon-6
PAM16										Baboon-6
PAMR1											Baboon-7,Baboon-12
PAPPA2	Baboon-11
PAQR7					Baboon-9
PARD6G									Baboon-12
PARPBP			Baboon-11
PARS2		Baboon-1
PASK										Baboon-3
PAX5								Baboon-7
PAX6		Baboon-1
PAX8				Baboon-11,Baboon-8,Baboon-4
PCARE					Baboon-9
PCBP3						Baboon-11
PCDH15		Baboon-10
PCDH8										Baboon-9
PCDHB15					Baboon-6
PCDHB2									Baboon-4
PCLO									Baboon-12,Baboon-2
PCMT1		Baboon-4
PCOLCE											Baboon-1,Baboon-9
PCP4									Baboon-1,Baboon-12,Baboon-8,Baboon-5
PCSK9			Baboon-11
PDAP1		Baboon-7
PDE3B		Baboon-11
PDE6C											Baboon-12,Baboon-8
PDE6H								Baboon-8
PDLIM7						Baboon-8,Baboon-5
PDPK1								Baboon-10
PDXDC1				Baboon-4
PEF1					Baboon-2
PELI1			Baboon-3
PEX12											Baboon-10
PEX14				Baboon-2
PEX6										Baboon-1,Baboon-9
PF4V1								Baboon-11,Baboon-6
PGAM2						Baboon-8
PGBD4								Baboon-2,Baboon-8
PGC					Baboon-9,Baboon-11,Baboon-12,Baboon-3,Baboon-1,Baboon-2
PGF					Baboon-2
PHC3						Baboon-1
PHETA2			Baboon-3
PHF24									Baboon-11
PHF5A									Baboon-12
PHF7											Baboon-5
PHOSPHO1								Baboon-8
PHOX2A									Baboon-3
PHRF1								Baboon-1,Baboon-8
PHYHIPL										Baboon-4
PI15											Baboon-6,Baboon-8
PIANP		Baboon-7,Baboon-9,Baboon-4
PIDD1		Baboon-9
PIGM			Baboon-9
PIGW										Baboon-8
PIK3C2G							Baboon-7,Baboon-8
PIMREG			Baboon-10
PIN1				Baboon-7
PIP					Baboon-9,Baboon-2,Baboon-5
PIWIL2											Baboon-1
PKD1L2						Baboon-7,Baboon-5
PKLR				Baboon-11,Baboon-12,Baboon-5
PKN1								Baboon-8,Baboon-10
PLA2G12B			Baboon-5
PLA2G2F			Baboon-2
PLAA								Baboon-2
PLAUR								Baboon-9
PLB1			Baboon-6,Baboon-11,Baboon-12,Baboon-4,Baboon-3,Baboon-1,Baboon-2,Baboon-10
PLCD1			Baboon-8
PLD5										Baboon-5
PLEK2			Baboon-7
PLEKHD1									Baboon-11,Baboon-3
PLEKHG6			Baboon-9,Baboon-12,Baboon-4,Baboon-7,Baboon-1
PLEKHG7	Baboon-1,Baboon-12,Baboon-9,Baboon-10
PLGRKT				Baboon-11
PLIN5	Baboon-11
PLK4			Baboon-8
PLLP		Baboon-2
PLPPR4										Baboon-9
PLXNA1		Baboon-5
PM20D1			Baboon-2
PMEL											Baboon-5
PNKP								Baboon-11
PNMA8B									Baboon-3
PNPLA1				Baboon-6,Baboon-11,Baboon-12,Baboon-8,Baboon-7,Baboon-5,Baboon-2
PNPLA2			Baboon-2
PNRC1					Baboon-1
POLE2			Baboon-7
POLN										Baboon-7
POLR2B							Baboon-5
POLR2H								Baboon-1
POLR3H				Baboon-7
POPDC3	Baboon-5
POU6F2										Baboon-3
PPARG											Baboon-7,Baboon-11,Baboon-8
PPCDC			Baboon-2
PPFIA3										Baboon-8
PPID	Baboon-3
PPIE							Baboon-5
PPM1G										Baboon-2
PPP1R16A				Baboon-5
PPP1R1A						Baboon-8,Baboon-5,Baboon-4
PPP1R35				Baboon-6
PPP2CB							Baboon-2
PPP2R2C		Baboon-2
PPWD1	Baboon-4
PPY							Baboon-9,Baboon-2,Baboon-10,Baboon-4
PRAM1								Baboon-8
PRAP1			Baboon-12,Baboon-7,Baboon-5,Baboon-3,Baboon-1,Baboon-10
PRDX5									Baboon-4
PRF1								Baboon-8,Baboon-3
PRIMA1									Baboon-5,Baboon-4
PRKAG3						Baboon-1,Baboon-11,Baboon-2
PRKG2			Baboon-7
PRKRA		Baboon-1
PRLHR									Baboon-3
PROC		Baboon-3
PRODH2				Baboon-11,Baboon-6,Baboon-8
PROKR1										Baboon-12
PRPF18	Baboon-7
PRPH		Baboon-11
PRR29					Baboon-11
PRR5		Baboon-9
PRRG2				Baboon-12
PRSS16			Baboon-8
PRSS33									Baboon-2
PRSS42P						Baboon-9
PRSS45P									Baboon-9
PRX	Baboon-9
PSD		Baboon-11
PSMB1				Baboon-3
PSMB5											Baboon-6
PSMC6										Baboon-2
PSMD4		Baboon-3
PSMD6			Baboon-9
PSMD8										Baboon-4
PSMD9				Baboon-12
PSTPIP1								Baboon-7,Baboon-12,Baboon-6
PTAFR								Baboon-4
PTF1A							Baboon-11
PTGER2											Baboon-7
PTGES		Baboon-1
PTGIR								Baboon-8
PTK2								Baboon-2
PTPRD											Baboon-6
PTPRN										Baboon-11
PTPRU		Baboon-1,Baboon-7
PTX3								Baboon-1
PTX4								Baboon-8
PUM2						Baboon-11
PURA											Baboon-8
PUS7L									Baboon-4
PXDNL					Baboon-1,Baboon-2
PYCR3		Baboon-9
PYGL								Baboon-2,Baboon-5
QRFPR										Baboon-8
QTRT1					Baboon-6
RAB10									Baboon-12,Baboon-4
RAB11B					Baboon-6
RAB11FIP5		Baboon-12
RAB22A					Baboon-6
RAB24									Baboon-11
RAB32											Baboon-2
RAB5B								Baboon-3
RAC3				Baboon-7
RAD54B								Baboon-11
RAE1								Baboon-11
RAG1								Baboon-8
RALGDS		Baboon-7
RAPSN						Baboon-8,Baboon-10
RARA					Baboon-1
RASAL2		Baboon-1
RASGRP1				Baboon-6
RASL10A		Baboon-4
RBM23		Baboon-11
RBM44										Baboon-1,Baboon-9,Baboon-7,Baboon-8
RBP2			Baboon-9,Baboon-6,Baboon-11,Baboon-5,Baboon-2,Baboon-10
RBPJL							Baboon-9,Baboon-4,Baboon-7,Baboon-3,Baboon-1,Baboon-2,Baboon-10
RCOR2		Baboon-4
REELD1					Baboon-11
REEP4			Baboon-9
REG4			Baboon-11,Baboon-12,Baboon-3
RELB								Baboon-11,Baboon-10
REN				Baboon-12
RET	Baboon-10
RETN								Baboon-11,Baboon-12,Baboon-6,Baboon-8
RFNG		Baboon-12
RFPL1									Baboon-12
RFX2						Baboon-4
RFX4										Baboon-3
RGCC	Baboon-10
RGS10								Baboon-11
RGS12										Baboon-7
RGS19								Baboon-9
RGS8									Baboon-11,Baboon-4
RHCG				Baboon-7,Baboon-6,Baboon-3
RHOD	Baboon-7
RHOQ								Baboon-10
RIBC2									Baboon-11
RIMS1		Baboon-1,Baboon-9
RIMS4										Baboon-9,Baboon-12,Baboon-3,Baboon-1,Baboon-2
RIPOR1				Baboon-10
RND1										Baboon-8
RND2									Baboon-11,Baboon-6
RNF11		Baboon-4
RNF13							Baboon-7
RNF145				Baboon-7,Baboon-9
RNF186				Baboon-10,Baboon-5
RNF220											Baboon-7
RNF41							Baboon-4
RNPEP			Baboon-11
RO60		Baboon-1
ROBO4	Baboon-8
ROM1		Baboon-9
ROR2			Baboon-12
ROS1					Baboon-5,Baboon-6,Baboon-3
RP1						Baboon-4
RPA3										Baboon-1
RPE65									Baboon-11,Baboon-6
RPL39L								Baboon-7,Baboon-5
RPL5									Baboon-6
RPL7								Baboon-2
RPL7A								Baboon-11
RPP21		Baboon-11,Baboon-8
RPP25										Baboon-11
RPP38-DT				Baboon-4
RPP40								Baboon-3
RPRML		Baboon-8
RPS27L				Baboon-6
RRAGA									Baboon-9
RRH									Baboon-2,Baboon-5
RRM1				Baboon-12
RRP15						Baboon-7
RSPO1					Baboon-1,Baboon-2,Baboon-7
RSPO3		Baboon-3
RTBDN									Baboon-6
RTN4IP1										Baboon-11
RTP1		Baboon-5
RUNDC3A										Baboon-12,Baboon-5
RUNX1T1										Baboon-12,Baboon-6
RWDD2A									Baboon-10
RXFP1										Baboon-11
RXRB								Baboon-5
S100A12								Baboon-5
S100A6									Baboon-10
S100P			Baboon-6,Baboon-10
S1PR2								Baboon-7
SAA2											Baboon-9,Baboon-6,Baboon-12,Baboon-7,Baboon-5,Baboon-1,Baboon-2
SAA4											Baboon-5
SAE1											Baboon-1
SALL2									Baboon-2
SALL3		Baboon-10
SALL4					Baboon-1,Baboon-6
SAMD15		Baboon-2
SAPCD2			Baboon-11
SASS6											Baboon-2
SBK1						Baboon-10
SBK2						Baboon-8
SCAND1				Baboon-11
SCEL					Baboon-1,Baboon-12,Baboon-9,Baboon-7
SCGB1A1					Baboon-6
SCGB3A2					Baboon-9,Baboon-6,Baboon-12,Baboon-7,Baboon-1,Baboon-2
SCIMP								Baboon-9,Baboon-10
SCN3A									Baboon-7
SCN5A	Baboon-10
SCRT1									Baboon-6
SCUBE3									Baboon-6
SDC4									Baboon-7
SDF4			Baboon-7
SDK2		Baboon-11,Baboon-9,Baboon-4
SEC14L4					Baboon-1,Baboon-11,Baboon-3
SEC61G							Baboon-12
SELENOV					Baboon-11
SEMA3F									Baboon-5
SEMG1							Baboon-1
SENP8											Baboon-5
SEPTIN2				Baboon-12
SEPTIN3								Baboon-12
SERP1									Baboon-11
SERP2		Baboon-8
SERPINA10				Baboon-11,Baboon-2,Baboon-6
SERPINA4							Baboon-9,Baboon-5,Baboon-4
SERPINA6				Baboon-9,Baboon-6,Baboon-4,Baboon-3,Baboon-2,Baboon-10
SERPINB2					Baboon-9
SERPINB4					Baboon-9,Baboon-6,Baboon-11,Baboon-12,Baboon-8,Baboon-7,Baboon-5,Baboon-3,Baboon-1,Baboon-2
SERPINB7			Baboon-9,Baboon-6,Baboon-11,Baboon-8,Baboon-4,Baboon-5,Baboon-3,Baboon-2
SERPINC1				Baboon-12
SERPIND1										Baboon-7
SERPINE1					Baboon-5
SERPINI2							Baboon-12,Baboon-9,Baboon-8
SETD6	Baboon-11,Baboon-2
SETDB2								Baboon-12,Baboon-4
SF3B2								Baboon-1,Baboon-2
SFI1								Baboon-7,Baboon-9,Baboon-4
SFTA2					Baboon-7,Baboon-12,Baboon-6,Baboon-8
SFTPA1					Baboon-9,Baboon-6,Baboon-11,Baboon-12,Baboon-8,Baboon-7,Baboon-5,Baboon-3,Baboon-1,Baboon-2
SFTPB					Baboon-9
SFTPC					Baboon-9,Baboon-6,Baboon-11,Baboon-1,Baboon-2
SFTPD					Baboon-9,Baboon-6,Baboon-12,Baboon-7,Baboon-5,Baboon-3,Baboon-1,Baboon-2
SGCA						Baboon-12,Baboon-5
SGO2								Baboon-5
SH2D6									Baboon-10
SH3BGRL3									Baboon-12
SH3BP1								Baboon-7
SH3D21			Baboon-6,Baboon-10
SHBG				Baboon-9,Baboon-12,Baboon-7,Baboon-3,Baboon-2
SHH					Baboon-1,Baboon-7
SHISA3							Baboon-1
SI			Baboon-6,Baboon-11,Baboon-12,Baboon-8,Baboon-4,Baboon-7,Baboon-3,Baboon-10
SIAH1											Baboon-6,Baboon-8
SIGIRR			Baboon-3
SIGLEC1								Baboon-1,Baboon-10
SIGLEC5								Baboon-6
SIPA1					Baboon-11,Baboon-5
SIRT6								Baboon-6
SIX1						Baboon-9
SLA2								Baboon-4
SLAIN1			Baboon-11
SLAMF7			Baboon-3
SLC12A8									Baboon-12
SLC12A9			Baboon-9
SLC16A12				Baboon-8,Baboon-10,Baboon-4
SLC16A4				Baboon-3
SLC16A6								Baboon-2
SLC17A1				Baboon-9,Baboon-6,Baboon-4,Baboon-5,Baboon-10
SLC22A1				Baboon-12
SLC22A11				Baboon-6,Baboon-12,Baboon-4,Baboon-7,Baboon-3
SLC22A12				Baboon-12,Baboon-5
SLC22A13				Baboon-9
SLC22A6				Baboon-7,Baboon-8,Baboon-5
SLC22A8				Baboon-12,Baboon-6
SLC22A9				Baboon-6,Baboon-11,Baboon-12,Baboon-7,Baboon-5,Baboon-3
SLC23A1								Baboon-2
SLC23A3				Baboon-3
SLC24A3											Baboon-1,Baboon-10
SLC25A32		Baboon-6
SLC25A34						Baboon-5
SLC26A1				Baboon-10
SLC26A3			Baboon-1,Baboon-11,Baboon-9,Baboon-6
SLC27A6	Baboon-9
SLC28A2				Baboon-9,Baboon-6,Baboon-11,Baboon-12,Baboon-5,Baboon-2,Baboon-10
SLC29A2									Baboon-6
SLC29A3				Baboon-3
SLC2A6									Baboon-1
SLC2A7			Baboon-12,Baboon-2
SLC2A9										Baboon-7,Baboon-12,Baboon-10
SLC34A1				Baboon-9,Baboon-6,Baboon-12,Baboon-5,Baboon-2
SLC34A2					Baboon-9,Baboon-6,Baboon-11,Baboon-8,Baboon-7,Baboon-3,Baboon-2
SLC34A3				Baboon-3
SLC35A3			Baboon-9,Baboon-3
SLC35D3									Baboon-2
SLC35F4				Baboon-9,Baboon-8
SLC36A2						Baboon-9
SLC37A2								Baboon-11,Baboon-4
SLC45A1		Baboon-4
SLC4A1				Baboon-4
SLC4A2								Baboon-5
SLC52A2		Baboon-10
SLC5A10				Baboon-11,Baboon-9,Baboon-8,Baboon-5
SLC5A8				Baboon-7,Baboon-10
SLC6A1										Baboon-5
SLC6A11									Baboon-8,Baboon-5
SLC6A16								Baboon-1
SLC6A18				Baboon-11,Baboon-12,Baboon-4,Baboon-7,Baboon-3,Baboon-10
SLC6A5										Baboon-12
SLC6A9							Baboon-8
SLC7A11									Baboon-12,Baboon-3
SLC7A13				Baboon-7,Baboon-11,Baboon-9,Baboon-6
SLITRK5									Baboon-12
SMAD7	Baboon-7
SMAD9		Baboon-11
SMARCD2					Baboon-12
SMARCE1						Baboon-1,Baboon-3
SMCO2										Baboon-7
SMIM13						Baboon-1
SMIM24				Baboon-5,Baboon-7,Baboon-3,Baboon-4
SMIM3							Baboon-12
SMIM34A				Baboon-12
SMIM41					Baboon-3
SMTNL2				Baboon-6,Baboon-5
SNAI3						Baboon-4
SND1								Baboon-11
SNRNP40					Baboon-2
SNTG1									Baboon-11,Baboon-12
SNX14								Baboon-8
SNX33			Baboon-4
SOCS5										Baboon-3
SOHLH2		Baboon-12
SORCS2		Baboon-10
SOST				Baboon-3
SP2										Baboon-5
SP7										Baboon-4
SP9		Baboon-10
SPAAR			Baboon-4
SPACA3				Baboon-8
SPAG17					Baboon-2
SPAG6										Baboon-10
SPATA2L									Baboon-11
SPC24			Baboon-9,Baboon-5
SPCS1								Baboon-11
SPEF1									Baboon-11
SPG21								Baboon-7
SPINK1							Baboon-4
SPINK6				Baboon-6
SPNS3				Baboon-9,Baboon-2,Baboon-3,Baboon-11
SPRTN						Baboon-2
SPSB1						Baboon-1
SPTBN2				Baboon-3
SPTSSB										Baboon-11,Baboon-12,Baboon-10
SRCAP						Baboon-7
SRFBP1										Baboon-11,Baboon-5
SRSF12		Baboon-1
SSC4D						Baboon-3
SSTR1					Baboon-7
SSU72						Baboon-9,Baboon-8
ST14			Baboon-3
ST3GAL2											Baboon-6
ST3GAL3	Baboon-2
ST6GALNAC1			Baboon-12,Baboon-2,Baboon-8
ST8SIA2											Baboon-1,Baboon-11
ST8SIA3									Baboon-7
ST8SIA5									Baboon-10
ST8SIA6									Baboon-1,Baboon-5
STAB1						Baboon-3
STAC											Baboon-8
STAC3						Baboon-1
STAP2			Baboon-7
STAT4					Baboon-9
STC1										Baboon-11
STEAP1				Baboon-4
STIL			Baboon-11
STK32B				Baboon-8,Baboon-5
STPG1					Baboon-12
STRAP								Baboon-3
STRIP1										Baboon-11
STRN3						Baboon-8,Baboon-5
STT3A										Baboon-5
STX11				Baboon-7
STX1A		Baboon-7
STXBP5L		Baboon-9,Baboon-6
SUCLG1				Baboon-7
SUCO								Baboon-10
SUGT1					Baboon-8
SULT1B1			Baboon-9,Baboon-12,Baboon-8,Baboon-4,Baboon-10
SULT1E1			Baboon-9,Baboon-8,Baboon-4
SULT2A1			Baboon-6,Baboon-8,Baboon-5,Baboon-2,Baboon-10
SULT2B1			Baboon-1,Baboon-7
SULT4A1		Baboon-7,Baboon-2
SUPT3H			Baboon-6
SURF2								Baboon-4
SV2C										Baboon-5
SVBP								Baboon-1
SVEP1											Baboon-7,Baboon-9
SWI5										Baboon-1,Baboon-5
SYCN							Baboon-9
SYCP2										Baboon-11
SYCP2L					Baboon-1,Baboon-7,Baboon-8,Baboon-5
SYNJ1											Baboon-6
SYNPO2L						Baboon-12,Baboon-3
SYPL2						Baboon-8,Baboon-10
SYT14		Baboon-1,Baboon-5,Baboon-3,Baboon-4
SYT6										Baboon-7,Baboon-11,Baboon-6
SYT8								Baboon-1
TACC3								Baboon-5
TACR3									Baboon-3
TADA3								Baboon-11
TAF1D								Baboon-1
TAF5				Baboon-11
TAF6										Baboon-7
TAF7		Baboon-4
TAGLN3										Baboon-6,Baboon-4
TARBP2									Baboon-10
TBATA				Baboon-11,Baboon-2,Baboon-6,Baboon-8
TBCCD1									Baboon-1
TBK1										Baboon-5
TBP								Baboon-1
TBX15						Baboon-7,Baboon-5
TBX18											Baboon-12,Baboon-2
TBX19				Baboon-4
TBX21								Baboon-2
TBXA2R					Baboon-11,Baboon-12
TBXAS1								Baboon-7
TCEA2		Baboon-9
TCEANC2											Baboon-8
TCFL5								Baboon-4
TCL1A								Baboon-8
TCL1B				Baboon-10
TCP10L2					Baboon-1
TCP11L2						Baboon-1
TCTA		Baboon-3
TCTEX1D1	Baboon-12
TDG						Baboon-3
TDO2					Baboon-5,Baboon-11,Baboon-3
TDP1									Baboon-5
TDRD12				Baboon-2,Baboon-10
TECTB											Baboon-1,Baboon-12,Baboon-9,Baboon-10
TEKT2		Baboon-9,Baboon-2,Baboon-11
TENT4A											Baboon-7
TEX12								Baboon-12
TEX29											Baboon-11
TFAP2B				Baboon-9
TFF3			Baboon-6,Baboon-3
TG								Baboon-2
TGFBI											Baboon-11
TGFBR3L		Baboon-7
TGM7				Baboon-12
THAP1									Baboon-2
THAP7				Baboon-3
THOC1									Baboon-3
THOC5								Baboon-6
THOC7								Baboon-5
THRA		Baboon-8
TIAM2			Baboon-5
TICRR			Baboon-12,Baboon-3
TIGD6				Baboon-7
TIMD4								Baboon-12,Baboon-6,Baboon-4
TIMM10			Baboon-7
TIMP4										Baboon-12
TJP3			Baboon-1,Baboon-10
TK1			Baboon-2
TLCD3A										Baboon-12
TLE2	Baboon-7
TLR3			Baboon-7,Baboon-3
TM4SF20			Baboon-6,Baboon-8,Baboon-5
TM6SF2			Baboon-7,Baboon-3,Baboon-4
TM9SF4						Baboon-2
TMC1									Baboon-7
TMC5					Baboon-6
TMED2					Baboon-12
TMEFF2									Baboon-1
TMEM115					Baboon-6
TMEM116								Baboon-9
TMEM121B										Baboon-11,Baboon-10
TMEM132D		Baboon-11
TMEM150A				Baboon-6
[truncated: 229 more rows]
