# Supplementary material for: Genome-wide allele-specific expression in multi-tissue samples from healthy male baboons reveals the transcriptional complexity of mammals
Source: Cell Genom. 2025 Apr 4;5(5):100823. doi: 10.1016/j.xgen.2025.100823 (PMC12143330; doi:10.1016/j.xgen.2025.100823)
Supplement: Table S12. List of tissue-agnostic ASE genes within a baboon, related to Figure 3 [file mmc14.xlsx]

## Sheet: Sheet1
List of tissue-agnostic ASE genes identified by MBASED
Gene name	HEA	HIP	ILE	KIC	LUN	MUG	PAN	SPL	THA	VIC	WAT
A1CF			Baboon-7	Baboon-12,Baboon-3			Baboon-5
A4GALT	Baboon-5			Baboon-9	Baboon-6,Baboon-5		Baboon-3	Baboon-5
A4GNT				Baboon-11			Baboon-12	Baboon-9,Baboon-12,Baboon-8,Baboon-4,Baboon-5,Baboon-3
AAAS	Baboon-12	Baboon-6,Baboon-5,Baboon-4	Baboon-12,Baboon-6,Baboon-10,Baboon-4	Baboon-12	Baboon-6,Baboon-3	Baboon-12,Baboon-5	Baboon-12	Baboon-12,Baboon-10,Baboon-3,Baboon-4	Baboon-5,Baboon-12,Baboon-3,Baboon-4	Baboon-6,Baboon-4,Baboon-5,Baboon-3,Baboon-10	Baboon-12
AACS		Baboon-5,Baboon-3	Baboon-5,Baboon-11,Baboon-3		Baboon-5,Baboon-7,Baboon-3	Baboon-7	Baboon-12,Baboon-8		Baboon-11,Baboon-8	Baboon-12	Baboon-1,Baboon-11,Baboon-8,Baboon-5
AADAC			Baboon-9,Baboon-6,Baboon-11,Baboon-8,Baboon-7,Baboon-5		Baboon-9,Baboon-6,Baboon-11,Baboon-8,Baboon-5
AAGAB			Baboon-12	Baboon-5		Baboon-7,Baboon-2		Baboon-5			Baboon-10
AAK1	Baboon-3	Baboon-1,Baboon-7	Baboon-2	Baboon-7,Baboon-6,Baboon-3	Baboon-2	Baboon-12		Baboon-3	Baboon-2	Baboon-1,Baboon-12,Baboon-6,Baboon-7
AAMP		Baboon-2		Baboon-9,Baboon-3
AAR2					Baboon-11				Baboon-7	Baboon-11	Baboon-12
AARD			Baboon-9	Baboon-11,Baboon-9,Baboon-4	Baboon-11,Baboon-9,Baboon-8
AARS1	Baboon-9	Baboon-10			Baboon-6		Baboon-4			Baboon-5
AARS2					Baboon-11	Baboon-11		Baboon-10
AASDH		Baboon-6	Baboon-5,Baboon-3	Baboon-9,Baboon-6,Baboon-3	Baboon-5	Baboon-11,Baboon-5	Baboon-11	Baboon-11,Baboon-12,Baboon-5	Baboon-12,Baboon-4	Baboon-11,Baboon-12,Baboon-4
AASDHPPT		Baboon-8									Baboon-5
AASS	Baboon-9,Baboon-8,Baboon-3	Baboon-4	Baboon-7,Baboon-2,Baboon-8	Baboon-6,Baboon-3	Baboon-1,Baboon-9,Baboon-2	Baboon-8,Baboon-3		Baboon-9,Baboon-12,Baboon-8,Baboon-4,Baboon-7,Baboon-1,Baboon-2	Baboon-8,Baboon-3	Baboon-1,Baboon-7	Baboon-1
AATF							Baboon-2		Baboon-2
AATK		Baboon-8,Baboon-3								Baboon-10
ABAT		Baboon-1,Baboon-8	Baboon-1,Baboon-12	Baboon-12,Baboon-9,Baboon-8,Baboon-4	Baboon-1,Baboon-2,Baboon-8		Baboon-1,Baboon-11,Baboon-10,Baboon-4	Baboon-12,Baboon-8	Baboon-1,Baboon-11,Baboon-8	Baboon-9,Baboon-8,Baboon-4,Baboon-3,Baboon-1	Baboon-11,Baboon-12,Baboon-8,Baboon-1,Baboon-10
ABCA1	Baboon-6			Baboon-6,Baboon-5	Baboon-6				Baboon-10,Baboon-3		Baboon-7
ABCA10	Baboon-9,Baboon-8				Baboon-7,Baboon-9,Baboon-8	Baboon-5			Baboon-5	Baboon-10,Baboon-5	Baboon-9,Baboon-11,Baboon-8,Baboon-5,Baboon-1,Baboon-10
ABCA4			Baboon-12,Baboon-2,Baboon-4					Baboon-9,Baboon-8,Baboon-4,Baboon-7,Baboon-2			Baboon-10
ABCA5		Baboon-11,Baboon-4	Baboon-7			Baboon-8	Baboon-7	Baboon-7,Baboon-5	Baboon-7	Baboon-9,Baboon-11,Baboon-8,Baboon-7,Baboon-5
ABCA6	Baboon-10,Baboon-4			Baboon-5,Baboon-8,Baboon-3	Baboon-5,Baboon-11,Baboon-7,Baboon-3	Baboon-5					Baboon-2,Baboon-8,Baboon-10,Baboon-5
ABCA8	Baboon-7,Baboon-10,Baboon-3	Baboon-2	Baboon-9,Baboon-2,Baboon-12,Baboon-11	Baboon-11,Baboon-2,Baboon-3,Baboon-4	Baboon-9,Baboon-12,Baboon-8,Baboon-7,Baboon-3	Baboon-7,Baboon-12,Baboon-9,Baboon-3		Baboon-7,Baboon-11,Baboon-2,Baboon-12	Baboon-1,Baboon-11,Baboon-12,Baboon-4	Baboon-2,Baboon-5	Baboon-1,Baboon-2,Baboon-7,Baboon-5
ABCA9	Baboon-11,Baboon-2,Baboon-8	Baboon-8,Baboon-5,Baboon-4	Baboon-9	Baboon-11,Baboon-12,Baboon-8,Baboon-4,Baboon-7,Baboon-5	Baboon-1,Baboon-9,Baboon-5	Baboon-1,Baboon-5	Baboon-9,Baboon-4,Baboon-5,Baboon-1,Baboon-2		Baboon-7,Baboon-12,Baboon-5	Baboon-1,Baboon-11,Baboon-8,Baboon-5	Baboon-1,Baboon-12,Baboon-9,Baboon-10
ABCB1	Baboon-7		Baboon-7,Baboon-12,Baboon-6,Baboon-3	Baboon-12	Baboon-7,Baboon-12,Baboon-3			Baboon-7,Baboon-12,Baboon-2	Baboon-11,Baboon-12	Baboon-12	Baboon-7,Baboon-12
ABCB10	Baboon-9,Baboon-6,Baboon-11,Baboon-12,Baboon-8,Baboon-4,Baboon-7,Baboon-5,Baboon-3,Baboon-1,Baboon-2,Baboon-10	Baboon-9,Baboon-6,Baboon-11,Baboon-12,Baboon-8,Baboon-4,Baboon-7,Baboon-5,Baboon-3,Baboon-1,Baboon-2,Baboon-10	Baboon-9,Baboon-6,Baboon-11,Baboon-12,Baboon-8,Baboon-4,Baboon-7,Baboon-5,Baboon-3,Baboon-1,Baboon-2,Baboon-10	Baboon-9,Baboon-6,Baboon-11,Baboon-12,Baboon-8,Baboon-4,Baboon-7,Baboon-3,Baboon-2,Baboon-10	Baboon-9,Baboon-6,Baboon-11,Baboon-12,Baboon-8,Baboon-7,Baboon-5,Baboon-3,Baboon-1,Baboon-2	Baboon-9,Baboon-11,Baboon-12,Baboon-8,Baboon-4,Baboon-7,Baboon-3,Baboon-1,Baboon-2,Baboon-10	Baboon-9,Baboon-11,Baboon-12,Baboon-8,Baboon-4,Baboon-7,Baboon-3,Baboon-2,Baboon-10	Baboon-9,Baboon-6,Baboon-11,Baboon-12,Baboon-8,Baboon-4,Baboon-7,Baboon-5,Baboon-3,Baboon-1,Baboon-2,Baboon-10	Baboon-9,Baboon-6,Baboon-11,Baboon-12,Baboon-8,Baboon-4,Baboon-7,Baboon-5,Baboon-3,Baboon-1,Baboon-2,Baboon-10	Baboon-9,Baboon-6,Baboon-11,Baboon-12,Baboon-4,Baboon-7,Baboon-5,Baboon-3,Baboon-1,Baboon-2,Baboon-10	Baboon-9,Baboon-6,Baboon-11,Baboon-12,Baboon-8,Baboon-7,Baboon-5,Baboon-1,Baboon-2,Baboon-10
ABCB11	Baboon-9,Baboon-5,Baboon-1,Baboon-2,Baboon-10					Baboon-9,Baboon-2,Baboon-5
ABCB6					Baboon-9	Baboon-1,Baboon-5					Baboon-11
ABCB9		Baboon-10								Baboon-6
ABCC1	Baboon-11,Baboon-3,Baboon-4	Baboon-1	Baboon-8,Baboon-5,Baboon-4		Baboon-12,Baboon-8,Baboon-5	Baboon-8,Baboon-4		Baboon-10	Baboon-11,Baboon-4	Baboon-12	Baboon-10,Baboon-5
ABCC10				Baboon-8		Baboon-3			Baboon-7	Baboon-6
ABCC3			Baboon-1,Baboon-6,Baboon-3,Baboon-4		Baboon-12,Baboon-6		Baboon-3	Baboon-9,Baboon-6
ABCC4			Baboon-9,Baboon-5	Baboon-9,Baboon-6,Baboon-11,Baboon-8,Baboon-4,Baboon-7,Baboon-5	Baboon-7,Baboon-9,Baboon-8,Baboon-5		Baboon-1	Baboon-8
ABCC5	Baboon-1,Baboon-12	Baboon-1,Baboon-11,Baboon-5	Baboon-1,Baboon-12,Baboon-6,Baboon-7	Baboon-7,Baboon-12,Baboon-6,Baboon-5	Baboon-6,Baboon-12,Baboon-7,Baboon-5,Baboon-1	Baboon-1,Baboon-12,Baboon-7		Baboon-1,Baboon-12,Baboon-7,Baboon-8	Baboon-1,Baboon-12	Baboon-1	Baboon-1
ABCC6			Baboon-11,Baboon-12	Baboon-9,Baboon-11,Baboon-12,Baboon-4,Baboon-2			Baboon-12
ABCC8		Baboon-9,Baboon-6,Baboon-12,Baboon-7,Baboon-1			Baboon-7		Baboon-7,Baboon-8			Baboon-7,Baboon-6
ABCC9	Baboon-1,Baboon-6,Baboon-4		Baboon-4			Baboon-12,Baboon-8,Baboon-4		Baboon-12,Baboon-8	Baboon-4		Baboon-11
ABCD2					Baboon-7				Baboon-7	Baboon-8	Baboon-1,Baboon-12,Baboon-9,Baboon-7
ABCD3		Baboon-2	Baboon-1,Baboon-12,Baboon-2,Baboon-6	Baboon-12,Baboon-2	Baboon-5,Baboon-11,Baboon-2,Baboon-3	Baboon-12,Baboon-2	Baboon-8	Baboon-1,Baboon-12,Baboon-2	Baboon-12,Baboon-8,Baboon-3,Baboon-2,Baboon-10	Baboon-2,Baboon-10	Baboon-7,Baboon-2,Baboon-6
ABCE1			Baboon-12		Baboon-7		Baboon-7	Baboon-4		Baboon-4
ABCF1					Baboon-12	Baboon-10			Baboon-10
ABCG1	Baboon-7,Baboon-6	Baboon-11,Baboon-12,Baboon-3,Baboon-1,Baboon-10	Baboon-11,Baboon-12,Baboon-3	Baboon-6	Baboon-6,Baboon-11,Baboon-12,Baboon-7,Baboon-3,Baboon-1,Baboon-2	Baboon-12		Baboon-6,Baboon-11,Baboon-12,Baboon-7,Baboon-3,Baboon-1,Baboon-2,Baboon-10	Baboon-1,Baboon-12,Baboon-2,Baboon-3	Baboon-1,Baboon-3	Baboon-6,Baboon-11,Baboon-12,Baboon-2,Baboon-10
ABCG2	Baboon-1		Baboon-9,Baboon-11,Baboon-8,Baboon-4,Baboon-7,Baboon-1,Baboon-2,Baboon-10	Baboon-4	Baboon-9,Baboon-6	Baboon-1	Baboon-4	Baboon-1,Baboon-9	Baboon-7,Baboon-9,Baboon-2,Baboon-4	Baboon-9,Baboon-5,Baboon-4	Baboon-9
ABCG4	Baboon-5,Baboon-11,Baboon-3	Baboon-11	Baboon-3	Baboon-5	Baboon-11,Baboon-3				Baboon-12,Baboon-2,Baboon-10	Baboon-7,Baboon-11,Baboon-10
ABCG5			Baboon-7,Baboon-2,Baboon-10,Baboon-3						Baboon-3	Baboon-10
ABHD10	Baboon-11	Baboon-12		Baboon-12,Baboon-2,Baboon-6,Baboon-3				Baboon-1,Baboon-2,Baboon-6,Baboon-10	Baboon-12,Baboon-10	Baboon-2,Baboon-10
ABHD11		Baboon-3	Baboon-3	Baboon-8,Baboon-10
ABHD12			Baboon-7,Baboon-2,Baboon-10,Baboon-5	Baboon-7,Baboon-3	Baboon-2,Baboon-6,Baboon-5			Baboon-9,Baboon-10,Baboon-5	Baboon-12,Baboon-10,Baboon-5	Baboon-12	Baboon-2,Baboon-6,Baboon-5
ABHD12B									Baboon-12,Baboon-6,Baboon-10	Baboon-2,Baboon-6,Baboon-10,Baboon-5
ABHD13				Baboon-9				Baboon-5	Baboon-10,Baboon-3		Baboon-12,Baboon-2
ABHD17A	Baboon-8	Baboon-12,Baboon-10,Baboon-5	Baboon-12	Baboon-5	Baboon-7,Baboon-5	Baboon-8,Baboon-10		Baboon-11,Baboon-8,Baboon-4	Baboon-11,Baboon-9,Baboon-5,Baboon-4	Baboon-1
ABHD17B	Baboon-1	Baboon-2	Baboon-2	Baboon-7				Baboon-1	Baboon-9		Baboon-9
ABHD18						Baboon-10				Baboon-8,Baboon-10	Baboon-11
ABHD2	Baboon-9,Baboon-2,Baboon-4	Baboon-6,Baboon-12,Baboon-7,Baboon-5,Baboon-1,Baboon-2	Baboon-9,Baboon-12,Baboon-7,Baboon-3,Baboon-1,Baboon-2	Baboon-5,Baboon-2,Baboon-3	Baboon-11,Baboon-7,Baboon-5,Baboon-3,Baboon-1,Baboon-2	Baboon-7,Baboon-10,Baboon-5		Baboon-9,Baboon-6,Baboon-11,Baboon-4,Baboon-5,Baboon-3	Baboon-2,Baboon-5	Baboon-11,Baboon-4,Baboon-7,Baboon-3,Baboon-2	Baboon-12,Baboon-9
ABHD3			Baboon-11	Baboon-8			Baboon-10
ABHD4	Baboon-7,Baboon-11	Baboon-1			Baboon-1,Baboon-11	Baboon-5	Baboon-4	Baboon-11		Baboon-1	Baboon-11
ABHD5			Baboon-8					Baboon-7	Baboon-7
ABHD6		Baboon-7	Baboon-2,Baboon-4	Baboon-11				Baboon-1,Baboon-4			Baboon-12
ABHD8		Baboon-12							Baboon-11
ABI2	Baboon-12,Baboon-2	Baboon-7,Baboon-4		Baboon-2	Baboon-9,Baboon-2	Baboon-7,Baboon-11	Baboon-11	Baboon-7,Baboon-2			Baboon-2,Baboon-5
ABI3BP		Baboon-9	Baboon-5,Baboon-8,Baboon-3	Baboon-7,Baboon-2,Baboon-8,Baboon-5	Baboon-9,Baboon-2,Baboon-5	Baboon-11,Baboon-5				Baboon-9,Baboon-8	Baboon-11
ABITRAM	Baboon-9,Baboon-10,Baboon-3,Baboon-4	Baboon-9,Baboon-10,Baboon-3,Baboon-4	Baboon-9,Baboon-10,Baboon-3,Baboon-4	Baboon-10,Baboon-3,Baboon-4	Baboon-9,Baboon-3	Baboon-9,Baboon-10,Baboon-3,Baboon-4	Baboon-9,Baboon-10,Baboon-3,Baboon-4	Baboon-9,Baboon-4	Baboon-10,Baboon-4	Baboon-9,Baboon-10,Baboon-3,Baboon-4	Baboon-9,Baboon-10
ABL1			Baboon-4					Baboon-6,Baboon-8		Baboon-1,Baboon-5
ABL2		Baboon-9,Baboon-6		Baboon-4		Baboon-7		Baboon-7,Baboon-10		Baboon-6	Baboon-9
ABLIM1	Baboon-6,Baboon-11,Baboon-3,Baboon-1,Baboon-10		Baboon-7	Baboon-12	Baboon-1	Baboon-1,Baboon-12,Baboon-8		Baboon-11,Baboon-12,Baboon-8,Baboon-3,Baboon-1		Baboon-12	Baboon-7
ABLIM3		Baboon-7,Baboon-11			Baboon-1	Baboon-11,Baboon-10		Baboon-1	Baboon-9,Baboon-2,Baboon-11,Baboon-4		Baboon-1,Baboon-9
ABR		Baboon-5	Baboon-8		Baboon-11,Baboon-2,Baboon-6	Baboon-11		Baboon-9,Baboon-2	Baboon-9,Baboon-6,Baboon-5,Baboon-3,Baboon-1,Baboon-10	Baboon-5,Baboon-12,Baboon-3	Baboon-11,Baboon-12
ABRA	Baboon-9,Baboon-6,Baboon-11,Baboon-12,Baboon-4,Baboon-1					Baboon-11,Baboon-12,Baboon-8,Baboon-4,Baboon-1
ABRAXAS2							Baboon-5	Baboon-7,Baboon-10			Baboon-5
ABT1	Baboon-6	Baboon-6,Baboon-5	Baboon-12	Baboon-6					Baboon-10	Baboon-6,Baboon-8
ABTB1		Baboon-12,Baboon-2	Baboon-4		Baboon-12,Baboon-9				Baboon-7,Baboon-12	Baboon-7
ABTB2	Baboon-9,Baboon-11,Baboon-12,Baboon-8,Baboon-7,Baboon-10	Baboon-7,Baboon-8	Baboon-12	Baboon-12,Baboon-9,Baboon-10,Baboon-3		Baboon-7,Baboon-8,Baboon-4		Baboon-11	Baboon-12,Baboon-8,Baboon-10	Baboon-9
ACAA1	Baboon-12		Baboon-12,Baboon-6	Baboon-6,Baboon-11,Baboon-12,Baboon-4,Baboon-7	Baboon-12						Baboon-12
ACAA2	Baboon-6,Baboon-12,Baboon-8,Baboon-4,Baboon-5,Baboon-2,Baboon-10	Baboon-2		Baboon-6,Baboon-8,Baboon-5,Baboon-4		Baboon-9,Baboon-8,Baboon-4,Baboon-5,Baboon-3,Baboon-2	Baboon-9,Baboon-2	Baboon-9,Baboon-5	Baboon-6,Baboon-10	Baboon-4	Baboon-1,Baboon-9,Baboon-2,Baboon-8
ACACB	Baboon-11,Baboon-9,Baboon-6	Baboon-7,Baboon-11,Baboon-8,Baboon-10	Baboon-10		Baboon-11	Baboon-11,Baboon-9,Baboon-12,Baboon-3	Baboon-12	Baboon-7,Baboon-12	Baboon-11,Baboon-3	Baboon-9,Baboon-4	Baboon-7,Baboon-6,Baboon-10,Baboon-5
ACAD10		Baboon-10		Baboon-7,Baboon-9,Baboon-3	Baboon-3	Baboon-1,Baboon-10		Baboon-7,Baboon-10			Baboon-1
ACAD11	Baboon-9,Baboon-3	Baboon-1,Baboon-4	Baboon-9,Baboon-8,Baboon-3,Baboon-1,Baboon-2	Baboon-9,Baboon-6,Baboon-8,Baboon-4,Baboon-5,Baboon-10	Baboon-9,Baboon-11,Baboon-8,Baboon-5,Baboon-3	Baboon-5	Baboon-9,Baboon-10,Baboon-5,Baboon-4	Baboon-1,Baboon-8,Baboon-5,Baboon-4	Baboon-10,Baboon-5	Baboon-1,Baboon-2,Baboon-8,Baboon-5	Baboon-1,Baboon-8,Baboon-5
ACAD8	Baboon-5,Baboon-8,Baboon-10,Baboon-3	Baboon-6,Baboon-11,Baboon-8,Baboon-7,Baboon-5,Baboon-3	Baboon-5,Baboon-8,Baboon-3	Baboon-6,Baboon-11,Baboon-8,Baboon-5,Baboon-3,Baboon-10	Baboon-6,Baboon-8,Baboon-7,Baboon-5,Baboon-3	Baboon-5,Baboon-7,Baboon-3	Baboon-8	Baboon-6,Baboon-11,Baboon-8,Baboon-7,Baboon-5,Baboon-3,Baboon-10	Baboon-7,Baboon-10,Baboon-5	Baboon-7,Baboon-3	Baboon-10,Baboon-5
ACAD9			Baboon-4		Baboon-6	Baboon-2,Baboon-4	Baboon-11	Baboon-10	Baboon-11,Baboon-9	Baboon-6	Baboon-9,Baboon-6
ACADM	Baboon-4	Baboon-2,Baboon-5	Baboon-5,Baboon-4		Baboon-5	Baboon-5					Baboon-2
ACADS	Baboon-9,Baboon-6,Baboon-8,Baboon-4,Baboon-10	Baboon-6,Baboon-5	Baboon-9	Baboon-9,Baboon-6,Baboon-8,Baboon-4,Baboon-5,Baboon-10		Baboon-8
ACADVL			Baboon-2							Baboon-9,Baboon-2
ACAP1			Baboon-4		Baboon-7			Baboon-6
ACAP2		Baboon-1,Baboon-10	Baboon-6	Baboon-3	Baboon-3	Baboon-1	Baboon-1,Baboon-4	Baboon-1,Baboon-12,Baboon-7,Baboon-10		Baboon-12	Baboon-1
ACAP3		Baboon-2						Baboon-11,Baboon-9	Baboon-12,Baboon-3		Baboon-11
ACAT1	Baboon-8		Baboon-8	Baboon-9	Baboon-9				Baboon-8,Baboon-10	Baboon-10
ACAT2	Baboon-10	Baboon-12,Baboon-6,Baboon-10,Baboon-4			Baboon-6,Baboon-8	Baboon-10,Baboon-4	Baboon-10	Baboon-12,Baboon-10	Baboon-12,Baboon-10	Baboon-6,Baboon-10
ACBD3	Baboon-3		Baboon-3		Baboon-3			Baboon-1,Baboon-3	Baboon-3	Baboon-3	Baboon-1
ACBD4	Baboon-11,Baboon-12,Baboon-3		Baboon-11,Baboon-9,Baboon-3	Baboon-12,Baboon-8,Baboon-5	Baboon-12,Baboon-2	Baboon-11	Baboon-5,Baboon-3		Baboon-12	Baboon-3	Baboon-12
ACBD5			Baboon-9,Baboon-6,Baboon-11,Baboon-7,Baboon-3,Baboon-1,Baboon-2	Baboon-6,Baboon-11,Baboon-12,Baboon-7,Baboon-2	Baboon-5		Baboon-3	Baboon-9,Baboon-4,Baboon-5,Baboon-1,Baboon-2,Baboon-10	Baboon-6	Baboon-1,Baboon-12
ACBD6		Baboon-1,Baboon-10		Baboon-7		Baboon-1,Baboon-7				Baboon-6,Baboon-10	Baboon-1
ACCS		Baboon-2,Baboon-10	Baboon-9,Baboon-10,Baboon-4		Baboon-9			Baboon-9,Baboon-10,Baboon-4	Baboon-9,Baboon-2		Baboon-9
ACER3			Baboon-1	Baboon-10					Baboon-1
ACIN1		Baboon-9,Baboon-4	Baboon-12,Baboon-5	Baboon-7		Baboon-2				Baboon-7	Baboon-1,Baboon-12
ACKR1			Baboon-12		Baboon-7			Baboon-1,Baboon-12,Baboon-10,Baboon-5	Baboon-10	Baboon-7,Baboon-10	Baboon-10
ACKR2								Baboon-1,Baboon-11			Baboon-2,Baboon-10
ACKR3	Baboon-9,Baboon-12,Baboon-7,Baboon-5,Baboon-1	Baboon-1	Baboon-5,Baboon-3		Baboon-1	Baboon-1,Baboon-9,Baboon-5	Baboon-3	Baboon-9,Baboon-12,Baboon-5,Baboon-3,Baboon-1,Baboon-10	Baboon-9,Baboon-5		Baboon-9,Baboon-12,Baboon-7,Baboon-5,Baboon-1
ACKR4			Baboon-9,Baboon-6,Baboon-11,Baboon-8,Baboon-4,Baboon-3,Baboon-1,Baboon-10	Baboon-11,Baboon-9,Baboon-10,Baboon-3	Baboon-5,Baboon-11,Baboon-9,Baboon-3		Baboon-10,Baboon-3,Baboon-4	Baboon-1,Baboon-4			Baboon-9,Baboon-8,Baboon-5
ACLY		Baboon-8,Baboon-10	Baboon-5,Baboon-10,Baboon-3	Baboon-10,Baboon-3	Baboon-1		Baboon-11	Baboon-11,Baboon-5,Baboon-3,Baboon-1,Baboon-10	Baboon-1,Baboon-10,Baboon-5	Baboon-5,Baboon-3	Baboon-11,Baboon-9,Baboon-5
ACO1					Baboon-3	Baboon-2		Baboon-4	Baboon-2		Baboon-11
ACO2	Baboon-1,Baboon-10		Baboon-3	Baboon-5,Baboon-3				Baboon-3		Baboon-2,Baboon-10,Baboon-3
ACOT11			Baboon-6	Baboon-12
ACOT13		Baboon-6,Baboon-5	Baboon-1,Baboon-9,Baboon-5	Baboon-9	Baboon-1,Baboon-5		Baboon-5			Baboon-6,Baboon-4	Baboon-6
ACOT4		Baboon-2	Baboon-4,Baboon-7,Baboon-5,Baboon-1,Baboon-2,Baboon-10	Baboon-7,Baboon-5
ACOT6		Baboon-3		Baboon-10,Baboon-3							Baboon-12
ACOT7		Baboon-5		Baboon-12,Baboon-5	Baboon-5				Baboon-5	Baboon-1,Baboon-10	Baboon-5
ACOT8	Baboon-9	Baboon-1	Baboon-11	Baboon-11		Baboon-11
ACOX1	Baboon-8		Baboon-7,Baboon-11,Baboon-9,Baboon-10	Baboon-9,Baboon-6,Baboon-11,Baboon-12,Baboon-8,Baboon-7,Baboon-5		Baboon-9,Baboon-11,Baboon-8,Baboon-7,Baboon-1	Baboon-8	Baboon-9,Baboon-10	Baboon-8	Baboon-1,Baboon-11,Baboon-2,Baboon-7	Baboon-1,Baboon-11,Baboon-6,Baboon-8
ACOX2	Baboon-5,Baboon-12,Baboon-3		Baboon-11,Baboon-2	Baboon-7,Baboon-2,Baboon-3	Baboon-8	Baboon-3	Baboon-7	Baboon-7
ACOX3		Baboon-11		Baboon-11,Baboon-5	Baboon-7,Baboon-6			Baboon-2	Baboon-5	Baboon-1,Baboon-12,Baboon-9,Baboon-7	Baboon-11,Baboon-2,Baboon-12
ACP1	Baboon-9,Baboon-6,Baboon-12,Baboon-8,Baboon-4,Baboon-3	Baboon-9,Baboon-6,Baboon-12,Baboon-8,Baboon-4,Baboon-3	Baboon-9,Baboon-6,Baboon-12,Baboon-8,Baboon-4,Baboon-3	Baboon-9,Baboon-6,Baboon-12,Baboon-8,Baboon-4,Baboon-3	Baboon-9,Baboon-6,Baboon-12,Baboon-8,Baboon-3	Baboon-9,Baboon-12,Baboon-8,Baboon-4,Baboon-3	Baboon-12,Baboon-9,Baboon-3,Baboon-4	Baboon-9,Baboon-6,Baboon-12,Baboon-8,Baboon-4,Baboon-3,Baboon-1	Baboon-9,Baboon-6,Baboon-12,Baboon-8,Baboon-4,Baboon-3	Baboon-9,Baboon-6,Baboon-12,Baboon-8,Baboon-4,Baboon-3	Baboon-12,Baboon-9,Baboon-6,Baboon-8
ACP3				Baboon-10,Baboon-3	Baboon-11,Baboon-9,Baboon-8						Baboon-9
ACP6		Baboon-3,Baboon-4		Baboon-3,Baboon-4						Baboon-4
ACSBG1		Baboon-1,Baboon-9,Baboon-7							Baboon-11,Baboon-9	Baboon-1
ACSF2			Baboon-11,Baboon-9,Baboon-5	Baboon-7,Baboon-9,Baboon-6,Baboon-8	Baboon-7,Baboon-9,Baboon-6,Baboon-5	Baboon-9,Baboon-2,Baboon-5	Baboon-7,Baboon-2,Baboon-8,Baboon-5	Baboon-11,Baboon-4	Baboon-6,Baboon-5	Baboon-7	Baboon-9,Baboon-6,Baboon-11,Baboon-8,Baboon-7,Baboon-5,Baboon-2
ACSF3		Baboon-1,Baboon-10			Baboon-11	Baboon-1,Baboon-10,Baboon-4				Baboon-1,Baboon-6,Baboon-10,Baboon-4
ACSL1	Baboon-6,Baboon-11,Baboon-8,Baboon-1,Baboon-2	Baboon-4	Baboon-1,Baboon-2,Baboon-3	Baboon-6,Baboon-8,Baboon-3	Baboon-6,Baboon-11,Baboon-8,Baboon-3,Baboon-1,Baboon-2	Baboon-1		Baboon-11,Baboon-2,Baboon-8,Baboon-3	Baboon-3		Baboon-9,Baboon-6,Baboon-11,Baboon-8,Baboon-1,Baboon-2
ACSL3	Baboon-4	Baboon-8,Baboon-4	Baboon-4	Baboon-8,Baboon-4		Baboon-4	Baboon-4	Baboon-12,Baboon-4	Baboon-8,Baboon-4	Baboon-8,Baboon-5,Baboon-4	Baboon-12
ACSL5			Baboon-7,Baboon-10		Baboon-7,Baboon-9,Baboon-8		Baboon-4	Baboon-7,Baboon-10			Baboon-7,Baboon-9,Baboon-8
ACSL6		Baboon-2	Baboon-11	Baboon-6,Baboon-12,Baboon-4,Baboon-7,Baboon-3					Baboon-11,Baboon-3	Baboon-11,Baboon-3,Baboon-4
ACSM1			Baboon-4	Baboon-12,Baboon-5
ACSM2B				Baboon-6,Baboon-11,Baboon-12,Baboon-8,Baboon-4,Baboon-7,Baboon-2,Baboon-10		Baboon-11					Baboon-2
ACSM3				Baboon-5,Baboon-3							Baboon-1,Baboon-11,Baboon-6
ACSM5	Baboon-1	Baboon-1	Baboon-1,Baboon-6,Baboon-10,Baboon-7	Baboon-7
ACSS1	Baboon-1,Baboon-12,Baboon-10,Baboon-5	Baboon-9,Baboon-10,Baboon-5	Baboon-12	Baboon-11,Baboon-2,Baboon-5	Baboon-9,Baboon-12,Baboon-5,Baboon-3,Baboon-2	Baboon-1,Baboon-10,Baboon-5,Baboon-3	Baboon-12	Baboon-12	Baboon-12,Baboon-10	Baboon-6,Baboon-10
ACSS2	Baboon-1,Baboon-5	Baboon-3		Baboon-7,Baboon-5,Baboon-4			Baboon-5
ACSS3	Baboon-12	Baboon-5	Baboon-12,Baboon-6,Baboon-10,Baboon-3	Baboon-12,Baboon-6	Baboon-12,Baboon-6,Baboon-3		Baboon-5		Baboon-12,Baboon-3,Baboon-4	Baboon-5	Baboon-12,Baboon-6
ACTA2	Baboon-8,Baboon-10	Baboon-11,Baboon-8	Baboon-12,Baboon-8	Baboon-12,Baboon-8	Baboon-11,Baboon-12,Baboon-8	Baboon-12	Baboon-11,Baboon-12	Baboon-12,Baboon-8	Baboon-8		Baboon-12,Baboon-8
ACTB	Baboon-9,Baboon-6,Baboon-11,Baboon-12,Baboon-8,Baboon-4,Baboon-7,Baboon-5,Baboon-3,Baboon-1,Baboon-2,Baboon-10	Baboon-9,Baboon-6,Baboon-11,Baboon-12,Baboon-8,Baboon-4,Baboon-7,Baboon-5,Baboon-3,Baboon-1,Baboon-2,Baboon-10	Baboon-9,Baboon-6,Baboon-11,Baboon-12,Baboon-8,Baboon-4,Baboon-7,Baboon-5,Baboon-3,Baboon-1,Baboon-2,Baboon-10	Baboon-9,Baboon-6,Baboon-11,Baboon-12,Baboon-8,Baboon-4,Baboon-7,Baboon-5,Baboon-3,Baboon-2,Baboon-10	Baboon-9,Baboon-6,Baboon-11,Baboon-12,Baboon-8,Baboon-7,Baboon-5,Baboon-3,Baboon-1,Baboon-2	Baboon-9,Baboon-11,Baboon-12,Baboon-8,Baboon-4,Baboon-7,Baboon-5,Baboon-3,Baboon-1,Baboon-2,Baboon-10	Baboon-9,Baboon-11,Baboon-12,Baboon-8,Baboon-4,Baboon-7,Baboon-5,Baboon-3,Baboon-1,Baboon-2,Baboon-10	Baboon-9,Baboon-6,Baboon-11,Baboon-12,Baboon-8,Baboon-4,Baboon-7,Baboon-5,Baboon-3,Baboon-1,Baboon-2,Baboon-10	Baboon-9,Baboon-6,Baboon-11,Baboon-12,Baboon-8,Baboon-4,Baboon-7,Baboon-5,Baboon-3,Baboon-1,Baboon-2,Baboon-10	Baboon-9,Baboon-6,Baboon-11,Baboon-12,Baboon-8,Baboon-4,Baboon-7,Baboon-5,Baboon-3,Baboon-1,Baboon-2,Baboon-10	Baboon-9,Baboon-6,Baboon-11,Baboon-12,Baboon-8,Baboon-7,Baboon-5,Baboon-1,Baboon-2,Baboon-10
ACTC1	Baboon-11,Baboon-2,Baboon-3					Baboon-11,Baboon-10,Baboon-3
ACTG1	Baboon-9,Baboon-11,Baboon-12,Baboon-8,Baboon-4,Baboon-3	Baboon-9,Baboon-6,Baboon-11,Baboon-12,Baboon-8,Baboon-4,Baboon-3,Baboon-1,Baboon-2	Baboon-9,Baboon-11,Baboon-12,Baboon-8,Baboon-4,Baboon-3,Baboon-2	Baboon-9,Baboon-11,Baboon-12,Baboon-8,Baboon-4,Baboon-3	Baboon-9,Baboon-11,Baboon-12,Baboon-8,Baboon-3,Baboon-1,Baboon-2	Baboon-9,Baboon-11,Baboon-12,Baboon-8,Baboon-4,Baboon-3	Baboon-12,Baboon-8,Baboon-3,Baboon-4	Baboon-9,Baboon-11,Baboon-12,Baboon-8,Baboon-4,Baboon-3	Baboon-9,Baboon-6,Baboon-11,Baboon-12,Baboon-8,Baboon-4,Baboon-3,Baboon-1,Baboon-2	Baboon-6,Baboon-12,Baboon-8,Baboon-4,Baboon-3,Baboon-2	Baboon-1,Baboon-11,Baboon-12,Baboon-8
ACTG2			Baboon-11	Baboon-12			Baboon-12
ACTL6A			Baboon-12,Baboon-2		Baboon-12	Baboon-2	Baboon-12	Baboon-12,Baboon-2	Baboon-12		Baboon-2
ACTN1	Baboon-1	Baboon-7	Baboon-1,Baboon-11		Baboon-1,Baboon-11	Baboon-2
ACTN2	Baboon-10	Baboon-7,Baboon-2,Baboon-10			Baboon-2	Baboon-7,Baboon-11,Baboon-2,Baboon-10	Baboon-1,Baboon-10			Baboon-4
ACTN4	Baboon-9,Baboon-6,Baboon-11,Baboon-12,Baboon-4,Baboon-7,Baboon-5,Baboon-3,Baboon-1,Baboon-2,Baboon-10	Baboon-9,Baboon-6,Baboon-11,Baboon-12,Baboon-8,Baboon-4,Baboon-7,Baboon-5,Baboon-3,Baboon-1,Baboon-2,Baboon-10	Baboon-9,Baboon-6,Baboon-11,Baboon-12,Baboon-8,Baboon-4,Baboon-7,Baboon-5,Baboon-3,Baboon-1,Baboon-2,Baboon-10	Baboon-9,Baboon-6,Baboon-11,Baboon-12,Baboon-8,Baboon-4,Baboon-7,Baboon-3,Baboon-2,Baboon-10	Baboon-9,Baboon-6,Baboon-11,Baboon-12,Baboon-8,Baboon-7,Baboon-5,Baboon-3,Baboon-1,Baboon-2	Baboon-9,Baboon-11,Baboon-12,Baboon-8,Baboon-4,Baboon-7,Baboon-5,Baboon-3,Baboon-1,Baboon-2,Baboon-10	Baboon-9,Baboon-12,Baboon-4,Baboon-3,Baboon-10	Baboon-9,Baboon-6,Baboon-8,Baboon-7,Baboon-5,Baboon-1,Baboon-10	Baboon-9,Baboon-6,Baboon-11,Baboon-12,Baboon-4,Baboon-7,Baboon-5,Baboon-3,Baboon-1,Baboon-2,Baboon-10	Baboon-1,Baboon-2,Baboon-10,Baboon-3	Baboon-9,Baboon-11,Baboon-12,Baboon-5,Baboon-1,Baboon-2
ACTR10			Baboon-8		Baboon-7,Baboon-8					Baboon-7
ACTR1A		Baboon-7,Baboon-11	Baboon-7					Baboon-1,Baboon-12,Baboon-3		Baboon-7	Baboon-8
ACTR1B	Baboon-1	Baboon-1,Baboon-9	Baboon-7,Baboon-11		Baboon-12,Baboon-9,Baboon-3	Baboon-9,Baboon-10	Baboon-10	Baboon-9,Baboon-3	Baboon-1,Baboon-12,Baboon-6	Baboon-11,Baboon-12
ACTR2	Baboon-9,Baboon-6,Baboon-11,Baboon-12,Baboon-8,Baboon-4,Baboon-7,Baboon-5,Baboon-3,Baboon-1,Baboon-2,Baboon-10	Baboon-9,Baboon-6,Baboon-11,Baboon-12,Baboon-8,Baboon-4,Baboon-7,Baboon-5,Baboon-3,Baboon-1,Baboon-2,Baboon-10	Baboon-9,Baboon-6,Baboon-11,Baboon-12,Baboon-8,Baboon-4,Baboon-7,Baboon-5,Baboon-3,Baboon-1,Baboon-2,Baboon-10	Baboon-9,Baboon-11,Baboon-12,Baboon-8,Baboon-4,Baboon-7,Baboon-5,Baboon-3,Baboon-2,Baboon-10	Baboon-9,Baboon-11,Baboon-12,Baboon-8,Baboon-7,Baboon-5,Baboon-3,Baboon-1,Baboon-2	Baboon-9,Baboon-11,Baboon-12,Baboon-8,Baboon-4,Baboon-7,Baboon-5,Baboon-3,Baboon-1,Baboon-2,Baboon-10	Baboon-9,Baboon-11,Baboon-12,Baboon-8,Baboon-4,Baboon-7,Baboon-5,Baboon-3,Baboon-1,Baboon-2,Baboon-10	Baboon-9,Baboon-6,Baboon-11,Baboon-12,Baboon-8,Baboon-4,Baboon-7,Baboon-5,Baboon-3,Baboon-1,Baboon-2,Baboon-10	Baboon-9,Baboon-11,Baboon-12,Baboon-8,Baboon-4,Baboon-7,Baboon-5,Baboon-3,Baboon-1,Baboon-2,Baboon-10	Baboon-9,Baboon-6,Baboon-11,Baboon-12,Baboon-8,Baboon-4,Baboon-7,Baboon-5,Baboon-3,Baboon-1,Baboon-2,Baboon-10	Baboon-9,Baboon-6,Baboon-11,Baboon-12,Baboon-8,Baboon-7,Baboon-5,Baboon-1,Baboon-2,Baboon-10
ACTR3	Baboon-9,Baboon-6,Baboon-11,Baboon-12,Baboon-7,Baboon-3,Baboon-1,Baboon-2,Baboon-10	Baboon-9,Baboon-6,Baboon-11,Baboon-12,Baboon-4,Baboon-7,Baboon-3,Baboon-1,Baboon-2,Baboon-10	Baboon-9,Baboon-6,Baboon-11,Baboon-12,Baboon-4,Baboon-7,Baboon-3,Baboon-1,Baboon-2,Baboon-10	Baboon-9,Baboon-6,Baboon-11,Baboon-12,Baboon-7,Baboon-3,Baboon-2,Baboon-10	Baboon-9,Baboon-6,Baboon-11,Baboon-12,Baboon-7,Baboon-3,Baboon-1,Baboon-2	Baboon-9,Baboon-11,Baboon-12,Baboon-7,Baboon-3,Baboon-1,Baboon-2,Baboon-10	Baboon-9,Baboon-11,Baboon-12,Baboon-7,Baboon-3,Baboon-1,Baboon-2,Baboon-10	Baboon-9,Baboon-6,Baboon-11,Baboon-12,Baboon-4,Baboon-7,Baboon-3,Baboon-1,Baboon-2,Baboon-10	Baboon-9,Baboon-6,Baboon-11,Baboon-12,Baboon-7,Baboon-3,Baboon-1,Baboon-2,Baboon-10	Baboon-9,Baboon-6,Baboon-11,Baboon-12,Baboon-7,Baboon-3,Baboon-1,Baboon-2,Baboon-10	Baboon-9,Baboon-6,Baboon-11,Baboon-12,Baboon-7,Baboon-1,Baboon-2,Baboon-10
ACTR5			Baboon-1,Baboon-7	Baboon-7
ACTR6			Baboon-6	Baboon-9,Baboon-6,Baboon-12,Baboon-8,Baboon-7,Baboon-3	Baboon-9,Baboon-3			Baboon-8		Baboon-6
ACTR8		Baboon-2,Baboon-3,Baboon-4	Baboon-4	Baboon-5		Baboon-4	Baboon-8	Baboon-8,Baboon-5	Baboon-3	Baboon-3
ACVR1		Baboon-9	Baboon-6					Baboon-7,Baboon-11
ACVR1B				Baboon-11	Baboon-8	Baboon-1	Baboon-1,Baboon-7,Baboon-8	Baboon-11	Baboon-5
ACVR1C		Baboon-7	Baboon-1,Baboon-11						Baboon-4		Baboon-11
ACVR2A	Baboon-6		Baboon-11		Baboon-7				Baboon-6		Baboon-6
ACVR2B		Baboon-12,Baboon-6		Baboon-6,Baboon-8,Baboon-4,Baboon-7,Baboon-5						Baboon-9	Baboon-10
ACVRL1		Baboon-9	Baboon-5	Baboon-6	Baboon-9,Baboon-6	Baboon-5		Baboon-1			Baboon-9,Baboon-8,Baboon-5
ACYP1						Baboon-1			Baboon-1
ACYP2	Baboon-11,Baboon-9,Baboon-10,Baboon-12			Baboon-11		Baboon-12,Baboon-10				Baboon-11,Baboon-2
ADA			Baboon-7					Baboon-6
ADA2					Baboon-11			Baboon-12,Baboon-9,Baboon-10,Baboon-3
ADAL	Baboon-9,Baboon-8,Baboon-4,Baboon-7,Baboon-1,Baboon-2,Baboon-10	Baboon-9,Baboon-7,Baboon-5,Baboon-2,Baboon-10	Baboon-11,Baboon-4,Baboon-7,Baboon-5,Baboon-2,Baboon-10	Baboon-7,Baboon-11,Baboon-4		Baboon-11,Baboon-5,Baboon-3,Baboon-2,Baboon-10		Baboon-9,Baboon-11,Baboon-1,Baboon-2,Baboon-10	Baboon-6,Baboon-11,Baboon-12,Baboon-4,Baboon-5,Baboon-3	Baboon-6,Baboon-5	Baboon-2,Baboon-10
ADAM15	Baboon-12	Baboon-8		Baboon-10				Baboon-8	Baboon-10		Baboon-7
ADAM17		Baboon-9,Baboon-4	Baboon-8,Baboon-4		Baboon-2	Baboon-2		Baboon-7	Baboon-4		Baboon-7
ADAM19	Baboon-10				Baboon-1	Baboon-7		Baboon-10,Baboon-3
ADAM22		Baboon-6,Baboon-3	Baboon-2		Baboon-2		Baboon-2	Baboon-2	Baboon-6	Baboon-9,Baboon-2,Baboon-6,Baboon-10	Baboon-2,Baboon-6,Baboon-10
ADAM23		Baboon-6,Baboon-8,Baboon-4,Baboon-3,Baboon-10						Baboon-10	Baboon-12,Baboon-10,Baboon-3,Baboon-4	Baboon-9,Baboon-8,Baboon-5,Baboon-3,Baboon-10
ADAM28		Baboon-2	Baboon-11,Baboon-9,Baboon-4		Baboon-9,Baboon-11,Baboon-3,Baboon-1,Baboon-2			Baboon-11,Baboon-8,Baboon-4,Baboon-3,Baboon-1,Baboon-2,Baboon-10
ADAM9	Baboon-12,Baboon-8,Baboon-4,Baboon-7,Baboon-10	Baboon-6		Baboon-8,Baboon-10,Baboon-4	Baboon-1	Baboon-11,Baboon-10	Baboon-3	Baboon-7	Baboon-7	Baboon-8
ADAMDEC1			Baboon-9,Baboon-6,Baboon-11,Baboon-12,Baboon-8,Baboon-3		Baboon-12,Baboon-2,Baboon-8,Baboon-3			Baboon-9,Baboon-6,Baboon-11,Baboon-8,Baboon-4,Baboon-3,Baboon-1,Baboon-2,Baboon-10
ADAMTS1	Baboon-11	Baboon-11		Baboon-11		Baboon-11,Baboon-4		Baboon-10			Baboon-6
ADAMTS10									Baboon-3	Baboon-9,Baboon-10	Baboon-10
ADAMTS12						Baboon-7					Baboon-1,Baboon-8
ADAMTS15	Baboon-7			Baboon-8,Baboon-3							Baboon-1
ADAMTS2	Baboon-7,Baboon-10				Baboon-1	Baboon-7,Baboon-3		Baboon-7			Baboon-6
ADAMTS5	Baboon-9,Baboon-6		Baboon-3					Baboon-11,Baboon-6,Baboon-10,Baboon-3			Baboon-12,Baboon-10
ADAMTS7	Baboon-11,Baboon-10,Baboon-4								Baboon-11,Baboon-12
ADAMTS9			Baboon-3	Baboon-7,Baboon-9,Baboon-3,Baboon-4	Baboon-9,Baboon-3						Baboon-7,Baboon-5
ADAMTSL1	Baboon-9,Baboon-6,Baboon-8,Baboon-5,Baboon-3,Baboon-10		Baboon-9	Baboon-6,Baboon-10,Baboon-5	Baboon-11	Baboon-11,Baboon-9,Baboon-10			Baboon-1,Baboon-9,Baboon-2,Baboon-11	Baboon-1,Baboon-4	Baboon-9,Baboon-6,Baboon-11,Baboon-12,Baboon-1,Baboon-10
ADAMTSL4	Baboon-6,Baboon-3				Baboon-12	Baboon-1					Baboon-12,Baboon-9,Baboon-8
ADAP1		Baboon-3	Baboon-3						Baboon-10,Baboon-3	Baboon-1,Baboon-10,Baboon-3
ADAP2		Baboon-1,Baboon-5	Baboon-6	Baboon-9,Baboon-5	Baboon-11,Baboon-3	Baboon-11			Baboon-1,Baboon-9		Baboon-11,Baboon-2,Baboon-5
ADAR	Baboon-1,Baboon-12,Baboon-7,Baboon-3	Baboon-12,Baboon-6	Baboon-9,Baboon-8,Baboon-7,Baboon-5,Baboon-3	Baboon-7,Baboon-6,Baboon-8	Baboon-9,Baboon-6,Baboon-12,Baboon-8,Baboon-7,Baboon-1,Baboon-2	Baboon-9		Baboon-1,Baboon-12,Baboon-6,Baboon-7	Baboon-1,Baboon-2,Baboon-6	Baboon-9,Baboon-6,Baboon-12,Baboon-7,Baboon-3,Baboon-2	Baboon-9,Baboon-6,Baboon-7,Baboon-2,Baboon-10
ADAT1	Baboon-6			Baboon-6				Baboon-6
ADAT2		Baboon-8							Baboon-1
ADCK1		Baboon-5,Baboon-6,Baboon-3			Baboon-9				Baboon-3	Baboon-3
ADCK2	Baboon-4		Baboon-9,Baboon-2	Baboon-2	Baboon-7		Baboon-12	Baboon-7,Baboon-12,Baboon-10,Baboon-4	Baboon-9	Baboon-4	Baboon-9,Baboon-2
ADCK5	Baboon-12,Baboon-10	Baboon-10		Baboon-2				Baboon-7
ADCY1		Baboon-1,Baboon-12,Baboon-9				Baboon-11	Baboon-12,Baboon-4		Baboon-12
ADCY2						Baboon-7,Baboon-4			Baboon-9,Baboon-4	Baboon-7
ADCY5	Baboon-2					Baboon-2,Baboon-3				Baboon-6	Baboon-9,Baboon-2,Baboon-12,Baboon-11
ADCY6	Baboon-1,Baboon-11,Baboon-12	Baboon-11	Baboon-11							Baboon-9,Baboon-6,Baboon-10	Baboon-6
ADCY7	Baboon-3	Baboon-3	Baboon-1,Baboon-10,Baboon-5	Baboon-10	Baboon-1,Baboon-11,Baboon-5	Baboon-1,Baboon-3,Baboon-4	Baboon-10,Baboon-3	Baboon-8,Baboon-5,Baboon-4	Baboon-1,Baboon-10,Baboon-5,Baboon-4	Baboon-10	Baboon-10,Baboon-5
ADCY8		Baboon-12,Baboon-8							Baboon-10	Baboon-7,Baboon-8,Baboon-3
ADCY9				Baboon-5,Baboon-12,Baboon-2,Baboon-3		Baboon-11			Baboon-12	Baboon-2
ADCYAP1		Baboon-1						Baboon-1,Baboon-9,Baboon-7	Baboon-5	Baboon-3
ADCYAP1R1		Baboon-11,Baboon-6						Baboon-11	Baboon-11,Baboon-6	Baboon-11
ADD1					Baboon-11			Baboon-2		Baboon-1
ADD3	Baboon-11		Baboon-10	Baboon-3		Baboon-3	Baboon-7	Baboon-10		Baboon-7	Baboon-11
ADGRA2	Baboon-9,Baboon-3	Baboon-11		Baboon-9		Baboon-11		Baboon-11,Baboon-12			Baboon-1,Baboon-2
ADGRA3		Baboon-1	Baboon-2	Baboon-6						Baboon-1,Baboon-2
ADGRB1		Baboon-1,Baboon-5							Baboon-7,Baboon-9	Baboon-9,Baboon-2,Baboon-3
ADGRB3					Baboon-11					Baboon-9,Baboon-6,Baboon-10,Baboon-4
ADGRD1	Baboon-5										Baboon-9
ADGRE1			Baboon-12		Baboon-5,Baboon-3			Baboon-6,Baboon-12,Baboon-4,Baboon-3,Baboon-1
ADGRE2	Baboon-9,Baboon-6,Baboon-11,Baboon-12,Baboon-8,Baboon-4,Baboon-7,Baboon-5,Baboon-3,Baboon-1,Baboon-2,Baboon-10	Baboon-9,Baboon-8,Baboon-4	Baboon-9,Baboon-6,Baboon-12,Baboon-8,Baboon-4,Baboon-7,Baboon-3,Baboon-1,Baboon-2,Baboon-10	Baboon-9,Baboon-6,Baboon-12,Baboon-4,Baboon-7,Baboon-5,Baboon-3,Baboon-10	Baboon-9,Baboon-6,Baboon-8,Baboon-7,Baboon-5,Baboon-3,Baboon-1,Baboon-2	Baboon-9,Baboon-11,Baboon-12,Baboon-8,Baboon-4,Baboon-7,Baboon-5,Baboon-3,Baboon-1,Baboon-2,Baboon-10	Baboon-10	Baboon-6,Baboon-11,Baboon-12,Baboon-4,Baboon-7,Baboon-5,Baboon-3,Baboon-1,Baboon-2,Baboon-10	Baboon-11,Baboon-4		Baboon-9,Baboon-6,Baboon-12,Baboon-8,Baboon-7,Baboon-5,Baboon-1,Baboon-2,Baboon-10
ADGRE5	Baboon-9,Baboon-6,Baboon-11,Baboon-12,Baboon-8,Baboon-4,Baboon-5,Baboon-3,Baboon-1,Baboon-10		Baboon-9,Baboon-6,Baboon-11,Baboon-12,Baboon-8,Baboon-4,Baboon-7,Baboon-5,Baboon-3,Baboon-1,Baboon-2,Baboon-10	Baboon-12,Baboon-4	Baboon-9,Baboon-6,Baboon-11,Baboon-12,Baboon-8,Baboon-7,Baboon-5,Baboon-3,Baboon-1,Baboon-2	Baboon-9,Baboon-11,Baboon-12,Baboon-8,Baboon-4,Baboon-7,Baboon-3,Baboon-1,Baboon-2,Baboon-10		Baboon-9,Baboon-6,Baboon-11,Baboon-12,Baboon-8,Baboon-4,Baboon-7,Baboon-5,Baboon-3,Baboon-1,Baboon-2,Baboon-10			Baboon-11,Baboon-12,Baboon-8,Baboon-5,Baboon-1,Baboon-2,Baboon-10
ADGRF1				Baboon-6,Baboon-8,Baboon-4,Baboon-7,Baboon-2,Baboon-10	Baboon-1
ADGRF2	Baboon-9,Baboon-2,Baboon-10		Baboon-10			Baboon-5
ADGRF3		Baboon-1,Baboon-11	Baboon-1,Baboon-11		Baboon-2			Baboon-7	Baboon-11,Baboon-3,Baboon-4		Baboon-1
ADGRF5	Baboon-12,Baboon-8,Baboon-10	Baboon-12	Baboon-12,Baboon-10	Baboon-10	Baboon-11,Baboon-12,Baboon-8,Baboon-7,Baboon-5,Baboon-1,Baboon-2	Baboon-1,Baboon-2	Baboon-12,Baboon-9	Baboon-12,Baboon-6,Baboon-8		Baboon-1,Baboon-12	Baboon-6,Baboon-12,Baboon-8,Baboon-5,Baboon-2
ADGRG1	Baboon-2,Baboon-6,Baboon-3	Baboon-11,Baboon-7,Baboon-3,Baboon-1,Baboon-2,Baboon-10		Baboon-5,Baboon-7,Baboon-10,Baboon-3	Baboon-1,Baboon-11,Baboon-6,Baboon-3	Baboon-11			Baboon-6,Baboon-7,Baboon-5,Baboon-3,Baboon-10	Baboon-3	Baboon-1,Baboon-5
ADGRG5		Baboon-2	Baboon-11		Baboon-6,Baboon-11,Baboon-7,Baboon-3,Baboon-2			Baboon-6,Baboon-11,Baboon-5,Baboon-2,Baboon-10			Baboon-5
ADGRG6	Baboon-7,Baboon-12				Baboon-1,Baboon-12,Baboon-7		Baboon-1,Baboon-7,Baboon-5	Baboon-1,Baboon-11,Baboon-12,Baboon-4		Baboon-11,Baboon-4,Baboon-7,Baboon-5,Baboon-1
ADGRG7			Baboon-1,Baboon-2	Baboon-6
ADGRL1	Baboon-6	Baboon-1,Baboon-10			Baboon-8
ADGRL2	Baboon-9,Baboon-6,Baboon-11,Baboon-12,Baboon-8,Baboon-4,Baboon-7,Baboon-1,Baboon-10	Baboon-9,Baboon-6,Baboon-11,Baboon-12,Baboon-8,Baboon-4,Baboon-7,Baboon-1,Baboon-2,Baboon-10	Baboon-9,Baboon-6,Baboon-11,Baboon-12,Baboon-8,Baboon-4,Baboon-7,Baboon-1,Baboon-2,Baboon-10	Baboon-9,Baboon-6,Baboon-11,Baboon-12,Baboon-8,Baboon-4,Baboon-7,Baboon-2,Baboon-10	Baboon-9,Baboon-6,Baboon-11,Baboon-12,Baboon-8,Baboon-7,Baboon-1,Baboon-2	Baboon-9,Baboon-11,Baboon-12,Baboon-8,Baboon-4,Baboon-7,Baboon-1,Baboon-2,Baboon-10	Baboon-9,Baboon-11,Baboon-12,Baboon-8,Baboon-4,Baboon-1,Baboon-10	Baboon-9,Baboon-6,Baboon-11,Baboon-12,Baboon-8,Baboon-4,Baboon-7,Baboon-1,Baboon-10	Baboon-9,Baboon-6,Baboon-11,Baboon-12,Baboon-8,Baboon-4,Baboon-7,Baboon-1,Baboon-2,Baboon-10	Baboon-9,Baboon-6,Baboon-11,Baboon-12,Baboon-4,Baboon-1,Baboon-2,Baboon-10	Baboon-9,Baboon-6,Baboon-12,Baboon-8,Baboon-1,Baboon-2,Baboon-10
ADGRL3									Baboon-2	Baboon-10	Baboon-6,Baboon-10
ADGRL4	Baboon-10			Baboon-9	Baboon-1			Baboon-9
ADGRV1		Baboon-12			Baboon-1					Baboon-12,Baboon-9,Baboon-6
ADH5	Baboon-7,Baboon-11,Baboon-8	Baboon-7	Baboon-11,Baboon-8,Baboon-3	Baboon-8	Baboon-11	Baboon-1,Baboon-11,Baboon-7,Baboon-3	Baboon-9,Baboon-11,Baboon-8,Baboon-7,Baboon-1	Baboon-11	Baboon-3	Baboon-11,Baboon-8	Baboon-7,Baboon-11,Baboon-9,Baboon-8
ADHFE1	Baboon-8,Baboon-3,Baboon-4	Baboon-8,Baboon-3		Baboon-9,Baboon-6,Baboon-12,Baboon-8,Baboon-4,Baboon-7,Baboon-3		Baboon-2,Baboon-8,Baboon-3,Baboon-4	Baboon-4		Baboon-7,Baboon-8	Baboon-1	Baboon-8
ADI1	Baboon-1	Baboon-11,Baboon-9		Baboon-11,Baboon-9	Baboon-11	Baboon-11,Baboon-2,Baboon-8		Baboon-11	Baboon-11
ADIPOQ	Baboon-6										Baboon-1,Baboon-9,Baboon-6
ADIPOR2			Baboon-7			Baboon-9,Baboon-12,Baboon-4,Baboon-7,Baboon-3,Baboon-10		Baboon-9,Baboon-10		Baboon-4	Baboon-9
ADIRF	Baboon-12		Baboon-12	Baboon-12	Baboon-1,Baboon-12
ADK			Baboon-2	Baboon-12
ADNP	Baboon-10	Baboon-10	Baboon-11,Baboon-10,Baboon-4	Baboon-7,Baboon-2,Baboon-10,Baboon-4	Baboon-6	Baboon-7	Baboon-9	Baboon-12,Baboon-6,Baboon-10	Baboon-11,Baboon-6,Baboon-10	Baboon-7,Baboon-6,Baboon-10	Baboon-6,Baboon-10
ADNP2	Baboon-6,Baboon-3		Baboon-1	Baboon-3	Baboon-6			Baboon-6	Baboon-3		Baboon-1
ADO	Baboon-1				Baboon-8			Baboon-11,Baboon-4	Baboon-11
ADORA1		Baboon-10,Baboon-4				Baboon-4				Baboon-11	Baboon-2,Baboon-5
ADORA2A				Baboon-3				Baboon-7
ADPGK		Baboon-12	Baboon-12,Baboon-9	Baboon-10,Baboon-5	Baboon-6,Baboon-8	Baboon-5		Baboon-7,Baboon-4	Baboon-9	Baboon-9	Baboon-12,Baboon-6
ADPRH	Baboon-5				Baboon-12	Baboon-12		Baboon-6,Baboon-4	Baboon-11		Baboon-1,Baboon-7,Baboon-8,Baboon-10
ADPRM		Baboon-7	Baboon-1,Baboon-7	Baboon-11,Baboon-12	Baboon-7,Baboon-11,Baboon-12			Baboon-1,Baboon-11,Baboon-12	Baboon-7	Baboon-1,Baboon-2	Baboon-7
ADRA1A	Baboon-9,Baboon-6,Baboon-11,Baboon-8,Baboon-7,Baboon-1	Baboon-1,Baboon-10,Baboon-3,Baboon-4			Baboon-1,Baboon-11,Baboon-7			Baboon-1,Baboon-11,Baboon-2,Baboon-4		Baboon-12,Baboon-3	Baboon-6,Baboon-11,Baboon-8,Baboon-7,Baboon-1
ADRA1B								Baboon-9			Baboon-1
ADRA1D	Baboon-11								Baboon-11
ADRA2A		Baboon-7,Baboon-10	Baboon-11,Baboon-12,Baboon-3
ADRM1	Baboon-1,Baboon-8	Baboon-9	Baboon-2			Baboon-8			Baboon-6
ADSL	Baboon-7,Baboon-3	Baboon-12,Baboon-10,Baboon-3,Baboon-4		Baboon-12,Baboon-10,Baboon-3	Baboon-1,Baboon-12	Baboon-3,Baboon-4		Baboon-7,Baboon-6	Baboon-3	Baboon-6,Baboon-3
ADSS1	Baboon-2,Baboon-10,Baboon-4		Baboon-10			Baboon-9,Baboon-8,Baboon-4,Baboon-5,Baboon-10	Baboon-10		Baboon-10		Baboon-11
ADSS2								Baboon-5,Baboon-4	Baboon-9		Baboon-9
ADTRP			Baboon-11,Baboon-9,Baboon-6		Baboon-1			Baboon-1,Baboon-12,Baboon-2,Baboon-10	Baboon-10		Baboon-7,Baboon-9,Baboon-10
AEBP1	Baboon-7	Baboon-2	Baboon-2				Baboon-12
AEBP2	Baboon-4	Baboon-9	Baboon-9,Baboon-4		Baboon-9		Baboon-4	Baboon-8	Baboon-11,Baboon-8	Baboon-7,Baboon-11,Baboon-9	Baboon-10
AEN		Baboon-6,Baboon-5	Baboon-11		Baboon-11,Baboon-6	Baboon-12		Baboon-7,Baboon-5			Baboon-5
AFAP1									Baboon-4	Baboon-4	Baboon-10
AFAP1L1						Baboon-10					Baboon-2
AFAP1L2		Baboon-7,Baboon-10		Baboon-7,Baboon-3	Baboon-7,Baboon-3	Baboon-1,Baboon-11		Baboon-7,Baboon-8,Baboon-10	Baboon-1,Baboon-11	Baboon-12,Baboon-10
AFDN	Baboon-11,Baboon-8	Baboon-11,Baboon-8,Baboon-7,Baboon-5,Baboon-2	Baboon-7,Baboon-2,Baboon-8,Baboon-10	Baboon-11,Baboon-8,Baboon-5,Baboon-3,Baboon-2	Baboon-1,Baboon-11,Baboon-2,Baboon-8	Baboon-11,Baboon-2,Baboon-8,Baboon-10	Baboon-8,Baboon-4,Baboon-7,Baboon-1,Baboon-10	Baboon-11,Baboon-8,Baboon-4,Baboon-7,Baboon-2,Baboon-10	Baboon-11,Baboon-2,Baboon-10		Baboon-1,Baboon-11,Baboon-2,Baboon-8
AFF1		Baboon-7,Baboon-2		Baboon-12	Baboon-11,Baboon-12	Baboon-12		Baboon-8,Baboon-4		Baboon-3	Baboon-5
AFF3		Baboon-6						Baboon-8			Baboon-12,Baboon-2
AFF4			Baboon-10		Baboon-2,Baboon-5	Baboon-5		Baboon-2		Baboon-2	Baboon-11
AFG1L		Baboon-5		Baboon-3					Baboon-8,Baboon-5	Baboon-3
AFG3L2	Baboon-1,Baboon-9,Baboon-4	Baboon-1,Baboon-3,Baboon-4	Baboon-2,Baboon-3,Baboon-4	Baboon-7,Baboon-11,Baboon-3,Baboon-4		Baboon-11,Baboon-12,Baboon-4	Baboon-2	Baboon-11,Baboon-9,Baboon-4	Baboon-4	Baboon-10	Baboon-9
AFMID	Baboon-6,Baboon-10	Baboon-9	Baboon-2	Baboon-12,Baboon-8,Baboon-4,Baboon-5,Baboon-2	Baboon-12,Baboon-2			Baboon-12,Baboon-2	Baboon-4		Baboon-12,Baboon-5
AGA			Baboon-11,Baboon-3		Baboon-1,Baboon-3			Baboon-1,Baboon-11	Baboon-7	Baboon-10
AGAP1	Baboon-9,Baboon-5	Baboon-5,Baboon-11,Baboon-6,Baboon-3	Baboon-12,Baboon-3		Baboon-1,Baboon-12,Baboon-9	Baboon-3			Baboon-5,Baboon-11,Baboon-3	Baboon-9,Baboon-5	Baboon-9
AGAP2		Baboon-9,Baboon-3							Baboon-1	Baboon-9
AGBL3					Baboon-2					Baboon-9
AGBL5						Baboon-7				Baboon-6	Baboon-11
AGFG1	Baboon-1		Baboon-3,Baboon-4			Baboon-1,Baboon-12,Baboon-7	Baboon-1	Baboon-7,Baboon-12,Baboon-8		Baboon-1,Baboon-12,Baboon-4	Baboon-11
AGFG2								Baboon-5	Baboon-4
AGGF1					Baboon-7,Baboon-3	Baboon-5,Baboon-3		Baboon-7,Baboon-9,Baboon-3			Baboon-5
AGK		Baboon-4	Baboon-4	Baboon-11,Baboon-2,Baboon-10					Baboon-2	Baboon-11,Baboon-9	Baboon-9,Baboon-10,Baboon-5
AGL	Baboon-10	Baboon-2,Baboon-10	Baboon-12,Baboon-10,Baboon-4	Baboon-10	Baboon-12,Baboon-2	Baboon-12,Baboon-10		Baboon-2,Baboon-10,Baboon-4	Baboon-11,Baboon-2,Baboon-10	Baboon-7,Baboon-11,Baboon-8,Baboon-10	Baboon-10
AGMAT			Baboon-9,Baboon-2,Baboon-6,Baboon-8	Baboon-9,Baboon-6,Baboon-8,Baboon-4,Baboon-2		Baboon-11,Baboon-8
AGO1	Baboon-5		Baboon-12	Baboon-4	Baboon-1,Baboon-6	Baboon-11					Baboon-8
AGO2						Baboon-1,Baboon-7		Baboon-9,Baboon-4		Baboon-1,Baboon-5
AGO4			Baboon-8,Baboon-5			Baboon-11,Baboon-8,Baboon-5		Baboon-6		Baboon-7
AGPAT2			Baboon-9,Baboon-2,Baboon-12,Baboon-3		Baboon-3						Baboon-7,Baboon-12,Baboon-2,Baboon-6
AGPAT3	Baboon-7,Baboon-9	Baboon-11,Baboon-9	Baboon-12,Baboon-2			Baboon-11		Baboon-7
AGPAT4		Baboon-12,Baboon-4,Baboon-7,Baboon-5,Baboon-1			Baboon-1			Baboon-7,Baboon-10	Baboon-1,Baboon-10,Baboon-5,Baboon-4	Baboon-7,Baboon-4	Baboon-7
AGPAT5	Baboon-11,Baboon-10,Baboon-3	Baboon-11	Baboon-2,Baboon-3	Baboon-12		Baboon-1,Baboon-11,Baboon-10			Baboon-11,Baboon-2	Baboon-11,Baboon-2	Baboon-1
AGPS			Baboon-3	Baboon-12				Baboon-3		Baboon-10
AGT		Baboon-8,Baboon-5		Baboon-11					Baboon-5,Baboon-6,Baboon-3	Baboon-2,Baboon-5
AGTR1				Baboon-4			Baboon-7				Baboon-7,Baboon-8
AHCTF1	Baboon-9,Baboon-6	Baboon-7,Baboon-12	Baboon-7	Baboon-3	Baboon-6	Baboon-12			Baboon-7	Baboon-7,Baboon-11	Baboon-6,Baboon-10
AHCY	Baboon-12	Baboon-12,Baboon-10	Baboon-12	Baboon-12,Baboon-6,Baboon-10	Baboon-11,Baboon-12	Baboon-10,Baboon-4	Baboon-11,Baboon-2,Baboon-12	Baboon-12,Baboon-4	Baboon-12,Baboon-10	Baboon-12	Baboon-12
AHCYL1								Baboon-7	Baboon-8	Baboon-7
AHCYL2			Baboon-11	Baboon-9	Baboon-9,Baboon-11,Baboon-12,Baboon-3,Baboon-1,Baboon-2	Baboon-11	Baboon-5,Baboon-4		Baboon-1		Baboon-1,Baboon-5
AHDC1					Baboon-6	Baboon-7				Baboon-9
AHI1		Baboon-5,Baboon-4	Baboon-12,Baboon-4	Baboon-5,Baboon-4	Baboon-11,Baboon-5			Baboon-6,Baboon-11,Baboon-12,Baboon-4,Baboon-5		Baboon-12,Baboon-3	Baboon-6,Baboon-5
AHNAK	Baboon-9,Baboon-6,Baboon-11,Baboon-12,Baboon-8,Baboon-4,Baboon-7,Baboon-5,Baboon-3,Baboon-1,Baboon-2,Baboon-10	Baboon-9,Baboon-11,Baboon-12,Baboon-4,Baboon-7,Baboon-5,Baboon-1,Baboon-2,Baboon-10	Baboon-9,Baboon-6,Baboon-11,Baboon-12,Baboon-8,Baboon-4,Baboon-7,Baboon-5,Baboon-3,Baboon-1,Baboon-2,Baboon-10	Baboon-9,Baboon-6,Baboon-11,Baboon-12,Baboon-8,Baboon-4,Baboon-7,Baboon-5,Baboon-3,Baboon-2,Baboon-10	Baboon-9,Baboon-6,Baboon-11,Baboon-12,Baboon-8,Baboon-7,Baboon-5,Baboon-3,Baboon-1,Baboon-2	Baboon-9,Baboon-11,Baboon-12,Baboon-8,Baboon-4,Baboon-7,Baboon-5,Baboon-3,Baboon-1,Baboon-2,Baboon-10	Baboon-9,Baboon-11,Baboon-12,Baboon-8,Baboon-4,Baboon-7,Baboon-5,Baboon-3,Baboon-2,Baboon-10	Baboon-9,Baboon-6,Baboon-11,Baboon-12,Baboon-8,Baboon-4,Baboon-7,Baboon-5,Baboon-3,Baboon-1,Baboon-2,Baboon-10	Baboon-9,Baboon-12,Baboon-8,Baboon-4,Baboon-7,Baboon-5,Baboon-3,Baboon-1,Baboon-2,Baboon-10	Baboon-9,Baboon-6,Baboon-12,Baboon-4,Baboon-7,Baboon-5,Baboon-3,Baboon-2,Baboon-10	Baboon-9,Baboon-6,Baboon-11,Baboon-12,Baboon-8,Baboon-7,Baboon-5,Baboon-1,Baboon-2,Baboon-10
AHNAK2	Baboon-7			Baboon-5	Baboon-12,Baboon-8,Baboon-5			Baboon-7,Baboon-11,Baboon-4	Baboon-8,Baboon-5	Baboon-3
AHR			Baboon-3			Baboon-4
AHSA1				Baboon-2			Baboon-2	Baboon-8,Baboon-3		Baboon-3	Baboon-2,Baboon-5
AHSA2P	Baboon-10	Baboon-2,Baboon-10	Baboon-2,Baboon-10	Baboon-3		Baboon-11,Baboon-3	Baboon-3			Baboon-2	Baboon-9
AICDA			Baboon-2					Baboon-9,Baboon-6,Baboon-10,Baboon-4
AIF1L				Baboon-6,Baboon-11,Baboon-12,Baboon-8,Baboon-5,Baboon-3,Baboon-10	Baboon-9,Baboon-2,Baboon-12,Baboon-3				Baboon-12,Baboon-3	Baboon-1	Baboon-1
AIFM2		Baboon-1,Baboon-7,Baboon-8	Baboon-9,Baboon-11,Baboon-8,Baboon-4,Baboon-7,Baboon-5,Baboon-1,Baboon-10	Baboon-7,Baboon-4	Baboon-11,Baboon-8	Baboon-4			Baboon-4		Baboon-7
AIFM3		Baboon-7							Baboon-11	Baboon-3
AIG1	Baboon-2,Baboon-8		Baboon-1,Baboon-2	Baboon-2,Baboon-10		Baboon-3	Baboon-2		Baboon-12,Baboon-8,Baboon-3	Baboon-3	Baboon-2
AIM2			Baboon-6,Baboon-10		Baboon-1,Baboon-9			Baboon-1,Baboon-12,Baboon-10			Baboon-7
AIMP1			Baboon-11,Baboon-4							Baboon-5
AIP	Baboon-7						Baboon-7		Baboon-7,Baboon-8
AJAP1					Baboon-2,Baboon-5				Baboon-2	Baboon-5
AJM1		Baboon-6								Baboon-1
AJUBA	Baboon-1			Baboon-11,Baboon-3,Baboon-4	Baboon-1,Baboon-11,Baboon-7,Baboon-3		Baboon-1,Baboon-11,Baboon-3,Baboon-4	Baboon-11,Baboon-3
AK1			Baboon-12,Baboon-3					Baboon-8	Baboon-12,Baboon-10
AK2	Baboon-1,Baboon-6	Baboon-12	Baboon-2,Baboon-4	Baboon-7,Baboon-11,Baboon-8	Baboon-7,Baboon-8		Baboon-12	Baboon-2	Baboon-11,Baboon-12,Baboon-4		Baboon-1,Baboon-7
AK3			Baboon-2,Baboon-3	Baboon-11,Baboon-9,Baboon-12,Baboon-3				Baboon-6,Baboon-3	Baboon-6	Baboon-9,Baboon-3	Baboon-11
AK4	Baboon-9,Baboon-6,Baboon-12,Baboon-8,Baboon-4,Baboon-7,Baboon-5,Baboon-3,Baboon-1,Baboon-2	Baboon-9,Baboon-6,Baboon-12,Baboon-8,Baboon-4,Baboon-7,Baboon-3,Baboon-1,Baboon-2	Baboon-9,Baboon-6,Baboon-12,Baboon-7,Baboon-2	Baboon-9,Baboon-6,Baboon-11,Baboon-12,Baboon-8,Baboon-4,Baboon-7,Baboon-3,Baboon-2	Baboon-9,Baboon-6,Baboon-12,Baboon-8,Baboon-7,Baboon-5,Baboon-1,Baboon-2	Baboon-9,Baboon-12,Baboon-3,Baboon-1,Baboon-2		Baboon-8	Baboon-9,Baboon-6,Baboon-12,Baboon-8,Baboon-4,Baboon-7,Baboon-5,Baboon-3,Baboon-1,Baboon-2	Baboon-9,Baboon-6,Baboon-12,Baboon-8,Baboon-4,Baboon-7,Baboon-5,Baboon-3,Baboon-1,Baboon-2	Baboon-9,Baboon-6,Baboon-11,Baboon-12,Baboon-8,Baboon-7,Baboon-5,Baboon-1,Baboon-2
AK6	Baboon-11,Baboon-10,Baboon-5	Baboon-11,Baboon-10,Baboon-5	Baboon-11,Baboon-10,Baboon-5	Baboon-11,Baboon-10,Baboon-5	Baboon-11,Baboon-5	Baboon-11,Baboon-10,Baboon-5	Baboon-11,Baboon-10,Baboon-5	Baboon-11,Baboon-10,Baboon-5	Baboon-11,Baboon-10,Baboon-5	Baboon-11,Baboon-10,Baboon-5	Baboon-11,Baboon-10,Baboon-5
AK8		Baboon-7		Baboon-7
AK9				Baboon-2,Baboon-5	Baboon-1,Baboon-2,Baboon-5
AKAIN1		Baboon-8,Baboon-5							Baboon-8	Baboon-9
AKAP1	Baboon-9	Baboon-11		Baboon-12,Baboon-9,Baboon-10,Baboon-4		Baboon-8	Baboon-11,Baboon-8	Baboon-10			Baboon-9,Baboon-10
AKAP10	Baboon-7,Baboon-6	Baboon-7,Baboon-11	Baboon-10	Baboon-7	Baboon-12,Baboon-8					Baboon-11	Baboon-1,Baboon-5
AKAP11	Baboon-9	Baboon-3,Baboon-4	Baboon-7,Baboon-3	Baboon-12,Baboon-3,Baboon-4		Baboon-1	Baboon-9	Baboon-8	Baboon-4	Baboon-1,Baboon-4	Baboon-7,Baboon-12,Baboon-6
AKAP12	Baboon-7		Baboon-8		Baboon-12,Baboon-6,Baboon-3			Baboon-11,Baboon-12,Baboon-5	Baboon-11,Baboon-12,Baboon-8,Baboon-5,Baboon-3,Baboon-1	Baboon-12	Baboon-11,Baboon-10,Baboon-5
AKAP13	Baboon-11,Baboon-12,Baboon-7,Baboon-1,Baboon-2		Baboon-2		Baboon-7,Baboon-12,Baboon-9,Baboon-5	Baboon-12,Baboon-4	Baboon-5	Baboon-2	Baboon-2,Baboon-4	Baboon-2	Baboon-2,Baboon-6
AKAP6			Baboon-7,Baboon-10		Baboon-9				Baboon-5
AKAP7		Baboon-1,Baboon-7,Baboon-10	Baboon-1,Baboon-11,Baboon-8,Baboon-3		Baboon-9,Baboon-3	Baboon-11,Baboon-8,Baboon-7,Baboon-3,Baboon-2,Baboon-10	Baboon-9	Baboon-11,Baboon-9,Baboon-6,Baboon-12	Baboon-6	Baboon-11,Baboon-6,Baboon-3	Baboon-12
AKAP8L		Baboon-7,Baboon-4			Baboon-3	Baboon-12				Baboon-3,Baboon-4
AKAP9		Baboon-12,Baboon-2,Baboon-3	Baboon-9,Baboon-3	Baboon-12,Baboon-3	Baboon-9	Baboon-11,Baboon-9,Baboon-12		Baboon-7	Baboon-8	Baboon-9,Baboon-2	Baboon-11,Baboon-9,Baboon-12
AKIRIN1	Baboon-10	Baboon-9,Baboon-11,Baboon-12,Baboon-8,Baboon-7,Baboon-5,Baboon-3,Baboon-10	Baboon-9,Baboon-8,Baboon-7,Baboon-3,Baboon-2	Baboon-12,Baboon-5	Baboon-5,Baboon-9,Baboon-7,Baboon-3	Baboon-7		Baboon-11,Baboon-12,Baboon-8,Baboon-4,Baboon-7,Baboon-3,Baboon-1,Baboon-10	Baboon-9,Baboon-6,Baboon-11,Baboon-8,Baboon-4,Baboon-7,Baboon-5,Baboon-3,Baboon-1,Baboon-2,Baboon-10	Baboon-7,Baboon-11,Baboon-8,Baboon-5	Baboon-11,Baboon-5
AKIRIN2		Baboon-5			Baboon-1,Baboon-11	Baboon-5		Baboon-10	Baboon-5		Baboon-1,Baboon-9
AKNA		Baboon-2	Baboon-12,Baboon-8		Baboon-1,Baboon-11,Baboon-8	Baboon-11		Baboon-6,Baboon-8,Baboon-4,Baboon-1,Baboon-10	Baboon-9	Baboon-7	Baboon-1
AKR1A1		Baboon-8,Baboon-5	Baboon-7,Baboon-8,Baboon-5,Baboon-4	Baboon-6,Baboon-4		Baboon-8,Baboon-4	Baboon-8	Baboon-5	Baboon-6,Baboon-8	Baboon-8,Baboon-5	Baboon-11,Baboon-5
AKR1B1	Baboon-11,Baboon-6,Baboon-3	Baboon-6	Baboon-6	Baboon-2,Baboon-6	Baboon-9,Baboon-6,Baboon-11,Baboon-12,Baboon-7,Baboon-3,Baboon-2	Baboon-9,Baboon-11,Baboon-12,Baboon-4,Baboon-7,Baboon-10		Baboon-9,Baboon-6,Baboon-11,Baboon-4,Baboon-7,Baboon-10	Baboon-9,Baboon-6,Baboon-12,Baboon-7,Baboon-5	Baboon-6,Baboon-10	Baboon-9,Baboon-6,Baboon-11,Baboon-12,Baboon-2,Baboon-10
AKR1B10	Baboon-9,Baboon-6,Baboon-12,Baboon-8,Baboon-7,Baboon-5,Baboon-3,Baboon-1,Baboon-2	Baboon-9,Baboon-6,Baboon-12,Baboon-8,Baboon-7,Baboon-5,Baboon-1,Baboon-2	Baboon-9,Baboon-6,Baboon-11,Baboon-12,Baboon-8,Baboon-4,Baboon-7,Baboon-5,Baboon-3,Baboon-1,Baboon-2	Baboon-9,Baboon-6,Baboon-11,Baboon-7,Baboon-2	Baboon-9,Baboon-12,Baboon-8,Baboon-7,Baboon-5,Baboon-3,Baboon-2	Baboon-9,Baboon-11,Baboon-12,Baboon-8,Baboon-7,Baboon-5,Baboon-3,Baboon-1,Baboon-2		Baboon-1,Baboon-9,Baboon-7	Baboon-7,Baboon-2	Baboon-1,Baboon-7,Baboon-5	Baboon-9,Baboon-6,Baboon-8,Baboon-7,Baboon-5,Baboon-1,Baboon-2
AKT1	Baboon-2,Baboon-8,Baboon-4					Baboon-4					Baboon-2
AKT1S1	Baboon-2,Baboon-6	Baboon-6	Baboon-1,Baboon-6	Baboon-11,Baboon-6	Baboon-6	Baboon-11,Baboon-12		Baboon-1,Baboon-8	Baboon-2,Baboon-6		Baboon-11,Baboon-6,Baboon-10
AKT2		Baboon-7,Baboon-4				Baboon-1	Baboon-8	Baboon-1		Baboon-12	Baboon-2,Baboon-10
AKT3			Baboon-12,Baboon-2	Baboon-10	Baboon-12,Baboon-2		Baboon-1	Baboon-6,Baboon-4	Baboon-10	Baboon-12,Baboon-3
AKTIP	Baboon-2	Baboon-6,Baboon-11,Baboon-5,Baboon-2,Baboon-10	Baboon-2,Baboon-10,Baboon-5	Baboon-6	Baboon-5,Baboon-11,Baboon-6,Baboon-3		Baboon-11		Baboon-6,Baboon-10	Baboon-11,Baboon-2
ALAD	Baboon-8,Baboon-4,Baboon-7,Baboon-5,Baboon-1,Baboon-10	Baboon-12,Baboon-8,Baboon-7,Baboon-5,Baboon-2,Baboon-10	Baboon-6,Baboon-8,Baboon-4,Baboon-7,Baboon-1,Baboon-2,Baboon-10	Baboon-6,Baboon-8,Baboon-4,Baboon-7,Baboon-10	Baboon-6,Baboon-8	Baboon-8,Baboon-10	Baboon-2,Baboon-8,Baboon-10,Baboon-5	Baboon-1,Baboon-12,Baboon-10	Baboon-9,Baboon-11,Baboon-8,Baboon-7,Baboon-5,Baboon-1,Baboon-2,Baboon-10	Baboon-9,Baboon-6,Baboon-12,Baboon-8,Baboon-7,Baboon-5,Baboon-1,Baboon-2,Baboon-10	Baboon-6,Baboon-12,Baboon-1,Baboon-2,Baboon-10
ALAS1	Baboon-12		Baboon-6,Baboon-10		Baboon-5				Baboon-7,Baboon-6		Baboon-5
ALB				Baboon-5,Baboon-12,Baboon-7,Baboon-3			Baboon-1	Baboon-5
ALCAM		Baboon-9,Baboon-11,Baboon-5,Baboon-1,Baboon-2	Baboon-9	Baboon-9,Baboon-6,Baboon-11,Baboon-12,Baboon-7,Baboon-5,Baboon-3,Baboon-10	Baboon-9,Baboon-11,Baboon-12,Baboon-8,Baboon-5,Baboon-3,Baboon-1	Baboon-9,Baboon-5		Baboon-12,Baboon-2,Baboon-10	Baboon-9	Baboon-1	Baboon-9,Baboon-6,Baboon-11,Baboon-12,Baboon-5,Baboon-10
ALDH18A1	Baboon-12	Baboon-11	Baboon-3				Baboon-5	Baboon-11			Baboon-11
ALDH1A1		Baboon-11,Baboon-9,Baboon-3	Baboon-1,Baboon-9,Baboon-2,Baboon-6	Baboon-9,Baboon-2,Baboon-6,Baboon-12	Baboon-6	Baboon-11,Baboon-2	Baboon-9	Baboon-9,Baboon-6,Baboon-12,Baboon-11,Baboon-2		Baboon-2	Baboon-9,Baboon-6,Baboon-11,Baboon-12,Baboon-1,Baboon-2
ALDH1A3			Baboon-4	Baboon-11,Baboon-6,Baboon-8,Baboon-5	Baboon-9,Baboon-11,Baboon-8,Baboon-7,Baboon-5,Baboon-1		Baboon-11,Baboon-3	Baboon-5	Baboon-3		Baboon-8
ALDH1B1	Baboon-10,Baboon-3	Baboon-3	Baboon-10,Baboon-3,Baboon-4	Baboon-10,Baboon-3		Baboon-10,Baboon-3	Baboon-3,Baboon-4		Baboon-10		Baboon-10
ALDH1L1	Baboon-6	Baboon-9,Baboon-2,Baboon-6		Baboon-9,Baboon-6,Baboon-11,Baboon-12,Baboon-4,Baboon-7,Baboon-5		Baboon-9,Baboon-11,Baboon-12,Baboon-4,Baboon-2	Baboon-9		Baboon-11,Baboon-4		Baboon-11,Baboon-2,Baboon-12
ALDH1L2		Baboon-11,Baboon-12,Baboon-10	Baboon-9,Baboon-6,Baboon-11,Baboon-12,Baboon-7,Baboon-5,Baboon-1,Baboon-10	Baboon-11,Baboon-10,Baboon-3	Baboon-7,Baboon-12		Baboon-7,Baboon-11,Baboon-10	Baboon-9,Baboon-6,Baboon-11,Baboon-12,Baboon-10	Baboon-12	Baboon-12,Baboon-8	Baboon-7,Baboon-9,Baboon-8
ALDH2	Baboon-7,Baboon-3	Baboon-1,Baboon-5,Baboon-3	Baboon-9		Baboon-9,Baboon-11,Baboon-8,Baboon-7,Baboon-5,Baboon-3,Baboon-1	Baboon-11	Baboon-1	Baboon-9,Baboon-8,Baboon-3	Baboon-1,Baboon-11,Baboon-3	Baboon-11	Baboon-1,Baboon-9,Baboon-7
ALDH3A1		Baboon-7,Baboon-8	Baboon-9,Baboon-2,Baboon-3	Baboon-7	Baboon-11,Baboon-3	Baboon-7,Baboon-2,Baboon-3			Baboon-2
ALDH3A2	Baboon-9,Baboon-2	Baboon-9,Baboon-10,Baboon-5	Baboon-9,Baboon-2	Baboon-2,Baboon-10,Baboon-5	Baboon-5	Baboon-9,Baboon-2,Baboon-10,Baboon-5	Baboon-10,Baboon-5	Baboon-9,Baboon-10,Baboon-5	Baboon-2,Baboon-10	Baboon-9	Baboon-9,Baboon-6,Baboon-5,Baboon-2,Baboon-10
ALDH3B1					Baboon-12,Baboon-2			Baboon-7,Baboon-8
ALDH4A1	Baboon-8,Baboon-5	Baboon-9,Baboon-8,Baboon-5		Baboon-9,Baboon-6,Baboon-11,Baboon-8,Baboon-7,Baboon-5		Baboon-7,Baboon-11,Baboon-8			Baboon-11,Baboon-9,Baboon-5	Baboon-5
ALDH5A1	Baboon-7	Baboon-12	Baboon-12,Baboon-8,Baboon-10,Baboon-5	Baboon-6,Baboon-12,Baboon-8,Baboon-5,Baboon-10	Baboon-11,Baboon-8,Baboon-5	Baboon-11,Baboon-12,Baboon-8,Baboon-4,Baboon-7	Baboon-12	Baboon-11,Baboon-12,Baboon-8,Baboon-7,Baboon-5,Baboon-10	Baboon-7,Baboon-2,Baboon-8	Baboon-6	Baboon-11,Baboon-12,Baboon-8,Baboon-5,Baboon-2
ALDH6A1	Baboon-5	Baboon-1,Baboon-11,Baboon-9,Baboon-7		Baboon-9,Baboon-11,Baboon-4,Baboon-5,Baboon-2	Baboon-7,Baboon-11	Baboon-1			Baboon-7,Baboon-11	Baboon-1,Baboon-11,Baboon-7	Baboon-1,Baboon-2,Baboon-5
ALDH7A1	Baboon-3	Baboon-6		Baboon-11,Baboon-12,Baboon-8,Baboon-7,Baboon-2,Baboon-10			Baboon-10		Baboon-2		Baboon-6
ALDOB			Baboon-9,Baboon-6,Baboon-12,Baboon-8,Baboon-4,Baboon-3,Baboon-2	Baboon-9,Baboon-6,Baboon-11,Baboon-12,Baboon-8,Baboon-7,Baboon-5,Baboon-2,Baboon-10			Baboon-12,Baboon-9,Baboon-3,Baboon-4				Baboon-6,Baboon-10
ALDOC	Baboon-11,Baboon-12,Baboon-8,Baboon-5			Baboon-5	Baboon-11,Baboon-6,Baboon-8		Baboon-5	Baboon-8			Baboon-6,Baboon-11,Baboon-12,Baboon-8,Baboon-5
ALG1		Baboon-10	Baboon-1,Baboon-7	Baboon-10	Baboon-11,Baboon-12,Baboon-5	Baboon-11			Baboon-1,Baboon-9,Baboon-10	Baboon-1,Baboon-11	Baboon-1
ALG11		Baboon-1			Baboon-3		Baboon-1			Baboon-3	Baboon-1
ALG12		Baboon-11,Baboon-8,Baboon-4,Baboon-1,Baboon-10	Baboon-8,Baboon-4	Baboon-6,Baboon-11,Baboon-8,Baboon-4,Baboon-3	Baboon-8,Baboon-3			Baboon-11,Baboon-8,Baboon-4,Baboon-5,Baboon-3,Baboon-10	Baboon-6,Baboon-4,Baboon-3,Baboon-2,Baboon-10	Baboon-11,Baboon-10	Baboon-1,Baboon-6
ALG2			Baboon-10,Baboon-3	Baboon-12,Baboon-8,Baboon-4,Baboon-7,Baboon-10		Baboon-8				Baboon-8,Baboon-10
ALG5									Baboon-11	Baboon-9
ALG6			Baboon-5					Baboon-5
ALG9		Baboon-8								Baboon-6	Baboon-8,Baboon-10,Baboon-5
ALKBH1			Baboon-9			Baboon-2
ALKBH2	Baboon-10			Baboon-4				Baboon-10
ALKBH3	Baboon-8	Baboon-12,Baboon-9	Baboon-12,Baboon-6,Baboon-8,Baboon-4	Baboon-8,Baboon-4			Baboon-7	Baboon-12,Baboon-4	Baboon-12,Baboon-8,Baboon-4	Baboon-8,Baboon-4	Baboon-8
ALKBH5	Baboon-1,Baboon-9	Baboon-12	Baboon-9			Baboon-1,Baboon-9,Baboon-8	Baboon-7,Baboon-10	Baboon-7	Baboon-12		Baboon-10
ALKBH6		Baboon-11						Baboon-11		Baboon-11
ALKBH7	Baboon-11,Baboon-4	Baboon-4	Baboon-11	Baboon-11		Baboon-11,Baboon-4			Baboon-4
ALKBH8	Baboon-3	Baboon-9,Baboon-6,Baboon-11,Baboon-5,Baboon-2	Baboon-9,Baboon-11,Baboon-12,Baboon-4,Baboon-2,Baboon-10	Baboon-9,Baboon-6,Baboon-11,Baboon-3,Baboon-10	Baboon-9,Baboon-6,Baboon-11,Baboon-12,Baboon-5,Baboon-3,Baboon-1	Baboon-9,Baboon-4,Baboon-5,Baboon-3,Baboon-1,Baboon-2		Baboon-9,Baboon-11,Baboon-12,Baboon-4,Baboon-7,Baboon-5,Baboon-3,Baboon-1,Baboon-2,Baboon-10	Baboon-12,Baboon-9,Baboon-5	Baboon-6,Baboon-12,Baboon-7,Baboon-3,Baboon-1	Baboon-9,Baboon-6,Baboon-12,Baboon-1,Baboon-2,Baboon-10
ALMS1			Baboon-4	Baboon-9,Baboon-8,Baboon-10	Baboon-12		Baboon-11	Baboon-11,Baboon-10,Baboon-5,Baboon-4		Baboon-7
ALOX12				Baboon-11						Baboon-3
ALOX15		Baboon-1,Baboon-11,Baboon-12,Baboon-3			Baboon-9,Baboon-12,Baboon-8,Baboon-5,Baboon-3,Baboon-1						Baboon-9,Baboon-11,Baboon-12,Baboon-8,Baboon-5
ALOX5AP		Baboon-2		Baboon-2			Baboon-2	Baboon-12,Baboon-2
ALOXE3				Baboon-5					Baboon-11,Baboon-3	Baboon-2
ALPK1		Baboon-11	Baboon-9,Baboon-5,Baboon-4		Baboon-9,Baboon-11,Baboon-8,Baboon-5,Baboon-3,Baboon-1			Baboon-2,Baboon-8,Baboon-3		Baboon-4	Baboon-11,Baboon-6,Baboon-8
ALPK2	Baboon-9,Baboon-10					Baboon-9,Baboon-11,Baboon-12,Baboon-8,Baboon-4,Baboon-2		Baboon-4
ALPK3	Baboon-9,Baboon-2,Baboon-6	Baboon-12,Baboon-10			Baboon-6	Baboon-9,Baboon-4,Baboon-3,Baboon-1,Baboon-10			Baboon-12,Baboon-2	Baboon-12
ALPL				Baboon-6,Baboon-11,Baboon-12,Baboon-4,Baboon-7,Baboon-2,Baboon-10							Baboon-11
ALS2	Baboon-12	Baboon-9		Baboon-7			Baboon-4	Baboon-12	Baboon-7	Baboon-1,Baboon-7	Baboon-6
ALS2CL	Baboon-12,Baboon-6,Baboon-4		Baboon-1,Baboon-8,Baboon-4	Baboon-2,Baboon-8	Baboon-1,Baboon-6	Baboon-7,Baboon-2		Baboon-8,Baboon-10
ALYREF	Baboon-5		Baboon-8			Baboon-7	Baboon-4		Baboon-5	Baboon-10
AMACR		Baboon-11,Baboon-8,Baboon-3	Baboon-12,Baboon-9,Baboon-8,Baboon-3	Baboon-11,Baboon-3	Baboon-12	Baboon-9,Baboon-3		Baboon-12,Baboon-9,Baboon-8	Baboon-8,Baboon-3	Baboon-7,Baboon-9,Baboon-3
AMBRA1						Baboon-5	Baboon-3
AMD1	Baboon-8		Baboon-6,Baboon-4	Baboon-6,Baboon-8	Baboon-6	Baboon-5
AMDHD1				Baboon-9,Baboon-6,Baboon-12,Baboon-5,Baboon-3,Baboon-10	Baboon-1					Baboon-6	Baboon-1,Baboon-5
AMDHD2		Baboon-6	Baboon-3	Baboon-10,Baboon-4
AMER2		Baboon-10,Baboon-4							Baboon-2,Baboon-5,Baboon-4	Baboon-4
AMFR	Baboon-2	Baboon-7		Baboon-7,Baboon-11,Baboon-3	Baboon-2	Baboon-7	Baboon-1			Baboon-11,Baboon-10	Baboon-1
AMIGO1	Baboon-7,Baboon-2	Baboon-5	Baboon-3	Baboon-11					Baboon-11,Baboon-2	Baboon-2	Baboon-11
AMIGO2	Baboon-10				Baboon-11,Baboon-9		Baboon-1,Baboon-3	Baboon-7	Baboon-5		Baboon-12
AMMECR1L		Baboon-1			Baboon-5	Baboon-5		Baboon-11,Baboon-5	Baboon-5	Baboon-12	Baboon-1,Baboon-2,Baboon-5
AMN		Baboon-6	Baboon-9,Baboon-10	Baboon-6,Baboon-5
AMN1	Baboon-9,Baboon-6,Baboon-11,Baboon-8,Baboon-4,Baboon-7,Baboon-10	Baboon-9,Baboon-12,Baboon-8,Baboon-4,Baboon-7,Baboon-1,Baboon-10	Baboon-12,Baboon-8,Baboon-3	Baboon-9,Baboon-12,Baboon-8,Baboon-4,Baboon-7,Baboon-3	Baboon-1,Baboon-11,Baboon-7,Baboon-8	Baboon-11,Baboon-8,Baboon-4	Baboon-7,Baboon-8,Baboon-4	Baboon-11,Baboon-8,Baboon-4,Baboon-3,Baboon-1	Baboon-9,Baboon-6,Baboon-11,Baboon-12,Baboon-8,Baboon-4,Baboon-7,Baboon-3,Baboon-10	Baboon-9,Baboon-12,Baboon-8,Baboon-4,Baboon-7,Baboon-3,Baboon-1,Baboon-10	Baboon-6,Baboon-8
AMOTL1	Baboon-9,Baboon-12,Baboon-4,Baboon-7,Baboon-5,Baboon-1		Baboon-2,Baboon-6,Baboon-8,Baboon-10	Baboon-12,Baboon-9,Baboon-8	Baboon-9,Baboon-5	Baboon-1,Baboon-11,Baboon-12,Baboon-10	Baboon-1,Baboon-7,Baboon-10,Baboon-4	Baboon-12,Baboon-5	Baboon-9,Baboon-12,Baboon-7,Baboon-5,Baboon-3,Baboon-1	Baboon-7,Baboon-4	Baboon-1,Baboon-2,Baboon-6
AMOTL2		Baboon-9		Baboon-9		Baboon-7	Baboon-5			Baboon-5
AMPD2		Baboon-2	Baboon-11,Baboon-3					Baboon-2,Baboon-8	Baboon-11,Baboon-5,Baboon-4	Baboon-4	Baboon-5
AMPD3		Baboon-9			Baboon-9	Baboon-12,Baboon-9			Baboon-11
AMPH		Baboon-7							Baboon-3	Baboon-7,Baboon-9,Baboon-3
AMT	Baboon-6		Baboon-6	Baboon-6
AMZ2	Baboon-9,Baboon-3	Baboon-9,Baboon-11,Baboon-4,Baboon-3,Baboon-1,Baboon-2	Baboon-9,Baboon-2,Baboon-11,Baboon-4	Baboon-9,Baboon-2,Baboon-4	Baboon-1,Baboon-9,Baboon-2,Baboon-11	Baboon-11,Baboon-4,Baboon-3,Baboon-1,Baboon-2	Baboon-1,Baboon-9	Baboon-9,Baboon-11,Baboon-8,Baboon-4,Baboon-1,Baboon-2	Baboon-9,Baboon-11,Baboon-4,Baboon-3,Baboon-1,Baboon-2	Baboon-9,Baboon-11,Baboon-4,Baboon-3,Baboon-1,Baboon-2	Baboon-11,Baboon-2
ANAPC1	Baboon-7	Baboon-4			Baboon-7	Baboon-2				Baboon-12,Baboon-6,Baboon-4	Baboon-7
ANAPC10	Baboon-12		Baboon-10	Baboon-4		Baboon-4	Baboon-12	Baboon-7,Baboon-12	Baboon-7,Baboon-10		Baboon-12
ANAPC16			Baboon-6,Baboon-4	Baboon-6		Baboon-4	Baboon-4
ANAPC2		Baboon-7			Baboon-11			Baboon-3		Baboon-1,Baboon-3
ANAPC4						Baboon-8	Baboon-7			Baboon-5	Baboon-7
ANAPC5	Baboon-4	Baboon-5			Baboon-1				Baboon-10	Baboon-1	Baboon-8
ANAPC7	Baboon-9,Baboon-3			Baboon-12	Baboon-3		Baboon-8
ANG	Baboon-7,Baboon-9,Baboon-10	Baboon-3	Baboon-6,Baboon-12,Baboon-8,Baboon-7,Baboon-5,Baboon-1	Baboon-7,Baboon-12,Baboon-9,Baboon-6	Baboon-9,Baboon-6,Baboon-12,Baboon-7,Baboon-1	Baboon-10	Baboon-9,Baboon-12,Baboon-7,Baboon-3,Baboon-1,Baboon-10	Baboon-1,Baboon-12,Baboon-9,Baboon-6	Baboon-3	Baboon-7,Baboon-6	Baboon-1,Baboon-9,Baboon-6,Baboon-10
ANGEL1		Baboon-12,Baboon-8	Baboon-4			Baboon-1	Baboon-4	Baboon-2,Baboon-5	Baboon-6
ANGEL2	Baboon-7			Baboon-11	Baboon-12	Baboon-1	Baboon-11	Baboon-7,Baboon-12,Baboon-6,Baboon-10	Baboon-7,Baboon-12,Baboon-2	Baboon-7	Baboon-7,Baboon-12,Baboon-5
ANGPT1				Baboon-11	Baboon-1,Baboon-3	Baboon-12			Baboon-4
ANGPT2		Baboon-4			Baboon-5
ANGPTL2			Baboon-7	Baboon-12		Baboon-2		Baboon-3	Baboon-2		Baboon-1,Baboon-12
ANGPTL7	Baboon-11,Baboon-9,Baboon-10										Baboon-6
ANK1	Baboon-9,Baboon-6,Baboon-12,Baboon-4,Baboon-7,Baboon-1,Baboon-2					Baboon-9,Baboon-2,Baboon-10,Baboon-3		Baboon-9	Baboon-12	Baboon-1,Baboon-9,Baboon-6,Baboon-10
ANK2	Baboon-12	Baboon-2		Baboon-8,Baboon-3		Baboon-11,Baboon-2,Baboon-10,Baboon-3		Baboon-12,Baboon-4	Baboon-12,Baboon-9		Baboon-12,Baboon-8
ANK3	Baboon-7,Baboon-2,Baboon-4	Baboon-12,Baboon-6,Baboon-4		Baboon-7,Baboon-8,Baboon-10	Baboon-7	Baboon-1,Baboon-2,Baboon-10		Baboon-4	Baboon-7,Baboon-12,Baboon-5	Baboon-2	Baboon-5
ANKAR								Baboon-10			Baboon-9,Baboon-6,Baboon-5
ANKDD1B		Baboon-4	Baboon-8,Baboon-10,Baboon-5,Baboon-4		Baboon-9,Baboon-6,Baboon-12,Baboon-8,Baboon-5,Baboon-1			Baboon-1,Baboon-12,Baboon-9			Baboon-1,Baboon-9
ANKFY1	Baboon-5	Baboon-2	Baboon-7,Baboon-5		Baboon-2,Baboon-8		Baboon-9,Baboon-4	Baboon-1,Baboon-9,Baboon-8,Baboon-3	Baboon-2	Baboon-9,Baboon-2
ANKH	Baboon-1		Baboon-10	Baboon-7,Baboon-5	Baboon-9	Baboon-5
ANKIB1			Baboon-9	Baboon-9		Baboon-2					Baboon-9
ANKLE2		Baboon-10	Baboon-9	Baboon-11					Baboon-10		Baboon-5
ANKMY1		Baboon-11,Baboon-6							Baboon-5
ANKMY2	Baboon-7,Baboon-12	Baboon-1	Baboon-11,Baboon-10	Baboon-11,Baboon-2		Baboon-11		Baboon-9	Baboon-1	Baboon-11,Baboon-2,Baboon-4
ANKRA2	Baboon-9,Baboon-6	Baboon-6		Baboon-6,Baboon-3,Baboon-4	Baboon-3	Baboon-4	Baboon-5,Baboon-4	Baboon-5,Baboon-3	Baboon-12,Baboon-6	Baboon-6,Baboon-3	Baboon-6
ANKRD10	Baboon-10	Baboon-2,Baboon-6	Baboon-11,Baboon-8,Baboon-7,Baboon-3,Baboon-10		Baboon-1,Baboon-11,Baboon-9,Baboon-8	Baboon-11,Baboon-9,Baboon-8,Baboon-3	Baboon-2,Baboon-10,Baboon-3	Baboon-9,Baboon-11,Baboon-8,Baboon-7,Baboon-5,Baboon-3,Baboon-2,Baboon-10	Baboon-11,Baboon-2	Baboon-1,Baboon-10,Baboon-3	Baboon-2,Baboon-8
ANKRD11	Baboon-10	Baboon-9,Baboon-12,Baboon-8,Baboon-4,Baboon-7,Baboon-1,Baboon-10	Baboon-9,Baboon-11,Baboon-8,Baboon-7,Baboon-3,Baboon-1	Baboon-6,Baboon-12,Baboon-8,Baboon-4,Baboon-7,Baboon-5,Baboon-3	Baboon-9,Baboon-6,Baboon-11,Baboon-12,Baboon-8,Baboon-7,Baboon-5,Baboon-3	Baboon-7,Baboon-9,Baboon-10		Baboon-7,Baboon-10	Baboon-2,Baboon-3	Baboon-1,Baboon-2,Baboon-3	Baboon-1
ANKRD12	Baboon-12		Baboon-6	Baboon-9	Baboon-11	Baboon-12	Baboon-2	Baboon-4	Baboon-12		Baboon-8
ANKRD13A			Baboon-7,Baboon-5	Baboon-12		Baboon-7	Baboon-10			Baboon-7
ANKRD13D									Baboon-4	Baboon-1
ANKRD16		Baboon-1,Baboon-12,Baboon-2,Baboon-5	Baboon-1,Baboon-5			Baboon-1,Baboon-4	Baboon-5,Baboon-4	Baboon-1,Baboon-11,Baboon-12	Baboon-1,Baboon-12,Baboon-4	Baboon-1,Baboon-12,Baboon-2	Baboon-1
ANKRD23	Baboon-2	Baboon-3			Baboon-2	Baboon-12,Baboon-2,Baboon-10,Baboon-4		Baboon-7	Baboon-1,Baboon-3	Baboon-4
ANKRD24		Baboon-11,Baboon-6		Baboon-7					Baboon-6	Baboon-6
ANKRD26		Baboon-11,Baboon-10,Baboon-5,Baboon-4	Baboon-4	Baboon-9	Baboon-9,Baboon-2,Baboon-3			Baboon-9,Baboon-6,Baboon-11,Baboon-12,Baboon-4,Baboon-7,Baboon-5,Baboon-3,Baboon-1,Baboon-2,Baboon-10	Baboon-12,Baboon-10	Baboon-9,Baboon-12,Baboon-4,Baboon-7,Baboon-5,Baboon-3,Baboon-1,Baboon-2,Baboon-10	Baboon-1,Baboon-12,Baboon-5
ANKRD27	Baboon-1			Baboon-6		Baboon-7,Baboon-9,Baboon-4		Baboon-7,Baboon-12,Baboon-9,Baboon-4		Baboon-6	Baboon-12
ANKRD28				Baboon-11		Baboon-11					Baboon-2,Baboon-8
ANKRD29		Baboon-1,Baboon-7	Baboon-11,Baboon-2		Baboon-9,Baboon-6,Baboon-7,Baboon-1,Baboon-2			Baboon-5			Baboon-1,Baboon-8,Baboon-5
ANKRD33B	Baboon-1	Baboon-9,Baboon-6,Baboon-11,Baboon-12,Baboon-8,Baboon-4,Baboon-7,Baboon-3,Baboon-1,Baboon-2,Baboon-10		Baboon-9,Baboon-6,Baboon-11,Baboon-12,Baboon-4,Baboon-7,Baboon-5,Baboon-3,Baboon-10	Baboon-9,Baboon-6,Baboon-11,Baboon-12,Baboon-8,Baboon-7,Baboon-3,Baboon-1,Baboon-2	Baboon-9,Baboon-11,Baboon-12,Baboon-8,Baboon-4,Baboon-7,Baboon-5,Baboon-3,Baboon-1,Baboon-2,Baboon-10		Baboon-9,Baboon-6,Baboon-11,Baboon-8,Baboon-4,Baboon-7,Baboon-5,Baboon-3,Baboon-1,Baboon-10	Baboon-6,Baboon-11,Baboon-12,Baboon-8,Baboon-4,Baboon-7,Baboon-1,Baboon-2,Baboon-10	Baboon-6,Baboon-4,Baboon-7,Baboon-3,Baboon-1,Baboon-2,Baboon-10	Baboon-12,Baboon-8,Baboon-5
ANKRD39	Baboon-7,Baboon-10	Baboon-10,Baboon-4	Baboon-2	Baboon-7,Baboon-2,Baboon-6	Baboon-2	Baboon-2,Baboon-10		Baboon-12	Baboon-7,Baboon-12,Baboon-2,Baboon-10	Baboon-12,Baboon-2,Baboon-10,Baboon-4	Baboon-12
ANKRD40	Baboon-7		Baboon-9			Baboon-9				Baboon-2	Baboon-1
ANKRD42			Baboon-12	Baboon-7,Baboon-12	Baboon-12,Baboon-9	Baboon-1		Baboon-7	Baboon-12,Baboon-8	Baboon-8	Baboon-1
ANKRD44		Baboon-2	Baboon-1,Baboon-11	Baboon-9	Baboon-2,Baboon-6			Baboon-9,Baboon-2,Baboon-11	Baboon-7,Baboon-9,Baboon-8	Baboon-6	Baboon-9
ANKRD46							Baboon-8,Baboon-10			Baboon-3
ANKRD49		Baboon-5	Baboon-5		Baboon-1,Baboon-11,Baboon-9	Baboon-11,Baboon-9				Baboon-11,Baboon-4	Baboon-9
ANKRD50	Baboon-9		Baboon-2						Baboon-3
ANKRD52	Baboon-7		Baboon-11			Baboon-11			Baboon-4		Baboon-1
ANKRD54	Baboon-12	Baboon-2	Baboon-6			Baboon-7	Baboon-11		Baboon-12	Baboon-7,Baboon-12
ANKRD6		Baboon-7,Baboon-5	Baboon-11,Baboon-10		Baboon-7	Baboon-12			Baboon-5
ANKRD62		Baboon-6	Baboon-7					Baboon-7,Baboon-6,Baboon-4	Baboon-6		Baboon-1
ANKRD9						Baboon-1				Baboon-1
ANKS1A	Baboon-7	Baboon-11			Baboon-8,Baboon-5		Baboon-12,Baboon-9	Baboon-7,Baboon-11	Baboon-11,Baboon-6	Baboon-7,Baboon-11,Baboon-5
ANKS1B		Baboon-8							Baboon-1	Baboon-7
ANKS3			Baboon-2	Baboon-9,Baboon-11,Baboon-12,Baboon-4,Baboon-7,Baboon-3
ANKS4B			Baboon-1,Baboon-2,Baboon-6	Baboon-6,Baboon-5
ANKS6		Baboon-9			Baboon-1,Baboon-9					Baboon-3
ANKZF1		Baboon-9,Baboon-3		Baboon-3	Baboon-9,Baboon-6,Baboon-5,Baboon-3,Baboon-1	Baboon-5,Baboon-2,Baboon-3	Baboon-5	Baboon-11,Baboon-9	Baboon-11,Baboon-12	Baboon-9,Baboon-2	Baboon-1,Baboon-11
ANLN		Baboon-5	Baboon-4							Baboon-6,Baboon-10
ANO1	Baboon-9		Baboon-9,Baboon-8,Baboon-4		Baboon-5,Baboon-8,Baboon-3						Baboon-5
ANO10	Baboon-10			Baboon-9	Baboon-9	Baboon-3		Baboon-3	Baboon-1,Baboon-10
ANO3		Baboon-12								Baboon-6
ANO4		Baboon-8,Baboon-3			Baboon-1,Baboon-8,Baboon-3				Baboon-1,Baboon-8,Baboon-3	Baboon-9,Baboon-6,Baboon-12,Baboon-8,Baboon-3,Baboon-1	Baboon-5
ANO5	Baboon-8	Baboon-11,Baboon-12,Baboon-10		Baboon-4		Baboon-12,Baboon-8,Baboon-4			Baboon-7	Baboon-8
ANO6	Baboon-9	Baboon-8,Baboon-3	Baboon-12,Baboon-4,Baboon-7,Baboon-3,Baboon-1,Baboon-10	Baboon-7	Baboon-11	Baboon-8	Baboon-11,Baboon-8	Baboon-11,Baboon-8	Baboon-8,Baboon-4	Baboon-9,Baboon-8,Baboon-10	Baboon-11,Baboon-12
ANO8		Baboon-6,Baboon-8,Baboon-5			Baboon-9				Baboon-6,Baboon-5	Baboon-9,Baboon-6
ANP32A								Baboon-12,Baboon-4			Baboon-6
ANPEP			Baboon-6,Baboon-11,Baboon-12,Baboon-7,Baboon-5	Baboon-9,Baboon-6,Baboon-11,Baboon-12,Baboon-4,Baboon-5,Baboon-10	Baboon-9,Baboon-6,Baboon-12,Baboon-5,Baboon-3,Baboon-2		Baboon-12,Baboon-4,Baboon-5,Baboon-3,Baboon-2,Baboon-10				Baboon-6
ANTXR1	Baboon-11	Baboon-3		Baboon-7,Baboon-11,Baboon-9	Baboon-3	Baboon-3			Baboon-3		Baboon-1,Baboon-12
ANTXR2	Baboon-12	Baboon-2					Baboon-9	Baboon-1
ANXA1	Baboon-1		Baboon-1,Baboon-9,Baboon-2		Baboon-7		Baboon-9,Baboon-2	Baboon-1,Baboon-12,Baboon-7,Baboon-4			Baboon-7,Baboon-12,Baboon-9
ANXA10	Baboon-1,Baboon-5,Baboon-3			Baboon-9,Baboon-4,Baboon-5,Baboon-3,Baboon-10	Baboon-3		Baboon-3				Baboon-5
ANXA11	Baboon-1,Baboon-11,Baboon-10,Baboon-3	Baboon-9,Baboon-6,Baboon-1,Baboon-2,Baboon-10	Baboon-3	Baboon-5	Baboon-9,Baboon-6,Baboon-11,Baboon-12,Baboon-7,Baboon-1,Baboon-2	Baboon-7,Baboon-11,Baboon-10,Baboon-3		Baboon-1,Baboon-9,Baboon-2,Baboon-10	Baboon-11,Baboon-9,Baboon-10	Baboon-9,Baboon-6,Baboon-5,Baboon-2,Baboon-10	Baboon-9,Baboon-6,Baboon-11,Baboon-1,Baboon-2,Baboon-10
ANXA3	Baboon-2	Baboon-2	Baboon-2		Baboon-9,Baboon-6,Baboon-12,Baboon-8,Baboon-2	Baboon-12	Baboon-11,Baboon-2	Baboon-2	Baboon-7,Baboon-11,Baboon-2,Baboon-6		Baboon-2,Baboon-6,Baboon-10
ANXA4			Baboon-7,Baboon-12,Baboon-9,Baboon-3	Baboon-3	Baboon-11,Baboon-12,Baboon-3	Baboon-3	Baboon-1,Baboon-7,Baboon-3	Baboon-3	Baboon-12	Baboon-1	Baboon-9
ANXA5	Baboon-12,Baboon-4	Baboon-9	Baboon-7,Baboon-9,Baboon-6,Baboon-10	Baboon-7,Baboon-5	Baboon-9,Baboon-6,Baboon-12,Baboon-7,Baboon-1		Baboon-10	Baboon-9,Baboon-6,Baboon-12,Baboon-4,Baboon-7,Baboon-10	Baboon-9,Baboon-6	Baboon-9,Baboon-12,Baboon-8,Baboon-4,Baboon-7	Baboon-12,Baboon-9,Baboon-10
ANXA6	Baboon-7,Baboon-3	Baboon-11,Baboon-10		Baboon-7,Baboon-12,Baboon-10		Baboon-12,Baboon-2	Baboon-1	Baboon-12,Baboon-6,Baboon-3	Baboon-9,Baboon-2		Baboon-1,Baboon-10
ANXA7	Baboon-6,Baboon-11,Baboon-12,Baboon-8,Baboon-4,Baboon-7,Baboon-5,Baboon-3,Baboon-1,Baboon-2	Baboon-6,Baboon-11,Baboon-8,Baboon-4,Baboon-7,Baboon-5,Baboon-3,Baboon-1,Baboon-2	Baboon-6,Baboon-11,Baboon-12,Baboon-8,Baboon-4,Baboon-7,Baboon-5,Baboon-3,Baboon-1,Baboon-2	Baboon-6,Baboon-11,Baboon-12,Baboon-8,Baboon-4,Baboon-7,Baboon-5,Baboon-3,Baboon-2	Baboon-9,Baboon-6,Baboon-11,Baboon-12,Baboon-8,Baboon-7,Baboon-5,Baboon-3,Baboon-1,Baboon-2	Baboon-11,Baboon-8,Baboon-4,Baboon-7,Baboon-5,Baboon-3,Baboon-1,Baboon-2	Baboon-11,Baboon-12,Baboon-8,Baboon-4,Baboon-7,Baboon-5,Baboon-3,Baboon-1,Baboon-2	Baboon-9,Baboon-6,Baboon-11,Baboon-8,Baboon-4,Baboon-7,Baboon-5,Baboon-3,Baboon-1,Baboon-2,Baboon-10	Baboon-6,Baboon-11,Baboon-12,Baboon-8,Baboon-4,Baboon-7,Baboon-5,Baboon-3,Baboon-1,Baboon-2	Baboon-6,Baboon-11,Baboon-8,Baboon-4,Baboon-7,Baboon-5,Baboon-3,Baboon-1,Baboon-2	Baboon-6,Baboon-11,Baboon-8,Baboon-7,Baboon-5,Baboon-1,Baboon-2,Baboon-10
ANXA9				Baboon-5	Baboon-1		Baboon-5			Baboon-5	Baboon-1
AOAH			Baboon-1,Baboon-11,Baboon-7,Baboon-3		Baboon-1,Baboon-11,Baboon-9,Baboon-5			Baboon-6,Baboon-11,Baboon-12,Baboon-4,Baboon-7,Baboon-5,Baboon-3,Baboon-1,Baboon-10		Baboon-8	Baboon-1,Baboon-5
AOPEP	Baboon-12,Baboon-3	Baboon-9,Baboon-12,Baboon-7,Baboon-3,Baboon-10	Baboon-10,Baboon-3	Baboon-10,Baboon-5	Baboon-12,Baboon-9,Baboon-3	Baboon-7,Baboon-10,Baboon-3		Baboon-10	Baboon-10	Baboon-12,Baboon-6,Baboon-10
AOX1			Baboon-1,Baboon-11,Baboon-9	Baboon-12	Baboon-1			Baboon-12	Baboon-11,Baboon-9		Baboon-12,Baboon-2,Baboon-10
AOX2			Baboon-11,Baboon-5	Baboon-9,Baboon-6,Baboon-11,Baboon-8,Baboon-3				Baboon-11,Baboon-3			Baboon-11,Baboon-12,Baboon-5,Baboon-1,Baboon-2,Baboon-10
AOX4			Baboon-1,Baboon-12,Baboon-2	Baboon-12	Baboon-1,Baboon-12,Baboon-2	Baboon-1,Baboon-12					Baboon-9,Baboon-12,Baboon-11,Baboon-1,Baboon-2
AP1AR	Baboon-9		Baboon-9	Baboon-6						Baboon-12	Baboon-12,Baboon-6
AP1B1	Baboon-3						Baboon-3	Baboon-12,Baboon-4
AP1G1			Baboon-11	Baboon-8			Baboon-8		Baboon-6
AP1G2				Baboon-4	Baboon-3				Baboon-10		Baboon-2,Baboon-10
AP1M1	Baboon-9,Baboon-4,Baboon-5,Baboon-3,Baboon-10	Baboon-9,Baboon-6,Baboon-11,Baboon-12,Baboon-8,Baboon-4,Baboon-7,Baboon-5,Baboon-3,Baboon-1,Baboon-2,Baboon-10	Baboon-9,Baboon-11,Baboon-8,Baboon-3,Baboon-1,Baboon-2,Baboon-10	Baboon-9,Baboon-6,Baboon-11,Baboon-12,Baboon-4,Baboon-7,Baboon-5,Baboon-3,Baboon-2,Baboon-10	Baboon-6,Baboon-11,Baboon-12,Baboon-5,Baboon-3,Baboon-1,Baboon-2	Baboon-9,Baboon-11,Baboon-12,Baboon-8,Baboon-7,Baboon-3,Baboon-1,Baboon-10	Baboon-4	Baboon-1,Baboon-7,Baboon-8	Baboon-9,Baboon-6,Baboon-11,Baboon-12,Baboon-4,Baboon-7,Baboon-5,Baboon-3,Baboon-1,Baboon-2,Baboon-10	Baboon-1,Baboon-2,Baboon-3	Baboon-12,Baboon-5,Baboon-1,Baboon-2,Baboon-10
AP1M2				Baboon-11,Baboon-12,Baboon-4	Baboon-6
AP1S1							Baboon-7			Baboon-5
AP1S3				Baboon-3	Baboon-3
AP2B1	Baboon-1				Baboon-9,Baboon-2	Baboon-2,Baboon-4		Baboon-2,Baboon-10	Baboon-8,Baboon-10	Baboon-11,Baboon-2,Baboon-6	Baboon-1,Baboon-11,Baboon-6
AP2S1		Baboon-12,Baboon-8			Baboon-11				Baboon-11,Baboon-10,Baboon-4	Baboon-9	Baboon-10
AP3B1	Baboon-7		Baboon-1	Baboon-11,Baboon-3	Baboon-1,Baboon-7,Baboon-8	Baboon-5	Baboon-7,Baboon-11	Baboon-1,Baboon-11,Baboon-4	Baboon-1	Baboon-5	Baboon-1
AP3B2									Baboon-12	Baboon-1,Baboon-10,Baboon-4
AP3D1		Baboon-7,Baboon-12,Baboon-8,Baboon-5	Baboon-9	Baboon-7,Baboon-5	Baboon-7	Baboon-8		Baboon-7,Baboon-5	Baboon-11,Baboon-8,Baboon-5	Baboon-11,Baboon-8
AP3M1		Baboon-9		Baboon-8,Baboon-3	Baboon-8,Baboon-3		Baboon-8,Baboon-3	Baboon-2,Baboon-8,Baboon-3	Baboon-12		Baboon-9,Baboon-8
AP3M2	Baboon-4	Baboon-7,Baboon-2,Baboon-8	Baboon-6,Baboon-8,Baboon-4	Baboon-8	Baboon-6,Baboon-8	Baboon-1,Baboon-12		Baboon-9,Baboon-8	Baboon-11,Baboon-12,Baboon-8,Baboon-4,Baboon-2	Baboon-11,Baboon-2	Baboon-9,Baboon-2,Baboon-8
AP3S1		Baboon-7,Baboon-11	Baboon-11		Baboon-11			Baboon-7,Baboon-11,Baboon-8	Baboon-7,Baboon-11	Baboon-7,Baboon-11,Baboon-8	Baboon-7,Baboon-11,Baboon-8
AP3S2	Baboon-11,Baboon-12,Baboon-6		Baboon-11,Baboon-12,Baboon-4	Baboon-11,Baboon-3	Baboon-3	Baboon-11,Baboon-3			Baboon-11,Baboon-3	Baboon-6,Baboon-4
AP4B1	Baboon-6	Baboon-11,Baboon-10	Baboon-6,Baboon-5,Baboon-4	Baboon-6,Baboon-5	Baboon-1,Baboon-6,Baboon-8,Baboon-5	Baboon-9,Baboon-10		Baboon-6,Baboon-5,Baboon-4	Baboon-7,Baboon-5,Baboon-4	Baboon-7,Baboon-5	Baboon-1,Baboon-11,Baboon-6,Baboon-5
AP4M1		Baboon-1		Baboon-9,Baboon-6	Baboon-6	Baboon-7		Baboon-1,Baboon-4		Baboon-1
AP4S1		Baboon-3		Baboon-10	Baboon-11	Baboon-1,Baboon-11,Baboon-10	Baboon-3		Baboon-10		Baboon-10
AP5B1		Baboon-6,Baboon-4	Baboon-6	Baboon-2	Baboon-1,Baboon-11,Baboon-6,Baboon-3		Baboon-3	Baboon-1,Baboon-2,Baboon-6,Baboon-3	Baboon-3		Baboon-1,Baboon-2
AP5M1				Baboon-12,Baboon-10		Baboon-12		Baboon-12		Baboon-7,Baboon-2	Baboon-6
AP5S1			Baboon-7	Baboon-6
AP5Z1		Baboon-3	Baboon-6	Baboon-6	Baboon-6		Baboon-10
APAF1		Baboon-3,Baboon-4	Baboon-7,Baboon-12,Baboon-9	Baboon-10	Baboon-7,Baboon-12,Baboon-9	Baboon-4		Baboon-9,Baboon-6,Baboon-12,Baboon-4,Baboon-7,Baboon-10	Baboon-4	Baboon-7	Baboon-9,Baboon-10
APBA1		Baboon-7,Baboon-11,Baboon-3		Baboon-7,Baboon-12	Baboon-3			Baboon-1,Baboon-12	Baboon-11
APBA2		Baboon-9,Baboon-11,Baboon-8,Baboon-4,Baboon-7,Baboon-2			Baboon-2			Baboon-9	Baboon-1,Baboon-7,Baboon-8,Baboon-10	Baboon-1,Baboon-11,Baboon-2,Baboon-10
APBA3	Baboon-11,Baboon-10		Baboon-7,Baboon-12,Baboon-5	Baboon-12	Baboon-12,Baboon-8,Baboon-5	Baboon-11,Baboon-12,Baboon-10,Baboon-5	Baboon-12	Baboon-10	Baboon-11,Baboon-12
APBB1	Baboon-11,Baboon-12			Baboon-12	Baboon-9,Baboon-5	Baboon-8			Baboon-12,Baboon-8,Baboon-5,Baboon-3,Baboon-1	Baboon-5	Baboon-5
APBB2	Baboon-9	Baboon-11,Baboon-4	Baboon-9,Baboon-2,Baboon-10	Baboon-11,Baboon-10	Baboon-7,Baboon-9	Baboon-12,Baboon-9,Baboon-10		Baboon-7,Baboon-12		Baboon-9
APC					Baboon-2	Baboon-1,Baboon-12		Baboon-4
APCDD1			Baboon-5,Baboon-11,Baboon-3,Baboon-4	Baboon-12,Baboon-3	Baboon-6,Baboon-11,Baboon-12,Baboon-5,Baboon-3		Baboon-3	Baboon-6,Baboon-11,Baboon-12,Baboon-4,Baboon-5	Baboon-1,Baboon-12,Baboon-4	Baboon-6,Baboon-4	Baboon-6,Baboon-5
APEH		Baboon-2	Baboon-7,Baboon-2	Baboon-7,Baboon-9		Baboon-3	Baboon-9,Baboon-4	Baboon-6		Baboon-4	Baboon-5
APEX1	Baboon-1,Baboon-7	Baboon-2	Baboon-2		Baboon-1	Baboon-2		Baboon-7,Baboon-2	Baboon-1,Baboon-2		Baboon-7,Baboon-2
APH1B		Baboon-12		Baboon-9,Baboon-10		Baboon-11		Baboon-11,Baboon-2,Baboon-12,Baboon-5	Baboon-2		Baboon-11
API5	Baboon-1,Baboon-9		Baboon-9	Baboon-9			Baboon-9,Baboon-10	Baboon-9	Baboon-1,Baboon-8,Baboon-10	Baboon-1,Baboon-9,Baboon-10	Baboon-1,Baboon-8
APIP	Baboon-11,Baboon-6	Baboon-1,Baboon-12	Baboon-12,Baboon-8,Baboon-5	Baboon-12,Baboon-2,Baboon-6,Baboon-5	Baboon-12,Baboon-5	Baboon-7,Baboon-2,Baboon-5	Baboon-12,Baboon-4	Baboon-7,Baboon-11,Baboon-12,Baboon-6	Baboon-1,Baboon-12,Baboon-6,Baboon-5	Baboon-7	Baboon-1,Baboon-12
APLF		Baboon-10									Baboon-11
APLNR	Baboon-1,Baboon-11,Baboon-5	Baboon-9,Baboon-8,Baboon-3	Baboon-4,Baboon-5,Baboon-3,Baboon-1,Baboon-2	Baboon-12,Baboon-8,Baboon-4,Baboon-5,Baboon-3,Baboon-10	Baboon-9,Baboon-11,Baboon-8,Baboon-5,Baboon-3,Baboon-1,Baboon-2	Baboon-10,Baboon-4	Baboon-9,Baboon-4	Baboon-9,Baboon-8,Baboon-3,Baboon-1,Baboon-2,Baboon-10		Baboon-8,Baboon-3	Baboon-1,Baboon-2,Baboon-10,Baboon-5
APLP1		Baboon-7,Baboon-12,Baboon-10							Baboon-7,Baboon-11,Baboon-12	Baboon-10
APLP2	Baboon-6,Baboon-11,Baboon-4,Baboon-7,Baboon-5,Baboon-1	Baboon-9,Baboon-6,Baboon-11,Baboon-4,Baboon-7,Baboon-5,Baboon-1	Baboon-6,Baboon-11,Baboon-8,Baboon-4,Baboon-7,Baboon-5,Baboon-1	Baboon-9,Baboon-6,Baboon-11,Baboon-4,Baboon-7,Baboon-5	Baboon-6,Baboon-11,Baboon-8,Baboon-7,Baboon-5,Baboon-1	Baboon-11,Baboon-5,Baboon-4	Baboon-7,Baboon-11,Baboon-10,Baboon-4	Baboon-1,Baboon-6,Baboon-4	Baboon-6,Baboon-11,Baboon-4,Baboon-7,Baboon-5,Baboon-1	Baboon-6,Baboon-11,Baboon-4,Baboon-7,Baboon-5,Baboon-1	Baboon-6,Baboon-11,Baboon-8,Baboon-7,Baboon-5,Baboon-1
APMAP		Baboon-12,Baboon-10,Baboon-3,Baboon-4	Baboon-7	Baboon-3,Baboon-4	Baboon-3	Baboon-5	Baboon-10,Baboon-3	Baboon-12,Baboon-10,Baboon-3	Baboon-7,Baboon-11,Baboon-3	Baboon-11,Baboon-3,Baboon-4	Baboon-9,Baboon-12,Baboon-7,Baboon-5,Baboon-1,Baboon-2
APOA1	Baboon-6,Baboon-12,Baboon-7,Baboon-3,Baboon-1,Baboon-2,Baboon-10		Baboon-9,Baboon-6,Baboon-12,Baboon-4,Baboon-7,Baboon-3,Baboon-1,Baboon-2,Baboon-10		Baboon-11,Baboon-7,Baboon-5,Baboon-1,Baboon-2			Baboon-1,Baboon-7,Baboon-10
APOBEC2	Baboon-7								Baboon-3
APOBEC3A			Baboon-9,Baboon-12,Baboon-4,Baboon-5,Baboon-2	Baboon-12,Baboon-9	Baboon-9,Baboon-2,Baboon-12,Baboon-5			Baboon-9,Baboon-6,Baboon-12,Baboon-4,Baboon-7,Baboon-5,Baboon-3,Baboon-1,Baboon-2			Baboon-9,Baboon-5
APOBEC3C			Baboon-2		Baboon-12,Baboon-9,Baboon-3			Baboon-9,Baboon-12,Baboon-4,Baboon-3,Baboon-10			Baboon-2
APOBEC3F	Baboon-10		Baboon-9,Baboon-7,Baboon-5,Baboon-1,Baboon-10		Baboon-9,Baboon-6,Baboon-11,Baboon-12,Baboon-8,Baboon-7,Baboon-3,Baboon-1,Baboon-2			Baboon-9,Baboon-6,Baboon-11,Baboon-12,Baboon-8,Baboon-4,Baboon-7,Baboon-5,Baboon-3,Baboon-1,Baboon-2,Baboon-10			Baboon-10,Baboon-5
APOBEC3H			Baboon-9,Baboon-6,Baboon-11,Baboon-4,Baboon-3,Baboon-10		Baboon-7,Baboon-6,Baboon-3			Baboon-9,Baboon-6,Baboon-7,Baboon-3,Baboon-1,Baboon-10			Baboon-7
APOBR			Baboon-8,Baboon-3		Baboon-8,Baboon-3			Baboon-6,Baboon-8,Baboon-5,Baboon-3,Baboon-10			Baboon-5
APOC1		Baboon-11,Baboon-2,Baboon-3	Baboon-7,Baboon-11	Baboon-11	Baboon-11,Baboon-8,Baboon-7,Baboon-3,Baboon-1,Baboon-2	Baboon-11	Baboon-11	Baboon-11,Baboon-8,Baboon-7,Baboon-1,Baboon-10	Baboon-11	Baboon-11	Baboon-9,Baboon-11,Baboon-8,Baboon-7,Baboon-1,Baboon-2,Baboon-10
APOD					Baboon-3	Baboon-3				Baboon-3
APOE	Baboon-11	Baboon-9,Baboon-2	Baboon-11	Baboon-11,Baboon-8	Baboon-11	Baboon-11	Baboon-11	Baboon-1,Baboon-11,Baboon-8	Baboon-11,Baboon-10		Baboon-11
APOH			Baboon-11	Baboon-11,Baboon-9,Baboon-8,Baboon-12			Baboon-11,Baboon-8
APOL4	Baboon-6,Baboon-11,Baboon-8,Baboon-4,Baboon-7,Baboon-5,Baboon-1,Baboon-2,Baboon-10	Baboon-9,Baboon-6,Baboon-11,Baboon-8,Baboon-7,Baboon-5,Baboon-1,Baboon-2,Baboon-10	Baboon-6,Baboon-11,Baboon-8,Baboon-4,Baboon-7,Baboon-5,Baboon-1,Baboon-2,Baboon-10	Baboon-6,Baboon-11,Baboon-8,Baboon-7,Baboon-5,Baboon-3,Baboon-2,Baboon-10	Baboon-6,Baboon-11,Baboon-12,Baboon-8,Baboon-7,Baboon-5,Baboon-3,Baboon-1,Baboon-2	Baboon-11,Baboon-8,Baboon-4,Baboon-7,Baboon-5,Baboon-3,Baboon-2,Baboon-10	Baboon-11,Baboon-12,Baboon-7,Baboon-1,Baboon-2,Baboon-10	Baboon-9,Baboon-6,Baboon-11,Baboon-12,Baboon-8,Baboon-4,Baboon-7,Baboon-5,Baboon-3,Baboon-1,Baboon-2,Baboon-10	Baboon-11,Baboon-8,Baboon-7,Baboon-5,Baboon-2,Baboon-10	Baboon-9,Baboon-6,Baboon-11,Baboon-12,Baboon-8,Baboon-7,Baboon-5,Baboon-2,Baboon-10	Baboon-9,Baboon-6,Baboon-11,Baboon-12,Baboon-8,Baboon-7,Baboon-5,Baboon-1,Baboon-2,Baboon-10
APOL5		Baboon-11,Baboon-2	Baboon-11,Baboon-2,Baboon-6	Baboon-11,Baboon-6	Baboon-11,Baboon-2,Baboon-6			Baboon-11,Baboon-2,Baboon-6,Baboon-10	Baboon-2,Baboon-3	Baboon-11,Baboon-2,Baboon-6	Baboon-11,Baboon-2,Baboon-6
APOLD1	Baboon-11	Baboon-11			Baboon-6			Baboon-11			Baboon-6
APP	Baboon-8,Baboon-5						Baboon-1,Baboon-5	Baboon-9,Baboon-11,Baboon-12,Baboon-5,Baboon-3			Baboon-11,Baboon-5
APPBP2				Baboon-12,Baboon-8	Baboon-8,Baboon-5		Baboon-3		Baboon-12		Baboon-2
APPL1	Baboon-12		Baboon-12,Baboon-2					Baboon-12		Baboon-11
APPL2	Baboon-6		Baboon-1,Baboon-12,Baboon-6,Baboon-7	Baboon-7	Baboon-8,Baboon-3	Baboon-7,Baboon-8	Baboon-1,Baboon-7,Baboon-3	Baboon-7,Baboon-3	Baboon-7,Baboon-10	Baboon-8,Baboon-10,Baboon-3	Baboon-8
APRT		Baboon-2	Baboon-7	Baboon-7,Baboon-2		Baboon-7					Baboon-2
APTX	Baboon-11,Baboon-4	Baboon-4	Baboon-10,Baboon-4	Baboon-9		Baboon-9	Baboon-11,Baboon-2,Baboon-10,Baboon-4	Baboon-8,Baboon-4,Baboon-5,Baboon-1,Baboon-2	Baboon-10	Baboon-9,Baboon-2,Baboon-6,Baboon-11	Baboon-8,Baboon-10,Baboon-5
AQP1	Baboon-1,Baboon-12,Baboon-5	Baboon-1,Baboon-12,Baboon-6,Baboon-10	Baboon-12	Baboon-6,Baboon-12,Baboon-8,Baboon-2,Baboon-10	Baboon-1,Baboon-2,Baboon-6,Baboon-8			Baboon-12,Baboon-2,Baboon-4	Baboon-6,Baboon-10		Baboon-11,Baboon-12,Baboon-8,Baboon-5,Baboon-2,Baboon-10
AQP11				Baboon-4			Baboon-7
AQP3			Baboon-10,Baboon-4	Baboon-11,Baboon-4	Baboon-8
AQP4	Baboon-9,Baboon-5	Baboon-11,Baboon-5				Baboon-11,Baboon-10,Baboon-5			Baboon-10	Baboon-9,Baboon-5
AQP7	Baboon-1,Baboon-6,Baboon-5,Baboon-4		Baboon-1	Baboon-6		Baboon-1,Baboon-4			Baboon-5,Baboon-4		Baboon-1,Baboon-6
AQP8		Baboon-9		Baboon-11,Baboon-9,Baboon-10			Baboon-10,Baboon-4
AQR		Baboon-7	Baboon-4	Baboon-7,Baboon-2	Baboon-11,Baboon-2,Baboon-6,Baboon-3	Baboon-10,Baboon-3		Baboon-7,Baboon-9,Baboon-4		Baboon-7,Baboon-8,Baboon-3	Baboon-7,Baboon-8,Baboon-10
ARAP1	Baboon-8	Baboon-7	Baboon-7,Baboon-12	Baboon-6,Baboon-11,Baboon-12,Baboon-8,Baboon-7,Baboon-3	Baboon-9,Baboon-6,Baboon-12,Baboon-7,Baboon-3	Baboon-3	Baboon-7,Baboon-8	Baboon-7,Baboon-11,Baboon-12,Baboon-6	Baboon-12	Baboon-7,Baboon-12	Baboon-1,Baboon-6,Baboon-7
ARAP2			Baboon-12,Baboon-6,Baboon-3	Baboon-3	Baboon-6,Baboon-3			Baboon-6,Baboon-3	Baboon-2,Baboon-3	Baboon-7,Baboon-11,Baboon-6
ARAP3				Baboon-6		Baboon-1,Baboon-8		Baboon-3	Baboon-4		Baboon-11
AREG			Baboon-2		Baboon-2
ARF3	Baboon-3				Baboon-1		Baboon-12,Baboon-10	Baboon-1		Baboon-6,Baboon-4
ARF4			Baboon-4			Baboon-4		Baboon-9	Baboon-4	Baboon-7
ARF6	Baboon-6		Baboon-2,Baboon-6,Baboon-8	Baboon-9,Baboon-2,Baboon-6,Baboon-10	Baboon-6,Baboon-5				Baboon-6,Baboon-5	Baboon-6,Baboon-4	Baboon-2,Baboon-6
ARFGAP1		Baboon-7,Baboon-3				Baboon-11
ARFGAP2			Baboon-7,Baboon-3,Baboon-4	Baboon-6	Baboon-3	Baboon-3		Baboon-11,Baboon-12,Baboon-8,Baboon-4,Baboon-3,Baboon-2		Baboon-7,Baboon-11	Baboon-7,Baboon-8
ARFGAP3		Baboon-4			Baboon-1,Baboon-7		Baboon-1	Baboon-4			Baboon-9
ARFGEF1			Baboon-8	Baboon-6					Baboon-12,Baboon-3		Baboon-7
ARFGEF2	Baboon-8	Baboon-1	Baboon-7,Baboon-8	Baboon-11		Baboon-9				Baboon-9
ARFGEF3		Baboon-12,Baboon-10	Baboon-10,Baboon-5,Baboon-4	Baboon-4	Baboon-2		Baboon-10		Baboon-1	Baboon-12,Baboon-8,Baboon-5,Baboon-2,Baboon-10	Baboon-2
ARFIP1			Baboon-1,Baboon-8	Baboon-3				Baboon-3		Baboon-5	Baboon-6
ARG2		Baboon-7,Baboon-8,Baboon-10					Baboon-1,Baboon-7,Baboon-8,Baboon-10		Baboon-1,Baboon-8	Baboon-7,Baboon-2,Baboon-8,Baboon-10	Baboon-10
ARHGAP1	Baboon-1	Baboon-9,Baboon-3	Baboon-12	Baboon-9,Baboon-6,Baboon-11,Baboon-8,Baboon-5	Baboon-11,Baboon-12,Baboon-3	Baboon-7	Baboon-12	Baboon-1,Baboon-2	Baboon-9,Baboon-6,Baboon-5	Baboon-2	Baboon-9,Baboon-2
ARHGAP10	Baboon-9,Baboon-3,Baboon-4				Baboon-8					Baboon-3
ARHGAP12			Baboon-1	Baboon-12				Baboon-7	Baboon-1		Baboon-7
ARHGAP15								Baboon-11,Baboon-12,Baboon-8,Baboon-10			Baboon-7
ARHGAP17	Baboon-11,Baboon-2		Baboon-11		Baboon-2,Baboon-6			Baboon-4	Baboon-11,Baboon-4	Baboon-11	Baboon-10
ARHGAP18	Baboon-7	Baboon-11	Baboon-11,Baboon-12,Baboon-8,Baboon-7,Baboon-10	Baboon-11,Baboon-8,Baboon-7,Baboon-5,Baboon-10	Baboon-11,Baboon-12,Baboon-5	Baboon-1,Baboon-8		Baboon-1		Baboon-12	Baboon-8
ARHGAP19			Baboon-4	Baboon-5				Baboon-1,Baboon-3	Baboon-4		Baboon-1
ARHGAP20		Baboon-12							Baboon-12,Baboon-2	Baboon-4
ARHGAP21							Baboon-4	Baboon-6	Baboon-10,Baboon-5		Baboon-2
ARHGAP22		Baboon-1,Baboon-4						Baboon-7	Baboon-11,Baboon-12
ARHGAP23		Baboon-4		Baboon-2	Baboon-12			Baboon-1,Baboon-9,Baboon-2	Baboon-12,Baboon-8,Baboon-4,Baboon-7,Baboon-2,Baboon-10	Baboon-7,Baboon-12,Baboon-3	Baboon-12,Baboon-8
ARHGAP24	Baboon-3	Baboon-1,Baboon-5	Baboon-9,Baboon-2,Baboon-4	Baboon-9,Baboon-6,Baboon-4,Baboon-5,Baboon-3,Baboon-2	Baboon-9,Baboon-2,Baboon-8	Baboon-5,Baboon-2,Baboon-3	Baboon-1,Baboon-9,Baboon-5,Baboon-4	Baboon-9,Baboon-2,Baboon-4		Baboon-1,Baboon-11,Baboon-7,Baboon-5
ARHGAP26	Baboon-11	Baboon-1,Baboon-11,Baboon-2,Baboon-3	Baboon-11,Baboon-2	Baboon-9	Baboon-2,Baboon-3		Baboon-4	Baboon-9,Baboon-6,Baboon-11,Baboon-4,Baboon-1,Baboon-2	Baboon-11,Baboon-3		Baboon-11,Baboon-2,Baboon-8
ARHGAP29	Baboon-1,Baboon-12,Baboon-4	Baboon-12,Baboon-4	Baboon-3	Baboon-9,Baboon-2,Baboon-12,Baboon-11	Baboon-1,Baboon-7,Baboon-3	Baboon-3	Baboon-12	Baboon-10,Baboon-3	Baboon-11,Baboon-10	Baboon-7,Baboon-5	Baboon-1,Baboon-9
ARHGAP30	Baboon-9	Baboon-7,Baboon-2	Baboon-12,Baboon-9,Baboon-6,Baboon-10	Baboon-9	Baboon-1	Baboon-10		Baboon-9,Baboon-6,Baboon-12,Baboon-8,Baboon-2	Baboon-2,Baboon-6	Baboon-12	Baboon-7,Baboon-9
ARHGAP31	Baboon-3			Baboon-11	Baboon-12
ARHGAP32	Baboon-11	Baboon-7,Baboon-11,Baboon-8,Baboon-10	Baboon-11,Baboon-10,Baboon-3	Baboon-10,Baboon-5	Baboon-7,Baboon-11,Baboon-5	Baboon-8,Baboon-10	Baboon-10,Baboon-4	Baboon-6,Baboon-8,Baboon-10	Baboon-7,Baboon-10,Baboon-5	Baboon-7,Baboon-10,Baboon-3	Baboon-7,Baboon-6,Baboon-10,Baboon-5
ARHGAP33		Baboon-6		Baboon-6					Baboon-6,Baboon-10	Baboon-1
ARHGAP35	Baboon-7,Baboon-5	Baboon-4	Baboon-10				Baboon-5				Baboon-11
ARHGAP42	Baboon-7		Baboon-1	Baboon-11	Baboon-6	Baboon-12				Baboon-6	Baboon-6
ARHGAP44	Baboon-11,Baboon-3	Baboon-5			Baboon-12	Baboon-12			Baboon-7	Baboon-7,Baboon-11,Baboon-10
ARHGAP5	Baboon-4		Baboon-4	Baboon-4		Baboon-4	Baboon-4	Baboon-4	Baboon-4	Baboon-4	Baboon-2
ARHGAP8			Baboon-9	Baboon-6,Baboon-4	Baboon-1,Baboon-9
ARHGAP9								Baboon-5,Baboon-11,Baboon-3		Baboon-7	Baboon-5
ARHGDIA	Baboon-3		Baboon-3	Baboon-6,Baboon-3		Baboon-7		Baboon-12,Baboon-9
ARHGDIB			Baboon-11,Baboon-2,Baboon-12		Baboon-11,Baboon-12,Baboon-8,Baboon-7,Baboon-1,Baboon-2		Baboon-7,Baboon-2	Baboon-12,Baboon-8,Baboon-7,Baboon-1,Baboon-2			Baboon-7,Baboon-2,Baboon-6
ARHGEF1						Baboon-2				Baboon-6
ARHGEF10	Baboon-8	Baboon-12,Baboon-4,Baboon-3,Baboon-1,Baboon-2,Baboon-10	Baboon-1,Baboon-2,Baboon-10	Baboon-10	Baboon-1,Baboon-2,Baboon-5,Baboon-3	Baboon-12		Baboon-1,Baboon-2,Baboon-10,Baboon-3		Baboon-12,Baboon-6,Baboon-10,Baboon-5	Baboon-11,Baboon-2,Baboon-6
ARHGEF10L	Baboon-1		Baboon-12,Baboon-9,Baboon-6	Baboon-11,Baboon-5,Baboon-4					Baboon-1
ARHGEF11	Baboon-6,Baboon-4		Baboon-1	Baboon-7,Baboon-11,Baboon-12,Baboon-5			Baboon-10	Baboon-1,Baboon-9,Baboon-3,Baboon-4	Baboon-7,Baboon-10	Baboon-11,Baboon-9,Baboon-4
ARHGEF12	Baboon-7,Baboon-10		Baboon-7	Baboon-10	Baboon-7		Baboon-5	Baboon-7,Baboon-10	Baboon-7	Baboon-7	Baboon-7,Baboon-10
ARHGEF15	Baboon-3		Baboon-12,Baboon-2	Baboon-12,Baboon-6	Baboon-1,Baboon-9,Baboon-2,Baboon-3				Baboon-7,Baboon-6		Baboon-7,Baboon-11,Baboon-2,Baboon-6
ARHGEF17		Baboon-1,Baboon-11,Baboon-7	Baboon-9	Baboon-5		Baboon-11		Baboon-5	Baboon-11	Baboon-7
ARHGEF18		Baboon-9,Baboon-5	Baboon-11,Baboon-9	Baboon-9,Baboon-5	Baboon-8,Baboon-5			Baboon-11
ARHGEF19					Baboon-12,Baboon-6			Baboon-1,Baboon-2,Baboon-5			Baboon-6,Baboon-5
ARHGEF2	Baboon-5				Baboon-8			Baboon-1,Baboon-11,Baboon-9	Baboon-12	Baboon-12,Baboon-6
ARHGEF25	Baboon-9,Baboon-4	Baboon-7,Baboon-12,Baboon-6,Baboon-4	Baboon-1	Baboon-8	Baboon-5			Baboon-1	Baboon-8,Baboon-4	Baboon-5	Baboon-6,Baboon-8,Baboon-5
ARHGEF28				Baboon-9,Baboon-6,Baboon-10,Baboon-3	Baboon-1,Baboon-3			Baboon-9,Baboon-4	Baboon-7,Baboon-6,Baboon-8,Baboon-4		Baboon-10
ARHGEF3		Baboon-5	Baboon-1					Baboon-2,Baboon-3,Baboon-4	Baboon-2		Baboon-8
ARHGEF33		Baboon-9		Baboon-3
ARHGEF37		Baboon-7,Baboon-10	Baboon-7,Baboon-11,Baboon-12,Baboon-6	Baboon-6		Baboon-1	Baboon-12,Baboon-10		Baboon-6,Baboon-12,Baboon-3,Baboon-1,Baboon-10	Baboon-11,Baboon-12,Baboon-7,Baboon-3,Baboon-1	Baboon-7,Baboon-6,Baboon-10
ARHGEF4		Baboon-11,Baboon-2							Baboon-2,Baboon-10,Baboon-3	Baboon-7,Baboon-2
ARHGEF40	Baboon-9	Baboon-12		Baboon-7		Baboon-5	Baboon-7		Baboon-12,Baboon-5	Baboon-7	Baboon-11,Baboon-9,Baboon-8,Baboon-12
ARHGEF5			Baboon-9	Baboon-12,Baboon-3				Baboon-7,Baboon-9		Baboon-11	Baboon-12,Baboon-5
ARHGEF7	Baboon-10,Baboon-4	Baboon-11	Baboon-9	Baboon-9,Baboon-10,Baboon-5,Baboon-4	Baboon-12,Baboon-8	Baboon-9,Baboon-10,Baboon-5,Baboon-4	Baboon-4	Baboon-2	Baboon-7,Baboon-11,Baboon-10,Baboon-4	Baboon-10,Baboon-3
ARID1B		Baboon-6	Baboon-5		Baboon-9		Baboon-3	Baboon-11	Baboon-12,Baboon-5	Baboon-7,Baboon-10,Baboon-5
ARID2			Baboon-12	Baboon-5			Baboon-4
ARID3C			Baboon-12					Baboon-1
ARID4A		Baboon-5		Baboon-7,Baboon-10		Baboon-7		Baboon-1		Baboon-10	Baboon-1
ARID4B	Baboon-8	Baboon-6	Baboon-2	Baboon-12	Baboon-12,Baboon-2		Baboon-9	Baboon-9	Baboon-4		Baboon-8
ARID5A	Baboon-4	Baboon-9,Baboon-2	Baboon-11,Baboon-12					Baboon-11,Baboon-9		Baboon-1
ARID5B				Baboon-11,Baboon-4	Baboon-12,Baboon-3			Baboon-1	Baboon-1	Baboon-6,Baboon-4	Baboon-2
ARIH1	Baboon-12,Baboon-5,Baboon-3,Baboon-2,Baboon-10	Baboon-12,Baboon-5,Baboon-3,Baboon-2,Baboon-10	Baboon-12,Baboon-5,Baboon-3,Baboon-2,Baboon-10	Baboon-12,Baboon-5,Baboon-3,Baboon-2,Baboon-10	Baboon-12,Baboon-5,Baboon-3,Baboon-1,Baboon-2	Baboon-12,Baboon-5,Baboon-3,Baboon-2,Baboon-10	Baboon-12,Baboon-5,Baboon-3,Baboon-2,Baboon-10	Baboon-12,Baboon-7,Baboon-5,Baboon-3,Baboon-1,Baboon-2,Baboon-10	Baboon-12,Baboon-2,Baboon-10,Baboon-3	Baboon-12,Baboon-7,Baboon-5,Baboon-3,Baboon-2,Baboon-10	Baboon-12,Baboon-5,Baboon-1,Baboon-2,Baboon-10
ARIH2		Baboon-5,Baboon-3			Baboon-3	Baboon-12,Baboon-5	Baboon-5	Baboon-11	Baboon-9,Baboon-5	Baboon-6,Baboon-8
ARL1			Baboon-12,Baboon-3	Baboon-7	Baboon-8,Baboon-5	Baboon-3	Baboon-5			Baboon-12,Baboon-5	Baboon-7
ARL10	Baboon-2	Baboon-12		Baboon-12					Baboon-12		Baboon-12,Baboon-8
ARL11			Baboon-7,Baboon-9	Baboon-8,Baboon-3			Baboon-3
ARL13B				Baboon-8				Baboon-3		Baboon-11,Baboon-10	Baboon-8
ARL14EP	Baboon-1,Baboon-9		Baboon-3	Baboon-12,Baboon-9	Baboon-11	Baboon-12	Baboon-5	Baboon-4	Baboon-12	Baboon-7,Baboon-11,Baboon-12,Baboon-4	Baboon-6
ARL15		Baboon-10	Baboon-7	Baboon-7,Baboon-11				Baboon-7	Baboon-11	Baboon-7,Baboon-12	Baboon-1,Baboon-10
ARL2	Baboon-1,Baboon-6,Baboon-5	Baboon-1,Baboon-11,Baboon-2,Baboon-6	Baboon-1,Baboon-2	Baboon-2,Baboon-6,Baboon-5		Baboon-1	Baboon-5	Baboon-1,Baboon-2,Baboon-6,Baboon-5	Baboon-1,Baboon-2,Baboon-6,Baboon-5	Baboon-6,Baboon-5,Baboon-3,Baboon-1,Baboon-2	Baboon-1,Baboon-2,Baboon-6,Baboon-5
ARL2BP	Baboon-7		Baboon-1,Baboon-2		Baboon-7,Baboon-6	Baboon-1		Baboon-7,Baboon-10			Baboon-2
ARL3				Baboon-3	Baboon-12				Baboon-9	Baboon-9,Baboon-5
ARL4C		Baboon-12						Baboon-7,Baboon-12,Baboon-4	Baboon-4	Baboon-5	Baboon-9,Baboon-5
ARL5A	Baboon-8,Baboon-5	Baboon-8,Baboon-5	Baboon-8	Baboon-12,Baboon-8,Baboon-5	Baboon-6,Baboon-12,Baboon-8,Baboon-5,Baboon-3,Baboon-2	Baboon-5,Baboon-7,Baboon-8,Baboon-3	Baboon-7,Baboon-8	Baboon-12,Baboon-8,Baboon-5,Baboon-2,Baboon-10	Baboon-8,Baboon-5	Baboon-8,Baboon-5	Baboon-9,Baboon-2,Baboon-8,Baboon-5
ARL5B		Baboon-1,Baboon-11,Baboon-10	Baboon-7		Baboon-1		Baboon-7,Baboon-9	Baboon-7,Baboon-9	Baboon-1,Baboon-5		Baboon-7
ARL6		Baboon-11,Baboon-3,Baboon-4		Baboon-5	Baboon-5			Baboon-5,Baboon-11,Baboon-10,Baboon-3	Baboon-11,Baboon-10,Baboon-5	Baboon-7,Baboon-11,Baboon-9,Baboon-3	Baboon-5
ARL6IP1	Baboon-5	Baboon-3			Baboon-1	Baboon-1,Baboon-5	Baboon-5		Baboon-6,Baboon-8,Baboon-5	Baboon-1,Baboon-6,Baboon-5	Baboon-1,Baboon-6,Baboon-8
ARL6IP4				Baboon-4	Baboon-7,Baboon-9,Baboon-3			Baboon-4	Baboon-9	Baboon-7	Baboon-1
ARL6IP5	Baboon-12,Baboon-8,Baboon-7,Baboon-5,Baboon-1	Baboon-7,Baboon-5	Baboon-11,Baboon-8,Baboon-4,Baboon-7,Baboon-5,Baboon-1	Baboon-7,Baboon-8,Baboon-5,Baboon-4	Baboon-12,Baboon-8,Baboon-7,Baboon-5,Baboon-1	Baboon-7,Baboon-11	Baboon-7,Baboon-11,Baboon-2,Baboon-8	Baboon-12,Baboon-8,Baboon-4,Baboon-7,Baboon-5,Baboon-1	Baboon-7,Baboon-2	Baboon-7,Baboon-11,Baboon-8	Baboon-11,Baboon-12,Baboon-7,Baboon-5,Baboon-1,Baboon-2
ARL6IP6			Baboon-9	Baboon-2	Baboon-1,Baboon-12,Baboon-2,Baboon-6			Baboon-5	Baboon-9		Baboon-5
ARL8A	Baboon-7,Baboon-3		Baboon-11					Baboon-5	Baboon-5	Baboon-3
ARMC1			Baboon-1,Baboon-9		Baboon-9	Baboon-1		Baboon-7
ARMC10				Baboon-3	Baboon-3	Baboon-3	Baboon-10,Baboon-4		Baboon-4
ARMC2		Baboon-5				Baboon-4		Baboon-11,Baboon-2,Baboon-5	Baboon-5	Baboon-5
ARMC6					Baboon-2,Baboon-3			Baboon-8	Baboon-12,Baboon-6	Baboon-6
ARMC8		Baboon-6	Baboon-6	Baboon-6	Baboon-6	Baboon-7	Baboon-8	Baboon-11	Baboon-6		Baboon-6,Baboon-5
ARMC9		Baboon-1,Baboon-12,Baboon-9,Baboon-3		Baboon-12					Baboon-11	Baboon-11
ARMH4	Baboon-6,Baboon-8			Baboon-12,Baboon-8
ARMT1	Baboon-9,Baboon-10,Baboon-5,Baboon-4	Baboon-9,Baboon-4,Baboon-5,Baboon-1,Baboon-10	Baboon-9,Baboon-10,Baboon-5,Baboon-4	Baboon-9,Baboon-4,Baboon-5,Baboon-3,Baboon-10	Baboon-9,Baboon-5	Baboon-9,Baboon-10,Baboon-5,Baboon-4	Baboon-5,Baboon-4	Baboon-9,Baboon-10,Baboon-5,Baboon-4	Baboon-9,Baboon-4,Baboon-5,Baboon-1,Baboon-10	Baboon-9,Baboon-6,Baboon-4,Baboon-5,Baboon-10	Baboon-9,Baboon-10,Baboon-5
ARNT		Baboon-6	Baboon-1
ARNT2	Baboon-2	Baboon-11,Baboon-12,Baboon-5	Baboon-4	Baboon-7,Baboon-6	Baboon-9,Baboon-2,Baboon-6				Baboon-7,Baboon-2,Baboon-3	Baboon-9,Baboon-11,Baboon-4,Baboon-7,Baboon-1
ARNTL			Baboon-1,Baboon-4	Baboon-10	Baboon-3			Baboon-5	Baboon-3	Baboon-9	Baboon-6,Baboon-8
ARNTL2		Baboon-1	Baboon-6		Baboon-1,Baboon-6		Baboon-8		Baboon-12,Baboon-6	Baboon-7,Baboon-9	Baboon-1,Baboon-12
ARPC1A			Baboon-9					Baboon-1		Baboon-9
ARPC1B			Baboon-9,Baboon-3,Baboon-4		Baboon-9,Baboon-3			Baboon-9,Baboon-3,Baboon-4	Baboon-3,Baboon-4
ARPC2	Baboon-7,Baboon-9	Baboon-1,Baboon-9,Baboon-2,Baboon-7	Baboon-6,Baboon-11,Baboon-12,Baboon-7,Baboon-3,Baboon-1,Baboon-2,Baboon-10	Baboon-7,Baboon-9,Baboon-3	Baboon-7,Baboon-11,Baboon-9	Baboon-7,Baboon-9,Baboon-2,Baboon-3	Baboon-7,Baboon-9	Baboon-6,Baboon-11,Baboon-12,Baboon-8,Baboon-4,Baboon-7,Baboon-5,Baboon-1,Baboon-2,Baboon-10	Baboon-2	Baboon-7,Baboon-9	Baboon-7,Baboon-5
ARPC4	Baboon-6			Baboon-12				Baboon-12	Baboon-11		Baboon-12
ARPC5			Baboon-1		Baboon-9		Baboon-10				Baboon-9,Baboon-10
ARPP21		Baboon-1,Baboon-8,Baboon-10,Baboon-5				Baboon-1,Baboon-4			Baboon-11,Baboon-9,Baboon-4	Baboon-8,Baboon-10,Baboon-5,Baboon-4
ARRB1	Baboon-1	Baboon-1,Baboon-12	Baboon-7	Baboon-11	Baboon-1,Baboon-12	Baboon-11		Baboon-7	Baboon-12	Baboon-1	Baboon-11
ARRB2					Baboon-1			Baboon-6			Baboon-1
ARRDC2		Baboon-10,Baboon-3	Baboon-12,Baboon-3		Baboon-12	Baboon-8,Baboon-4,Baboon-7,Baboon-3,Baboon-1	Baboon-11	Baboon-7,Baboon-11,Baboon-9	Baboon-7,Baboon-3		Baboon-12
ARRDC3					Baboon-5			Baboon-5,Baboon-3	Baboon-5
ARSA		Baboon-9,Baboon-8,Baboon-4	Baboon-9,Baboon-11,Baboon-12,Baboon-8,Baboon-4,Baboon-5,Baboon-3,Baboon-1,Baboon-2,Baboon-10	Baboon-9,Baboon-12,Baboon-7,Baboon-5,Baboon-2	Baboon-9,Baboon-12,Baboon-8,Baboon-7,Baboon-5,Baboon-2		Baboon-4	Baboon-11,Baboon-8,Baboon-7,Baboon-5,Baboon-10	Baboon-9,Baboon-11,Baboon-12,Baboon-4,Baboon-5,Baboon-2	Baboon-11,Baboon-2	Baboon-2,Baboon-10,Baboon-5
ARSB		Baboon-9		Baboon-11,Baboon-6				Baboon-12	Baboon-11		Baboon-1,Baboon-11
ARSG	Baboon-4	Baboon-5,Baboon-8,Baboon-3,Baboon-4	Baboon-1,Baboon-2		Baboon-1,Baboon-9,Baboon-2	Baboon-1	Baboon-4	Baboon-9,Baboon-11,Baboon-8,Baboon-5,Baboon-2	Baboon-5,Baboon-11,Baboon-3	Baboon-5,Baboon-9,Baboon-3	Baboon-2
ARSJ					Baboon-6,Baboon-5				Baboon-11
ARSK	Baboon-7			Baboon-5							Baboon-5
ART1	Baboon-3					Baboon-7,Baboon-9,Baboon-5
ART3	Baboon-7,Baboon-11,Baboon-9					Baboon-9,Baboon-11,Baboon-4,Baboon-7,Baboon-5,Baboon-3,Baboon-1,Baboon-2				Baboon-1,Baboon-5,Baboon-3
ART5	Baboon-12,Baboon-10					Baboon-7,Baboon-10
ARV1	Baboon-1,Baboon-2,Baboon-4	Baboon-1,Baboon-2	Baboon-2	Baboon-9,Baboon-2,Baboon-4	Baboon-1	Baboon-1,Baboon-2,Baboon-4		Baboon-1,Baboon-5	Baboon-2,Baboon-6	Baboon-1,Baboon-6	Baboon-1,Baboon-2
ASAH1	Baboon-11	Baboon-1	Baboon-11,Baboon-4,Baboon-5,Baboon-1,Baboon-10	Baboon-12,Baboon-10,Baboon-5,Baboon-4	Baboon-1,Baboon-5	Baboon-1,Baboon-12,Baboon-5,Baboon-4	Baboon-1,Baboon-9,Baboon-5,Baboon-4	Baboon-1,Baboon-7,Baboon-4	Baboon-9	Baboon-1,Baboon-7	Baboon-1,Baboon-12,Baboon-10,Baboon-5
ASAP1			Baboon-12,Baboon-2,Baboon-6,Baboon-10					Baboon-10		Baboon-5	Baboon-7
ASAP2		Baboon-12,Baboon-9,Baboon-10	Baboon-12						Baboon-7,Baboon-9		Baboon-7,Baboon-2
ASAP3	Baboon-9	Baboon-7	Baboon-9	Baboon-9	Baboon-7,Baboon-9,Baboon-5		Baboon-9,Baboon-8			Baboon-9	Baboon-9
ASB1	Baboon-11,Baboon-9,Baboon-5	Baboon-9,Baboon-11,Baboon-12,Baboon-8,Baboon-4,Baboon-7,Baboon-5,Baboon-1	Baboon-12,Baboon-8	Baboon-9,Baboon-11,Baboon-12,Baboon-8,Baboon-7,Baboon-5,Baboon-3,Baboon-10	Baboon-11,Baboon-12,Baboon-8,Baboon-7,Baboon-5,Baboon-3	Baboon-9,Baboon-11,Baboon-12,Baboon-8,Baboon-4,Baboon-5,Baboon-3,Baboon-1,Baboon-10	Baboon-12	Baboon-8,Baboon-5	Baboon-9,Baboon-11,Baboon-8,Baboon-7,Baboon-5,Baboon-3,Baboon-10	Baboon-9,Baboon-11,Baboon-12,Baboon-5,Baboon-10	Baboon-9,Baboon-12,Baboon-8,Baboon-7,Baboon-5,Baboon-10
ASB10	Baboon-5					Baboon-5
ASB13		Baboon-8	Baboon-9,Baboon-6	Baboon-7,Baboon-6,Baboon-8,Baboon-4	Baboon-7,Baboon-9	Baboon-11		Baboon-7	Baboon-11,Baboon-6
ASB14	Baboon-12		Baboon-2					Baboon-12		Baboon-11,Baboon-2,Baboon-3
ASB15	Baboon-1,Baboon-9,Baboon-3					Baboon-9,Baboon-8,Baboon-3
ASB18	Baboon-7,Baboon-12,Baboon-9					Baboon-7,Baboon-12,Baboon-3
ASB2	Baboon-6,Baboon-11,Baboon-8,Baboon-4,Baboon-10	Baboon-3	Baboon-8,Baboon-10,Baboon-4			Baboon-10,Baboon-4		Baboon-7,Baboon-8,Baboon-10		Baboon-2
ASB5						Baboon-5		Baboon-1,Baboon-3
ASB6	Baboon-7,Baboon-11	Baboon-7,Baboon-9,Baboon-5	Baboon-2	Baboon-7,Baboon-11			Baboon-3	Baboon-3		Baboon-2,Baboon-3
ASB7								Baboon-8,Baboon-5	Baboon-9,Baboon-6	Baboon-6
ASB8	Baboon-6			Baboon-11	Baboon-7	Baboon-8		Baboon-11			Baboon-8
ASCC1									Baboon-11		Baboon-2
ASCC2	Baboon-3	Baboon-3		Baboon-9		Baboon-12		Baboon-10,Baboon-3	Baboon-6	Baboon-9,Baboon-6
ASCC3		Baboon-2	Baboon-2,Baboon-8	Baboon-11,Baboon-8			Baboon-2,Baboon-10	Baboon-11,Baboon-8,Baboon-10	Baboon-5	Baboon-3
ASDURF	Baboon-1,Baboon-11,Baboon-12	Baboon-5	Baboon-1,Baboon-5	Baboon-11,Baboon-12	Baboon-1,Baboon-5	Baboon-1	Baboon-11,Baboon-12,Baboon-5,Baboon-1,Baboon-2	Baboon-9,Baboon-11,Baboon-12,Baboon-5,Baboon-1		Baboon-12,Baboon-9	Baboon-12,Baboon-2
ASGR1		Baboon-12					Baboon-11,Baboon-12,Baboon-8,Baboon-4			Baboon-2
ASGR2				Baboon-12,Baboon-9			Baboon-12
ASH1L		Baboon-6				Baboon-10
ASIC1		Baboon-9		Baboon-12,Baboon-9,Baboon-6					Baboon-3	Baboon-9
ASL	Baboon-9,Baboon-6,Baboon-12,Baboon-5,Baboon-3,Baboon-2,Baboon-10	Baboon-9,Baboon-6,Baboon-11,Baboon-12,Baboon-8,Baboon-4,Baboon-7,Baboon-5,Baboon-3,Baboon-1,Baboon-2,Baboon-10	Baboon-9,Baboon-6,Baboon-11,Baboon-12,Baboon-8,Baboon-4,Baboon-7,Baboon-5,Baboon-3,Baboon-1,Baboon-2,Baboon-10	Baboon-9,Baboon-6,Baboon-11,Baboon-12,Baboon-8,Baboon-4,Baboon-7,Baboon-5,Baboon-3,Baboon-2,Baboon-10	Baboon-9,Baboon-6,Baboon-11,Baboon-12,Baboon-8,Baboon-7,Baboon-5,Baboon-3,Baboon-1,Baboon-2	Baboon-9,Baboon-11,Baboon-1,Baboon-2,Baboon-10	Baboon-9,Baboon-3,Baboon-4	Baboon-9,Baboon-6,Baboon-11,Baboon-12,Baboon-8,Baboon-7,Baboon-5,Baboon-1,Baboon-10	Baboon-9,Baboon-6,Baboon-11,Baboon-12,Baboon-4,Baboon-7,Baboon-5,Baboon-3,Baboon-1,Baboon-2,Baboon-10	Baboon-6,Baboon-12,Baboon-7,Baboon-5,Baboon-3,Baboon-1,Baboon-2,Baboon-10	Baboon-9,Baboon-11,Baboon-12,Baboon-8,Baboon-5
ASNS			Baboon-1		Baboon-1,Baboon-9,Baboon-2,Baboon-12		Baboon-10	Baboon-10	Baboon-9,Baboon-2,Baboon-6	Baboon-9,Baboon-6,Baboon-11,Baboon-4,Baboon-2,Baboon-10	Baboon-9,Baboon-2,Baboon-6,Baboon-10
ASNSD1	Baboon-1,Baboon-11,Baboon-12		Baboon-1,Baboon-5	Baboon-11	Baboon-1,Baboon-5	Baboon-1,Baboon-12,Baboon-10,Baboon-5	Baboon-11,Baboon-12,Baboon-5,Baboon-1,Baboon-2	Baboon-5	Baboon-11,Baboon-12	Baboon-9,Baboon-2	Baboon-1,Baboon-12
ASPA		Baboon-9,Baboon-12,Baboon-8,Baboon-7,Baboon-3	Baboon-9,Baboon-8,Baboon-7,Baboon-5,Baboon-3,Baboon-1,Baboon-2	Baboon-9,Baboon-11,Baboon-12,Baboon-8,Baboon-7,Baboon-5,Baboon-3,Baboon-10	Baboon-9,Baboon-12,Baboon-8,Baboon-7,Baboon-3			Baboon-7,Baboon-8	Baboon-9,Baboon-12,Baboon-8,Baboon-7,Baboon-5,Baboon-3,Baboon-1,Baboon-10	Baboon-9,Baboon-12,Baboon-8,Baboon-7,Baboon-3,Baboon-1	Baboon-1,Baboon-12,Baboon-9,Baboon-7
ASPDH				Baboon-7,Baboon-10					Baboon-12,Baboon-10	Baboon-1
ASPH	Baboon-10	Baboon-1	Baboon-7	Baboon-12	Baboon-8	Baboon-7		Baboon-1,Baboon-6,Baboon-8,Baboon-4	Baboon-6,Baboon-11,Baboon-8,Baboon-4,Baboon-7,Baboon-3	Baboon-8,Baboon-4	Baboon-1
ASPHD2		Baboon-1,Baboon-12,Baboon-6						Baboon-7	Baboon-10	Baboon-6
ASPN				Baboon-6	Baboon-7		Baboon-12		Baboon-3	Baboon-11,Baboon-6	Baboon-7,Baboon-11,Baboon-12
ASPSCR1				Baboon-6,Baboon-5	Baboon-12			Baboon-1
ASRGL1		Baboon-2	Baboon-7,Baboon-11,Baboon-4	Baboon-9,Baboon-2,Baboon-6,Baboon-12	Baboon-1,Baboon-9,Baboon-2,Baboon-7	Baboon-4		Baboon-12,Baboon-8,Baboon-4,Baboon-7,Baboon-2	Baboon-9,Baboon-4	Baboon-4
ASS1		Baboon-8	Baboon-2,Baboon-3	Baboon-6,Baboon-8,Baboon-7,Baboon-5,Baboon-3	Baboon-3	Baboon-3	Baboon-7,Baboon-3				Baboon-6,Baboon-5
ASTE1		Baboon-9	Baboon-5								Baboon-12
ASTN1	Baboon-11,Baboon-6,Baboon-10,Baboon-3	Baboon-1						Baboon-6,Baboon-10	Baboon-1
ASXL1			Baboon-2	Baboon-9		Baboon-1			Baboon-10	Baboon-11
ASXL2	Baboon-11,Baboon-10			Baboon-4		Baboon-2			Baboon-4	Baboon-7,Baboon-4	Baboon-12,Baboon-9
ATAD1	Baboon-8		Baboon-9,Baboon-10	Baboon-6		Baboon-1,Baboon-9	Baboon-8	Baboon-11,Baboon-9,Baboon-10,Baboon-4	Baboon-10	Baboon-11	Baboon-1
ATAD2	Baboon-4								Baboon-6,Baboon-12,Baboon-4,Baboon-7,Baboon-10	Baboon-7	Baboon-7,Baboon-8
ATAD2B				Baboon-4				Baboon-9
ATAD3A		Baboon-1,Baboon-12,Baboon-9	Baboon-9					Baboon-8	Baboon-11
ATAT1	Baboon-7,Baboon-9	Baboon-11,Baboon-10,Baboon-5	Baboon-12		Baboon-6	Baboon-5		Baboon-1,Baboon-7,Baboon-8,Baboon-5	Baboon-12,Baboon-8		Baboon-1,Baboon-12
ATCAY		Baboon-1,Baboon-11							Baboon-11,Baboon-12,Baboon-6	Baboon-1,Baboon-11
ATE1	Baboon-5		Baboon-1,Baboon-6,Baboon-5	Baboon-5,Baboon-3	Baboon-1,Baboon-11			Baboon-10,Baboon-5			Baboon-5
ATF1	Baboon-1,Baboon-10	Baboon-6,Baboon-10	Baboon-6,Baboon-10,Baboon-3	Baboon-10,Baboon-3	Baboon-1,Baboon-6,Baboon-3	Baboon-8,Baboon-7,Baboon-3,Baboon-1,Baboon-10	Baboon-8	Baboon-11,Baboon-8,Baboon-5,Baboon-3,Baboon-1,Baboon-10	Baboon-1,Baboon-6,Baboon-10,Baboon-3	Baboon-1,Baboon-6,Baboon-3	Baboon-7,Baboon-10,Baboon-5
ATF2							Baboon-1			Baboon-9
ATF3	Baboon-1,Baboon-12,Baboon-9,Baboon-8		Baboon-7,Baboon-8	Baboon-7		Baboon-7,Baboon-12,Baboon-10,Baboon-3			Baboon-6	Baboon-12,Baboon-3	Baboon-7,Baboon-10
ATF4	Baboon-9,Baboon-6,Baboon-11,Baboon-12,Baboon-8,Baboon-4,Baboon-7,Baboon-3,Baboon-1,Baboon-2,Baboon-10	Baboon-9,Baboon-6,Baboon-11,Baboon-12,Baboon-8,Baboon-4,Baboon-7,Baboon-5,Baboon-3,Baboon-1,Baboon-2,Baboon-10	Baboon-9,Baboon-6,Baboon-11,Baboon-12,Baboon-8,Baboon-4,Baboon-7,Baboon-5,Baboon-3,Baboon-1,Baboon-2,Baboon-10	Baboon-9,Baboon-6,Baboon-11,Baboon-12,Baboon-8,Baboon-4,Baboon-7,Baboon-5,Baboon-3,Baboon-2,Baboon-10	Baboon-9,Baboon-6,Baboon-11,Baboon-12,Baboon-8,Baboon-7,Baboon-5,Baboon-3,Baboon-1,Baboon-2	Baboon-9,Baboon-11,Baboon-12,Baboon-8,Baboon-4,Baboon-7,Baboon-5,Baboon-3,Baboon-1,Baboon-2,Baboon-10	Baboon-9,Baboon-11,Baboon-12,Baboon-8,Baboon-4,Baboon-7,Baboon-5,Baboon-3,Baboon-1,Baboon-2,Baboon-10	Baboon-9,Baboon-6,Baboon-11,Baboon-12,Baboon-8,Baboon-4,Baboon-7,Baboon-5,Baboon-3,Baboon-1,Baboon-2,Baboon-10	Baboon-9,Baboon-6,Baboon-11,Baboon-12,Baboon-8,Baboon-4,Baboon-7,Baboon-5,Baboon-3,Baboon-1,Baboon-2,Baboon-10	Baboon-9,Baboon-6,Baboon-11,Baboon-4,Baboon-7,Baboon-5,Baboon-3,Baboon-1,Baboon-2,Baboon-10	Baboon-9,Baboon-6,Baboon-11,Baboon-12,Baboon-8,Baboon-7,Baboon-5,Baboon-1,Baboon-2,Baboon-10
ATF5						Baboon-8		Baboon-8	Baboon-1		Baboon-1,Baboon-7
ATF6				Baboon-11,Baboon-12	Baboon-5	Baboon-3				Baboon-12,Baboon-8	Baboon-5
ATF7	Baboon-8						Baboon-12				Baboon-8
ATF7IP		Baboon-7	Baboon-9	Baboon-10	Baboon-6	Baboon-9,Baboon-4		Baboon-2,Baboon-10,Baboon-3,Baboon-4
ATF7IP2			Baboon-7				Baboon-4			Baboon-10,Baboon-4	Baboon-6
ATG10	Baboon-8,Baboon-3,Baboon-4	Baboon-10,Baboon-4			Baboon-9,Baboon-8		Baboon-10,Baboon-4	Baboon-3,Baboon-4	Baboon-10	Baboon-9
ATG101		Baboon-8,Baboon-4	Baboon-6,Baboon-8		Baboon-8		Baboon-9,Baboon-8	Baboon-10	Baboon-10	Baboon-10,Baboon-4	Baboon-12,Baboon-5
ATG12		Baboon-2						Baboon-4	Baboon-2	Baboon-2
ATG13	Baboon-9	Baboon-11	Baboon-9	Baboon-9	Baboon-9	Baboon-3	Baboon-12,Baboon-10	Baboon-9	Baboon-12,Baboon-6	Baboon-12	Baboon-9,Baboon-10
ATG14	Baboon-8		Baboon-1,Baboon-6	Baboon-12				Baboon-8,Baboon-4	Baboon-11	Baboon-6
ATG16L1			Baboon-11				Baboon-3	Baboon-12,Baboon-3,Baboon-4	Baboon-7		Baboon-7
ATG16L2	Baboon-9		Baboon-7
ATG2A		Baboon-5							Baboon-12
ATG2B	Baboon-7	Baboon-7,Baboon-2	Baboon-7	Baboon-9,Baboon-11,Baboon-8,Baboon-7,Baboon-2	Baboon-7,Baboon-6,Baboon-3	Baboon-7,Baboon-11,Baboon-2	Baboon-11,Baboon-3	Baboon-6,Baboon-11,Baboon-7,Baboon-3,Baboon-2		Baboon-9,Baboon-7,Baboon-3,Baboon-2,Baboon-10	Baboon-2
ATG3								Baboon-11,Baboon-2		Baboon-1	Baboon-2,Baboon-8
ATG4B				Baboon-11,Baboon-8	Baboon-3			Baboon-10		Baboon-1
ATG4C								Baboon-7,Baboon-2		Baboon-11,Baboon-2	Baboon-2
ATG4D			Baboon-1	Baboon-10						Baboon-7,Baboon-10
ATG5	Baboon-10	Baboon-10	Baboon-10	Baboon-7,Baboon-6,Baboon-10		Baboon-10	Baboon-10	Baboon-1,Baboon-10	Baboon-7,Baboon-10	Baboon-10	Baboon-1,Baboon-10
ATG7	Baboon-12	Baboon-12,Baboon-9	Baboon-12,Baboon-9,Baboon-3	Baboon-4	Baboon-11,Baboon-12,Baboon-3	Baboon-12		Baboon-12,Baboon-4	Baboon-7,Baboon-12,Baboon-9	Baboon-7,Baboon-11,Baboon-9,Baboon-4
ATG9A		Baboon-1,Baboon-11,Baboon-5			Baboon-5					Baboon-8
ATIC		Baboon-5		Baboon-10,Baboon-3,Baboon-4	Baboon-2,Baboon-3	Baboon-10,Baboon-3		Baboon-6,Baboon-3	Baboon-11,Baboon-3	Baboon-11
ATL2	Baboon-4	Baboon-1,Baboon-12,Baboon-3	Baboon-12,Baboon-2	Baboon-12,Baboon-3	Baboon-7,Baboon-11,Baboon-12,Baboon-3	Baboon-7,Baboon-12		Baboon-7,Baboon-3,Baboon-4	Baboon-11	Baboon-2,Baboon-3,Baboon-4	Baboon-11
ATL3			Baboon-2	Baboon-5,Baboon-3	Baboon-7,Baboon-8			Baboon-2		Baboon-9,Baboon-3	Baboon-9,Baboon-2
ATM	Baboon-5			Baboon-8,Baboon-4		Baboon-1,Baboon-9			Baboon-9,Baboon-8,Baboon-4	Baboon-12,Baboon-8	Baboon-2
ATMIN			Baboon-8			Baboon-5,Baboon-7,Baboon-8,Baboon-3		Baboon-1		Baboon-8,Baboon-3
ATN1	Baboon-2	Baboon-7,Baboon-12,Baboon-2	Baboon-7,Baboon-2	Baboon-2	Baboon-2	Baboon-7,Baboon-2			Baboon-2,Baboon-6	Baboon-12,Baboon-2
ATOH8	Baboon-4		Baboon-2		Baboon-2,Baboon-3	Baboon-10
ATP10A		Baboon-11,Baboon-8,Baboon-7,Baboon-5,Baboon-1,Baboon-2,Baboon-10	Baboon-11,Baboon-8,Baboon-4,Baboon-3,Baboon-2,Baboon-10	Baboon-5,Baboon-10,Baboon-3	Baboon-1,Baboon-11,Baboon-6	Baboon-3			Baboon-6,Baboon-8,Baboon-7,Baboon-5,Baboon-3,Baboon-10	Baboon-6,Baboon-4,Baboon-7,Baboon-5,Baboon-3,Baboon-1,Baboon-10	Baboon-1,Baboon-2,Baboon-10
ATP10B		Baboon-4	Baboon-11,Baboon-9,Baboon-12				Baboon-2		Baboon-1,Baboon-11,Baboon-4	Baboon-4
ATP10D	Baboon-7,Baboon-12,Baboon-3	Baboon-6,Baboon-12,Baboon-8,Baboon-2,Baboon-10	Baboon-12,Baboon-3	Baboon-9,Baboon-6,Baboon-12,Baboon-8,Baboon-4,Baboon-2,Baboon-10	Baboon-9,Baboon-2,Baboon-8,Baboon-12		Baboon-8	Baboon-9,Baboon-6,Baboon-12,Baboon-8,Baboon-4,Baboon-7,Baboon-1,Baboon-2,Baboon-10	Baboon-12,Baboon-8,Baboon-4,Baboon-1,Baboon-2	Baboon-9,Baboon-6,Baboon-12,Baboon-8,Baboon-4,Baboon-7,Baboon-1,Baboon-2,Baboon-10	Baboon-1,Baboon-2,Baboon-6,Baboon-8
ATP11A	Baboon-8		Baboon-11	Baboon-7,Baboon-11,Baboon-8,Baboon-4	Baboon-9,Baboon-2,Baboon-8,Baboon-11			Baboon-11,Baboon-10,Baboon-5			Baboon-5
ATP11B	Baboon-6	Baboon-9,Baboon-8	Baboon-2			Baboon-1,Baboon-2	Baboon-2,Baboon-8,Baboon-5	Baboon-11,Baboon-2	Baboon-1
ATP13A1			Baboon-3			Baboon-1
ATP13A3	Baboon-11	Baboon-2	Baboon-9,Baboon-6	Baboon-3	Baboon-1,Baboon-6			Baboon-12	Baboon-1		Baboon-2
ATP13A4		Baboon-2,Baboon-6,Baboon-8			Baboon-7,Baboon-2,Baboon-8				Baboon-7,Baboon-2,Baboon-8	Baboon-7,Baboon-11,Baboon-5	Baboon-6
ATP13A5	Baboon-9	Baboon-9,Baboon-6,Baboon-11,Baboon-7,Baboon-3,Baboon-2,Baboon-10				Baboon-1,Baboon-9,Baboon-2,Baboon-7			Baboon-7,Baboon-9,Baboon-2,Baboon-10	Baboon-9,Baboon-2,Baboon-6,Baboon-10
ATP1A1				Baboon-8				Baboon-7		Baboon-7
ATP1A2	Baboon-6,Baboon-11,Baboon-8,Baboon-7,Baboon-2	Baboon-11,Baboon-4,Baboon-5,Baboon-1,Baboon-10				Baboon-1,Baboon-11,Baboon-4			Baboon-11,Baboon-10,Baboon-3,Baboon-4	Baboon-11,Baboon-12,Baboon-10,Baboon-3	Baboon-7
ATP1A3	Baboon-4	Baboon-5							Baboon-10,Baboon-5
ATP1B1	Baboon-9,Baboon-6,Baboon-11,Baboon-12,Baboon-8,Baboon-4,Baboon-7,Baboon-5,Baboon-3,Baboon-1,Baboon-2,Baboon-10	Baboon-9,Baboon-6,Baboon-11,Baboon-12,Baboon-8,Baboon-4,Baboon-7,Baboon-5,Baboon-3,Baboon-1,Baboon-2,Baboon-10	Baboon-9,Baboon-6,Baboon-11,Baboon-12,Baboon-8,Baboon-4,Baboon-7,Baboon-5,Baboon-3,Baboon-1,Baboon-2,Baboon-10	Baboon-9,Baboon-6,Baboon-11,Baboon-12,Baboon-8,Baboon-4,Baboon-7,Baboon-5,Baboon-3,Baboon-2,Baboon-10	Baboon-9,Baboon-6,Baboon-11,Baboon-12,Baboon-8,Baboon-7,Baboon-5,Baboon-3,Baboon-1,Baboon-2	Baboon-9,Baboon-11,Baboon-12,Baboon-8,Baboon-4,Baboon-7,Baboon-5,Baboon-3,Baboon-1,Baboon-2,Baboon-10	Baboon-9,Baboon-11,Baboon-12,Baboon-8,Baboon-4,Baboon-7,Baboon-5,Baboon-3,Baboon-1,Baboon-2,Baboon-10	Baboon-9,Baboon-6,Baboon-11,Baboon-12,Baboon-8,Baboon-4,Baboon-7,Baboon-5,Baboon-3,Baboon-1,Baboon-2,Baboon-10	Baboon-9,Baboon-6,Baboon-11,Baboon-12,Baboon-8,Baboon-4,Baboon-7,Baboon-5,Baboon-3,Baboon-1,Baboon-2,Baboon-10	Baboon-9,Baboon-6,Baboon-11,Baboon-12,Baboon-8,Baboon-4,Baboon-7,Baboon-5,Baboon-3,Baboon-1,Baboon-2,Baboon-10	Baboon-9,Baboon-6,Baboon-11,Baboon-12,Baboon-8,Baboon-7,Baboon-5,Baboon-1,Baboon-2
ATP1B2		Baboon-10							Baboon-12,Baboon-2	Baboon-10,Baboon-5
ATP1B3			Baboon-5					Baboon-4
ATP2A2		Baboon-12								Baboon-8	Baboon-12
ATP2A3	Baboon-1,Baboon-11,Baboon-12,Baboon-8	Baboon-9	Baboon-1,Baboon-12,Baboon-6,Baboon-3		Baboon-9,Baboon-2,Baboon-6,Baboon-12	Baboon-7	Baboon-7,Baboon-3	Baboon-9,Baboon-6,Baboon-8,Baboon-7,Baboon-3,Baboon-1,Baboon-2,Baboon-10	Baboon-9,Baboon-11,Baboon-8,Baboon-1,Baboon-2
ATP2B1				Baboon-7	Baboon-7,Baboon-11		Baboon-3	Baboon-11,Baboon-9	Baboon-9,Baboon-6,Baboon-3	Baboon-1,Baboon-6,Baboon-8
ATP2B2		Baboon-9,Baboon-8,Baboon-4,Baboon-7,Baboon-1,Baboon-10				Baboon-9,Baboon-3,Baboon-4				Baboon-9,Baboon-6,Baboon-8,Baboon-4,Baboon-7,Baboon-3,Baboon-1,Baboon-2,Baboon-10
ATP2B4	Baboon-12	Baboon-1,Baboon-12	Baboon-9	Baboon-3	Baboon-6,Baboon-5	Baboon-3	Baboon-1,Baboon-3	Baboon-12,Baboon-4		Baboon-12
ATP2C1		Baboon-8				Baboon-8
ATP2C2		Baboon-1,Baboon-12,Baboon-9,Baboon-7	Baboon-9,Baboon-8,Baboon-5,Baboon-4		Baboon-7,Baboon-12,Baboon-6,Baboon-8
ATP5F1A	Baboon-7		Baboon-7	Baboon-7	Baboon-7	Baboon-7,Baboon-9,Baboon-2
ATP5F1C										Baboon-12	Baboon-6
ATP5F1E	Baboon-9,Baboon-4		Baboon-2,Baboon-3	Baboon-2				Baboon-7,Baboon-6
ATP5IF1			Baboon-11		Baboon-1	Baboon-11	Baboon-11		Baboon-1		Baboon-1
ATP5MC2	Baboon-7,Baboon-11	Baboon-7,Baboon-6,Baboon-3	Baboon-1,Baboon-7		Baboon-6	Baboon-7,Baboon-11,Baboon-8		Baboon-7,Baboon-11,Baboon-6	Baboon-10
ATP5MC3		Baboon-9	Baboon-12				Baboon-1	Baboon-1			Baboon-1
ATP5MD	Baboon-7,Baboon-3				Baboon-3	Baboon-3			Baboon-11	Baboon-12
ATP5MG	Baboon-4		Baboon-4			Baboon-4		Baboon-4		Baboon-4
ATP5MPL	Baboon-5,Baboon-4		Baboon-5,Baboon-4	Baboon-5			Baboon-4	Baboon-5	Baboon-5	Baboon-5,Baboon-4	Baboon-5
ATP5PB	Baboon-6	Baboon-7,Baboon-11,Baboon-9,Baboon-6		Baboon-7,Baboon-10	Baboon-2,Baboon-6	Baboon-2	Baboon-7,Baboon-2	Baboon-2,Baboon-10,Baboon-3	Baboon-9,Baboon-6	Baboon-9,Baboon-6,Baboon-7,Baboon-5,Baboon-3	Baboon-9,Baboon-5
ATP5PD	Baboon-3	Baboon-3	Baboon-6,Baboon-3	Baboon-6,Baboon-3	Baboon-3	Baboon-3		Baboon-6,Baboon-3	Baboon-3	Baboon-3
ATP5PF	Baboon-6	Baboon-4			Baboon-6				Baboon-9,Baboon-4	Baboon-9
ATP5PO	Baboon-9,Baboon-6,Baboon-4	Baboon-9,Baboon-6,Baboon-4	Baboon-6	Baboon-9,Baboon-4	Baboon-6	Baboon-4		Baboon-4	Baboon-12,Baboon-9,Baboon-6,Baboon-4	Baboon-11,Baboon-9,Baboon-6,Baboon-4	Baboon-12,Baboon-6
ATP6V0A1	Baboon-1,Baboon-10,Baboon-4	Baboon-9,Baboon-5,Baboon-4	Baboon-11,Baboon-2	Baboon-9,Baboon-12,Baboon-4,Baboon-3,Baboon-2	Baboon-7,Baboon-12,Baboon-3		Baboon-4	Baboon-1,Baboon-12,Baboon-4	Baboon-12,Baboon-2	Baboon-12,Baboon-8	Baboon-2,Baboon-6
ATP6V0A2				Baboon-10	Baboon-7,Baboon-8,Baboon-5			Baboon-1,Baboon-10		Baboon-5,Baboon-4
ATP6V0B		Baboon-11,Baboon-8,Baboon-5	Baboon-2,Baboon-8,Baboon-5	Baboon-11,Baboon-2,Baboon-8,Baboon-5	Baboon-1,Baboon-2,Baboon-7,Baboon-8		Baboon-5	Baboon-8,Baboon-10	Baboon-7,Baboon-11	Baboon-11,Baboon-10,Baboon-5	Baboon-1,Baboon-10
ATP6V0E1			Baboon-3	Baboon-7			Baboon-7		Baboon-9
ATP6V1A	Baboon-11,Baboon-9,Baboon-4	Baboon-2,Baboon-3	Baboon-12,Baboon-2,Baboon-3	Baboon-9,Baboon-6,Baboon-8,Baboon-7,Baboon-2	Baboon-2,Baboon-5	Baboon-9	Baboon-3,Baboon-4		Baboon-11,Baboon-6,Baboon-8,Baboon-10	Baboon-7,Baboon-11,Baboon-3	Baboon-12
ATP6V1B2	Baboon-7,Baboon-12	Baboon-9,Baboon-2,Baboon-3,Baboon-11		Baboon-6	Baboon-7,Baboon-2,Baboon-8,Baboon-3	Baboon-4				Baboon-6	Baboon-12,Baboon-10
ATP6V1C1		Baboon-10						Baboon-10	Baboon-6	Baboon-8	Baboon-8
ATP6V1C2			Baboon-7,Baboon-12,Baboon-4	Baboon-11,Baboon-9,Baboon-10				Baboon-1,Baboon-7	Baboon-4
ATP6V1D			Baboon-12			Baboon-5
ATP6V1E1	Baboon-11,Baboon-2,Baboon-10	Baboon-11,Baboon-2,Baboon-10	Baboon-11,Baboon-2,Baboon-10	Baboon-11,Baboon-2,Baboon-10	Baboon-11,Baboon-2	Baboon-11,Baboon-2,Baboon-10	Baboon-11,Baboon-2,Baboon-10	Baboon-11,Baboon-10	Baboon-11,Baboon-2,Baboon-10	Baboon-11,Baboon-10	Baboon-11,Baboon-10
ATP6V1G1	Baboon-7,Baboon-9,Baboon-8,Baboon-3	Baboon-9,Baboon-12,Baboon-7,Baboon-3,Baboon-2	Baboon-9,Baboon-12,Baboon-7,Baboon-3,Baboon-2	Baboon-9,Baboon-12,Baboon-7,Baboon-3,Baboon-2	Baboon-7,Baboon-9,Baboon-3	Baboon-9,Baboon-8,Baboon-7,Baboon-3,Baboon-2	Baboon-9,Baboon-8,Baboon-7,Baboon-3,Baboon-2	Baboon-7,Baboon-9,Baboon-3	Baboon-7,Baboon-9,Baboon-2,Baboon-3	Baboon-9,Baboon-8,Baboon-7,Baboon-3,Baboon-2	Baboon-7,Baboon-9
ATP6V1H	Baboon-4			Baboon-11				Baboon-6,Baboon-4	Baboon-6	Baboon-11,Baboon-6
ATP7B			Baboon-9,Baboon-3		Baboon-6
ATP8A1		Baboon-7,Baboon-11,Baboon-10	Baboon-6	Baboon-3	Baboon-2	Baboon-12,Baboon-2,Baboon-4	Baboon-12,Baboon-2	Baboon-2	Baboon-11,Baboon-12,Baboon-10	Baboon-9,Baboon-11,Baboon-12,Baboon-4,Baboon-7
ATP8A2	Baboon-3						Baboon-8,Baboon-5			Baboon-7
ATP8B1			Baboon-1,Baboon-7,Baboon-10	Baboon-6,Baboon-4	Baboon-12,Baboon-2,Baboon-6		Baboon-11,Baboon-12,Baboon-7,Baboon-5,Baboon-3,Baboon-1,Baboon-2	Baboon-8,Baboon-4,Baboon-7,Baboon-1,Baboon-10			Baboon-6,Baboon-11,Baboon-12,Baboon-5,Baboon-10
ATP8B2		Baboon-8						Baboon-2	Baboon-11,Baboon-2,Baboon-12	Baboon-11,Baboon-2,Baboon-12	Baboon-11
ATP9A	Baboon-1,Baboon-12	Baboon-11,Baboon-12,Baboon-7,Baboon-1,Baboon-2,Baboon-10	Baboon-11,Baboon-12,Baboon-8,Baboon-7,Baboon-3,Baboon-1,Baboon-2,Baboon-10	Baboon-12,Baboon-8,Baboon-4,Baboon-7,Baboon-2,Baboon-10	Baboon-11,Baboon-12,Baboon-8,Baboon-1,Baboon-2	Baboon-1,Baboon-12,Baboon-8		Baboon-2	Baboon-11,Baboon-12,Baboon-8,Baboon-7,Baboon-1,Baboon-2,Baboon-10	Baboon-11,Baboon-12,Baboon-8,Baboon-7,Baboon-1,Baboon-2,Baboon-10	Baboon-12,Baboon-7,Baboon-1,Baboon-2,Baboon-10
ATP9B		Baboon-1,Baboon-11,Baboon-12,Baboon-10	Baboon-9		Baboon-1,Baboon-2			Baboon-1,Baboon-10	Baboon-12,Baboon-10	Baboon-1,Baboon-2
ATPAF1		Baboon-11,Baboon-2,Baboon-8,Baboon-12	Baboon-6,Baboon-10	Baboon-2,Baboon-8	Baboon-8	Baboon-5	Baboon-8	Baboon-5	Baboon-12,Baboon-2,Baboon-6	Baboon-6,Baboon-12,Baboon-8,Baboon-5,Baboon-2,Baboon-10	Baboon-11,Baboon-8,Baboon-7,Baboon-5,Baboon-2
ATPAF2		Baboon-7,Baboon-2	Baboon-8	Baboon-7,Baboon-5				Baboon-5		Baboon-10	Baboon-5
ATPSCKMT			Baboon-5		Baboon-9			Baboon-9			Baboon-1
ATR	Baboon-6	Baboon-12,Baboon-8	Baboon-1,Baboon-8	Baboon-8	Baboon-12,Baboon-3			Baboon-3	Baboon-3
ATRN	Baboon-9	Baboon-11	Baboon-7	Baboon-5			Baboon-9	Baboon-1	Baboon-11,Baboon-2,Baboon-6
ATXN1			Baboon-1,Baboon-12	Baboon-12		Baboon-9,Baboon-4	Baboon-7		Baboon-1	Baboon-7	Baboon-10
ATXN10		Baboon-4				Baboon-2			Baboon-10	Baboon-7
ATXN1L	Baboon-11,Baboon-8,Baboon-3	Baboon-7,Baboon-12,Baboon-8,Baboon-10	Baboon-9,Baboon-11,Baboon-12,Baboon-4,Baboon-7,Baboon-5,Baboon-3,Baboon-1,Baboon-2,Baboon-10	Baboon-9,Baboon-6,Baboon-11,Baboon-12,Baboon-8,Baboon-4,Baboon-7,Baboon-5,Baboon-3,Baboon-2,Baboon-10	Baboon-9,Baboon-6,Baboon-11,Baboon-12,Baboon-8,Baboon-7,Baboon-5,Baboon-3,Baboon-1,Baboon-2	Baboon-11,Baboon-12,Baboon-8,Baboon-3,Baboon-1	Baboon-8	Baboon-9,Baboon-6,Baboon-11,Baboon-12,Baboon-8,Baboon-7,Baboon-5,Baboon-3,Baboon-1,Baboon-2,Baboon-10	Baboon-7,Baboon-5	Baboon-7,Baboon-9	Baboon-12,Baboon-8,Baboon-7,Baboon-5,Baboon-1,Baboon-2,Baboon-10
ATXN2	Baboon-5					Baboon-12,Baboon-5			Baboon-5	Baboon-1	Baboon-5
ATXN2L				Baboon-10					Baboon-11
ATXN7			Baboon-3			Baboon-7		Baboon-9,Baboon-10	Baboon-11
ATXN7L1	Baboon-1		Baboon-2,Baboon-10	Baboon-11,Baboon-8	Baboon-7,Baboon-11,Baboon-3	Baboon-11		Baboon-6,Baboon-12,Baboon-4,Baboon-3,Baboon-1,Baboon-2			Baboon-2
ATXN7L3		Baboon-5	Baboon-1	Baboon-11				Baboon-5	Baboon-5
AURKA						Baboon-3		Baboon-11
AURKC		Baboon-2						Baboon-9
AUTS2		Baboon-7,Baboon-6	Baboon-6	Baboon-4	Baboon-9				Baboon-7	Baboon-10	Baboon-1,Baboon-7
AVEN					Baboon-3	Baboon-2,Baboon-3
AVL9			Baboon-12			Baboon-7			Baboon-5,Baboon-3	Baboon-1
AVPI1	Baboon-11				Baboon-3	Baboon-3			Baboon-3	Baboon-3
AVPR1A		Baboon-5		Baboon-7,Baboon-9,Baboon-5						Baboon-7,Baboon-10,Baboon-5	Baboon-9,Baboon-8
AXIN2			Baboon-10		Baboon-7	Baboon-7		Baboon-5	Baboon-10
AXL	Baboon-5,Baboon-3	Baboon-5		Baboon-5		Baboon-5,Baboon-10,Baboon-3		Baboon-5			Baboon-5
AZI2	Baboon-10	Baboon-4	Baboon-9,Baboon-5	Baboon-9	Baboon-11			Baboon-7,Baboon-9,Baboon-2,Baboon-12	Baboon-2	Baboon-4
AZIN1	Baboon-8	Baboon-11					Baboon-11	Baboon-11
AZIN2		Baboon-12							Baboon-1,Baboon-11,Baboon-6,Baboon-8	Baboon-7,Baboon-6
B2M	Baboon-9,Baboon-11,Baboon-12,Baboon-8,Baboon-5,Baboon-3,Baboon-2	Baboon-9,Baboon-11,Baboon-12,Baboon-8,Baboon-5,Baboon-3,Baboon-2	Baboon-9,Baboon-11,Baboon-12,Baboon-8,Baboon-5,Baboon-3,Baboon-2	Baboon-9,Baboon-11,Baboon-12,Baboon-8,Baboon-5,Baboon-3,Baboon-2	Baboon-9,Baboon-11,Baboon-12,Baboon-8,Baboon-5,Baboon-3,Baboon-2	Baboon-9,Baboon-11,Baboon-12,Baboon-8,Baboon-5,Baboon-3,Baboon-2	Baboon-9,Baboon-11,Baboon-12,Baboon-8,Baboon-5,Baboon-3,Baboon-2	Baboon-9,Baboon-11,Baboon-12,Baboon-8,Baboon-5,Baboon-3,Baboon-2	Baboon-9,Baboon-11,Baboon-12,Baboon-8,Baboon-5,Baboon-3,Baboon-2	Baboon-9,Baboon-11,Baboon-12,Baboon-8,Baboon-5,Baboon-3,Baboon-2	Baboon-9,Baboon-11,Baboon-12,Baboon-8,Baboon-5,Baboon-2
B3GALNT1	Baboon-1,Baboon-8,Baboon-5	Baboon-11,Baboon-8,Baboon-4,Baboon-5,Baboon-1,Baboon-2,Baboon-10	Baboon-1,Baboon-8,Baboon-5,Baboon-4	Baboon-6,Baboon-12,Baboon-4,Baboon-5,Baboon-10	Baboon-1,Baboon-8	Baboon-1,Baboon-8,Baboon-4		Baboon-6,Baboon-11,Baboon-8,Baboon-4,Baboon-5,Baboon-1,Baboon-10	Baboon-6,Baboon-12,Baboon-8,Baboon-4,Baboon-5,Baboon-1,Baboon-2,Baboon-10	Baboon-6,Baboon-11,Baboon-12,Baboon-8,Baboon-4,Baboon-5,Baboon-1	Baboon-1,Baboon-8,Baboon-10,Baboon-5
B3GALNT2				Baboon-8	Baboon-3	Baboon-1,Baboon-7,Baboon-3		Baboon-12	Baboon-8	Baboon-7	Baboon-1
B3GALT1		Baboon-11,Baboon-2,Baboon-12				Baboon-5,Baboon-3			Baboon-2	Baboon-11,Baboon-10,Baboon-5
B3GALT5		Baboon-7,Baboon-9	Baboon-7,Baboon-12,Baboon-3
B3GALT6		Baboon-1							Baboon-2
B3GAT1		Baboon-11,Baboon-9,Baboon-10,Baboon-3							Baboon-9,Baboon-3	Baboon-11,Baboon-10
B3GAT2		Baboon-11,Baboon-9,Baboon-10,Baboon-4	Baboon-9,Baboon-10		Baboon-3			Baboon-9,Baboon-10	Baboon-9,Baboon-7,Baboon-3,Baboon-2,Baboon-10	Baboon-9,Baboon-4,Baboon-3,Baboon-2,Baboon-10	Baboon-7
B3GLCT	Baboon-1,Baboon-11	Baboon-11,Baboon-9	Baboon-11	Baboon-11,Baboon-8	Baboon-11	Baboon-11		Baboon-1,Baboon-11,Baboon-6,Baboon-4		Baboon-2,Baboon-6,Baboon-8	Baboon-11,Baboon-10
B3GNT2	Baboon-12,Baboon-9					Baboon-2	Baboon-9	Baboon-1,Baboon-11,Baboon-9,Baboon-12		Baboon-12	Baboon-1
B3GNT7		Baboon-12,Baboon-6,Baboon-3	Baboon-9,Baboon-11,Baboon-12,Baboon-7,Baboon-1		Baboon-11			Baboon-4	Baboon-1,Baboon-12,Baboon-3	Baboon-1,Baboon-3
B3GNT8			Baboon-2					Baboon-5	Baboon-5,Baboon-3	Baboon-3
B4GALNT1	Baboon-6,Baboon-11,Baboon-8,Baboon-4,Baboon-5	Baboon-7,Baboon-11,Baboon-5				Baboon-4			Baboon-1,Baboon-4	Baboon-11,Baboon-9
B4GALNT3		Baboon-1	Baboon-1	Baboon-6		Baboon-12
B4GALT2	Baboon-12	Baboon-1
B4GALT3		Baboon-7	Baboon-6		Baboon-6		Baboon-4			Baboon-12,Baboon-10,Baboon-5
B4GALT4		Baboon-2	Baboon-2				Baboon-4		Baboon-2	Baboon-6,Baboon-10	Baboon-8
B4GALT5	Baboon-12,Baboon-10	Baboon-9,Baboon-8,Baboon-10,Baboon-3	Baboon-2	Baboon-7,Baboon-12,Baboon-2,Baboon-10	Baboon-2,Baboon-3	Baboon-7,Baboon-9,Baboon-2,Baboon-10		Baboon-2,Baboon-10	Baboon-2	Baboon-7,Baboon-12,Baboon-2,Baboon-10	Baboon-12,Baboon-2,Baboon-10
B4GALT6		Baboon-9,Baboon-6,Baboon-12,Baboon-7,Baboon-5	Baboon-9					Baboon-5		Baboon-8
B4GAT1		Baboon-5	Baboon-5
B9D1		Baboon-7,Baboon-2							Baboon-10
B9D2		Baboon-9	Baboon-9	Baboon-9,Baboon-2	Baboon-1,Baboon-2		Baboon-9	Baboon-9	Baboon-2	Baboon-1
BAALC		Baboon-10			Baboon-3				Baboon-10	Baboon-12
BABAM1	Baboon-11		Baboon-7	Baboon-10	Baboon-11,Baboon-3	Baboon-7,Baboon-11,Baboon-9,Baboon-10	Baboon-10,Baboon-3	Baboon-11,Baboon-10,Baboon-3		Baboon-11,Baboon-2,Baboon-10	Baboon-9,Baboon-10
BACE1				Baboon-2	Baboon-6	Baboon-2	Baboon-8				Baboon-6
BACE2	Baboon-1		Baboon-7	Baboon-7,Baboon-11,Baboon-6,Baboon-3	Baboon-7,Baboon-11,Baboon-3		Baboon-3	Baboon-1,Baboon-12,Baboon-3		Baboon-11	Baboon-7,Baboon-11
BACH1	Baboon-11,Baboon-6		Baboon-5	Baboon-9,Baboon-6	Baboon-1	Baboon-11	Baboon-9	Baboon-6	Baboon-8	Baboon-1
BACH2			Baboon-6		Baboon-5			Baboon-10	Baboon-4	Baboon-12
BAD		Baboon-1		Baboon-4		Baboon-4			Baboon-1,Baboon-11,Baboon-6,Baboon-4
BAG3	Baboon-3				Baboon-11
BAG5	Baboon-11,Baboon-8	Baboon-9,Baboon-6,Baboon-11,Baboon-8,Baboon-1,Baboon-10	Baboon-9,Baboon-4,Baboon-7,Baboon-3,Baboon-10	Baboon-6,Baboon-11,Baboon-7,Baboon-5,Baboon-10	Baboon-7,Baboon-6,Baboon-8	Baboon-7,Baboon-8,Baboon-3,Baboon-4	Baboon-11	Baboon-9,Baboon-11,Baboon-8,Baboon-5,Baboon-3,Baboon-1	Baboon-7,Baboon-10,Baboon-5	Baboon-7,Baboon-10,Baboon-4	Baboon-7,Baboon-8,Baboon-10
BAHCC1		Baboon-11	Baboon-9		Baboon-9						Baboon-9
BAHD1		Baboon-5				Baboon-5				Baboon-2,Baboon-10	Baboon-2,Baboon-5
BAIAP2	Baboon-12	Baboon-8		Baboon-9	Baboon-11		Baboon-11		Baboon-11,Baboon-2,Baboon-3	Baboon-6,Baboon-3	Baboon-6
BAIAP3		Baboon-9,Baboon-6,Baboon-8,Baboon-4,Baboon-1,Baboon-2		Baboon-2,Baboon-4					Baboon-2	Baboon-1
BAK1	Baboon-2		Baboon-7	Baboon-7,Baboon-10	Baboon-2	Baboon-10				Baboon-10
BAMBI	Baboon-1	Baboon-7	Baboon-2,Baboon-5		Baboon-12,Baboon-9			Baboon-6,Baboon-12,Baboon-4,Baboon-5,Baboon-3,Baboon-1,Baboon-10	Baboon-6,Baboon-4
BANK1			Baboon-12,Baboon-10		Baboon-7,Baboon-11			Baboon-6,Baboon-11,Baboon-12,Baboon-8,Baboon-4,Baboon-7,Baboon-3,Baboon-1,Baboon-2,Baboon-10			Baboon-7,Baboon-8
BANP		Baboon-1	Baboon-2,Baboon-3	Baboon-10			Baboon-4	Baboon-1,Baboon-2,Baboon-3	Baboon-12
BAP1		Baboon-9,Baboon-3	Baboon-3	Baboon-11,Baboon-3	Baboon-12	Baboon-12,Baboon-3		Baboon-2,Baboon-5	Baboon-11
BATF2			Baboon-12							Baboon-1
BAZ1A	Baboon-7,Baboon-10			Baboon-7					Baboon-2,Baboon-5		Baboon-7
BAZ1B		Baboon-2,Baboon-10,Baboon-3	Baboon-2	Baboon-2,Baboon-3	Baboon-2,Baboon-3	Baboon-3		Baboon-2		Baboon-3	Baboon-2
BAZ2A		Baboon-4	Baboon-1					Baboon-1,Baboon-7	Baboon-9
BAZ2B	Baboon-10	Baboon-1,Baboon-8,Baboon-4	Baboon-1,Baboon-8,Baboon-10	Baboon-8,Baboon-10	Baboon-1,Baboon-6,Baboon-8	Baboon-1,Baboon-11		Baboon-1,Baboon-8	Baboon-1,Baboon-8,Baboon-5	Baboon-1,Baboon-7,Baboon-8,Baboon-4	Baboon-1,Baboon-8,Baboon-5
BBIP1			Baboon-12	Baboon-7				Baboon-8		Baboon-9,Baboon-10	Baboon-8
BBOF1		Baboon-9,Baboon-6,Baboon-11,Baboon-12,Baboon-8,Baboon-4,Baboon-3,Baboon-1,Baboon-2,Baboon-10	Baboon-2	Baboon-9,Baboon-6,Baboon-11,Baboon-12,Baboon-4,Baboon-7,Baboon-5,Baboon-2,Baboon-10	Baboon-9,Baboon-6,Baboon-12,Baboon-8,Baboon-7,Baboon-5,Baboon-1,Baboon-2				Baboon-6,Baboon-12,Baboon-8,Baboon-4,Baboon-7,Baboon-5,Baboon-3,Baboon-1,Baboon-2,Baboon-10	Baboon-9,Baboon-6,Baboon-11,Baboon-12,Baboon-8,Baboon-4,Baboon-7,Baboon-5,Baboon-3,Baboon-1,Baboon-2,Baboon-10	Baboon-12,Baboon-2,Baboon-6,Baboon-10
BBOX1		Baboon-11,Baboon-8,Baboon-3,Baboon-4		Baboon-9,Baboon-6,Baboon-11,Baboon-12,Baboon-8,Baboon-4,Baboon-7,Baboon-5,Baboon-3					Baboon-3	Baboon-11,Baboon-12,Baboon-3
BBS1		Baboon-11							Baboon-10
BBS10		Baboon-3					Baboon-11
BBS12			Baboon-11					Baboon-5
BBS2	Baboon-11,Baboon-10	Baboon-7,Baboon-11,Baboon-2,Baboon-3	Baboon-11,Baboon-2,Baboon-3	Baboon-2,Baboon-3	Baboon-2,Baboon-3	Baboon-11,Baboon-2		Baboon-11,Baboon-7,Baboon-3,Baboon-1,Baboon-2	Baboon-11,Baboon-2	Baboon-1,Baboon-11,Baboon-3	Baboon-11,Baboon-2
BBS7								Baboon-9,Baboon-3	Baboon-9,Baboon-6	Baboon-5,Baboon-9,Baboon-7,Baboon-3
BBS9	Baboon-5		Baboon-1,Baboon-9,Baboon-6		Baboon-6			Baboon-5	Baboon-11
BBX	Baboon-2,Baboon-10,Baboon-4			Baboon-11	Baboon-2	Baboon-7	Baboon-11	Baboon-4	Baboon-7,Baboon-11,Baboon-12	Baboon-3	Baboon-11
BB_R333_JSM7053BR		Baboon-1								Baboon-1
BCAM	Baboon-11	Baboon-8	Baboon-8		Baboon-1,Baboon-8		Baboon-12,Baboon-2		Baboon-11	Baboon-9
BCAN		Baboon-11,Baboon-6,Baboon-8							Baboon-6	Baboon-6
BCAP29	Baboon-11					Baboon-7,Baboon-2		Baboon-1	Baboon-7,Baboon-4	Baboon-9	Baboon-9
BCAR1		Baboon-9	Baboon-2	Baboon-4
BCAR3			Baboon-1,Baboon-2	Baboon-3		Baboon-8,Baboon-3	Baboon-3		Baboon-9		Baboon-7
BCAS1		Baboon-11,Baboon-9,Baboon-8,Baboon-4	Baboon-9,Baboon-2,Baboon-4						Baboon-1,Baboon-9	Baboon-11,Baboon-2
BCAS3		Baboon-11			Baboon-2			Baboon-3	Baboon-12	Baboon-10
BCAT1		Baboon-9,Baboon-4,Baboon-3,Baboon-1,Baboon-10	Baboon-9,Baboon-6,Baboon-4,Baboon-7,Baboon-3,Baboon-1,Baboon-10		Baboon-9,Baboon-6,Baboon-11,Baboon-7,Baboon-1	Baboon-1,Baboon-3	Baboon-9,Baboon-12,Baboon-4,Baboon-7,Baboon-3,Baboon-1,Baboon-10	Baboon-9,Baboon-6,Baboon-11,Baboon-4,Baboon-7,Baboon-3,Baboon-1,Baboon-10	Baboon-9,Baboon-11,Baboon-4,Baboon-7,Baboon-1	Baboon-9,Baboon-6,Baboon-11,Baboon-12,Baboon-4,Baboon-7,Baboon-1	Baboon-9,Baboon-6,Baboon-11,Baboon-7,Baboon-1
BCCIP		Baboon-7,Baboon-5	Baboon-6,Baboon-10	Baboon-7				Baboon-7,Baboon-5	Baboon-11	Baboon-10	Baboon-5
BCDIN3D			Baboon-6	Baboon-6,Baboon-4	Baboon-7,Baboon-6	Baboon-12		Baboon-7,Baboon-6	Baboon-8,Baboon-3	Baboon-6
BCHE	Baboon-7,Baboon-12,Baboon-8,Baboon-3		Baboon-7	Baboon-9,Baboon-6,Baboon-12,Baboon-8,Baboon-7	Baboon-7,Baboon-9,Baboon-6,Baboon-8	Baboon-7,Baboon-12,Baboon-9,Baboon-5	Baboon-7,Baboon-8	Baboon-9	Baboon-7,Baboon-9,Baboon-6,Baboon-4		Baboon-7,Baboon-8
BCKDHA	Baboon-2		Baboon-9	Baboon-11	Baboon-11		Baboon-5		Baboon-12		Baboon-5
BCKDHB	Baboon-1,Baboon-11,Baboon-3	Baboon-12	Baboon-1,Baboon-12,Baboon-8		Baboon-1,Baboon-8		Baboon-1	Baboon-1	Baboon-2,Baboon-3	Baboon-8	Baboon-8
BCL10		Baboon-12	Baboon-12,Baboon-9		Baboon-9					Baboon-7
BCL11A			Baboon-11,Baboon-10					Baboon-7,Baboon-10		Baboon-7,Baboon-2
BCL11B			Baboon-6					Baboon-2,Baboon-4
BCL2			Baboon-7,Baboon-2		Baboon-9	Baboon-9		Baboon-5,Baboon-4	Baboon-3		Baboon-8,Baboon-5
BCL2L1		Baboon-1,Baboon-9				Baboon-5				Baboon-1	Baboon-1
BCL2L11					Baboon-12			Baboon-2
BCL2L13	Baboon-2,Baboon-6	Baboon-4	Baboon-2		Baboon-11,Baboon-6	Baboon-2,Baboon-10	Baboon-2		Baboon-6,Baboon-10,Baboon-4	Baboon-2	Baboon-11
BCL2L14			Baboon-6,Baboon-11,Baboon-7,Baboon-3,Baboon-2	Baboon-4	Baboon-7,Baboon-12,Baboon-3		Baboon-7,Baboon-12,Baboon-9	Baboon-7,Baboon-11,Baboon-10
BCL2L15			Baboon-9,Baboon-11,Baboon-7,Baboon-5,Baboon-3,Baboon-1				Baboon-9,Baboon-5
BCL3			Baboon-12	Baboon-12
BCL6	Baboon-11	Baboon-7		Baboon-6	Baboon-11	Baboon-7,Baboon-11,Baboon-8,Baboon-4		Baboon-9	Baboon-7	Baboon-6,Baboon-8	Baboon-9,Baboon-8
BCL6B						Baboon-7					Baboon-1,Baboon-6,Baboon-7
BCL7A		Baboon-1,Baboon-11			Baboon-8			Baboon-7		Baboon-8
BCL7B				Baboon-3			Baboon-3			Baboon-3
BCL7C					Baboon-2				Baboon-2
BCL9							Baboon-3	Baboon-8		Baboon-10
BCLAF1	Baboon-2		Baboon-12	Baboon-6				Baboon-11,Baboon-10		Baboon-11	Baboon-5
BCO1		Baboon-8,Baboon-5	Baboon-9,Baboon-3	Baboon-7,Baboon-2,Baboon-8,Baboon-5		Baboon-7,Baboon-4				Baboon-7
BCO2	Baboon-5	Baboon-4	Baboon-1,Baboon-12,Baboon-2,Baboon-6	Baboon-8				Baboon-12,Baboon-9,Baboon-8,Baboon-3	Baboon-3		Baboon-8
BCR		Baboon-9,Baboon-6,Baboon-11,Baboon-12,Baboon-8,Baboon-4,Baboon-7,Baboon-5,Baboon-3,Baboon-1,Baboon-2	Baboon-9,Baboon-11,Baboon-12,Baboon-8,Baboon-4,Baboon-3,Baboon-2	Baboon-6,Baboon-11,Baboon-12,Baboon-8,Baboon-4,Baboon-5,Baboon-3,Baboon-2,Baboon-10	Baboon-9,Baboon-6,Baboon-11,Baboon-12,Baboon-8,Baboon-7,Baboon-5,Baboon-3,Baboon-1,Baboon-2			Baboon-6,Baboon-12,Baboon-4,Baboon-7,Baboon-5,Baboon-1,Baboon-10	Baboon-6,Baboon-11,Baboon-12,Baboon-8,Baboon-4,Baboon-5,Baboon-3,Baboon-1,Baboon-2	Baboon-9,Baboon-6,Baboon-11,Baboon-8,Baboon-4,Baboon-7,Baboon-5,Baboon-3,Baboon-1,Baboon-2	Baboon-1,Baboon-2,Baboon-5
BDH1	Baboon-7,Baboon-9,Baboon-6,Baboon-4		Baboon-1,Baboon-12,Baboon-9,Baboon-10	Baboon-4		Baboon-7,Baboon-12		Baboon-9,Baboon-6	Baboon-6	Baboon-1,Baboon-12
BDH2			Baboon-11		Baboon-11			Baboon-11	Baboon-11
BDKRB2			Baboon-7,Baboon-11	Baboon-5,Baboon-6,Baboon-3,Baboon-7	Baboon-9		Baboon-9				Baboon-6
BDNF		Baboon-7,Baboon-11								Baboon-5
BDP1	Baboon-3			Baboon-8,Baboon-5	Baboon-1,Baboon-9,Baboon-6	Baboon-8		Baboon-11,Baboon-5	Baboon-6	Baboon-11,Baboon-9,Baboon-6	Baboon-6
BECN1		Baboon-10	Baboon-8	Baboon-9	Baboon-9,Baboon-5	Baboon-9,Baboon-10		Baboon-8	Baboon-5,Baboon-4
BEND4					Baboon-9,Baboon-3				Baboon-9,Baboon-3	Baboon-9
BEND6		Baboon-3						Baboon-11,Baboon-2,Baboon-5	Baboon-11	Baboon-4
BEND7	Baboon-11,Baboon-8,Baboon-4,Baboon-3,Baboon-1	Baboon-1,Baboon-8,Baboon-4	Baboon-6,Baboon-11,Baboon-7,Baboon-3,Baboon-1,Baboon-2	Baboon-11,Baboon-8,Baboon-4,Baboon-2,Baboon-10	Baboon-9,Baboon-6,Baboon-11,Baboon-8,Baboon-3,Baboon-1	Baboon-11,Baboon-8,Baboon-4,Baboon-1,Baboon-2,Baboon-10		Baboon-12,Baboon-8,Baboon-3,Baboon-4	Baboon-7,Baboon-11,Baboon-3,Baboon-4	Baboon-11,Baboon-8,Baboon-7,Baboon-5,Baboon-10	Baboon-1,Baboon-11,Baboon-6,Baboon-10
BEST1		Baboon-11,Baboon-9					Baboon-3		Baboon-3	Baboon-3,Baboon-4
BET1			Baboon-11							Baboon-9	Baboon-2
BFAR			Baboon-12	Baboon-2	Baboon-1				Baboon-2	Baboon-2	Baboon-2
BFSP1	Baboon-8	Baboon-2,Baboon-8			Baboon-6,Baboon-8,Baboon-5,Baboon-1,Baboon-2			Baboon-1,Baboon-8,Baboon-10,Baboon-5	Baboon-8,Baboon-10,Baboon-5	Baboon-8,Baboon-5,Baboon-1,Baboon-2,Baboon-10	Baboon-1,Baboon-2,Baboon-8,Baboon-5
BHLHE22		Baboon-7								Baboon-7,Baboon-6	Baboon-7
BHLHE41	Baboon-1,Baboon-9,Baboon-6	Baboon-6			Baboon-1,Baboon-9	Baboon-4		Baboon-1,Baboon-12,Baboon-9	Baboon-4		Baboon-1,Baboon-9
BHMT		Baboon-9,Baboon-6,Baboon-11,Baboon-12,Baboon-8,Baboon-5,Baboon-3,Baboon-1		Baboon-12,Baboon-9,Baboon-6,Baboon-3						Baboon-9,Baboon-6,Baboon-11,Baboon-5,Baboon-3,Baboon-1
BICC1				Baboon-9		Baboon-3	Baboon-8				Baboon-9,Baboon-2
BICD1		Baboon-6,Baboon-8,Baboon-10,Baboon-4	Baboon-9		Baboon-9,Baboon-6,Baboon-12,Baboon-8,Baboon-3	Baboon-12		Baboon-12,Baboon-6,Baboon-4	Baboon-10,Baboon-4	Baboon-6,Baboon-12,Baboon-8,Baboon-4,Baboon-7,Baboon-10
BICD2	Baboon-4	Baboon-1,Baboon-12,Baboon-7	Baboon-1,Baboon-7,Baboon-3	Baboon-7,Baboon-12,Baboon-10	Baboon-1,Baboon-12,Baboon-6,Baboon-7	Baboon-7,Baboon-12,Baboon-4	Baboon-4	Baboon-7,Baboon-12,Baboon-6	Baboon-11,Baboon-6	Baboon-4	Baboon-1,Baboon-7,Baboon-10
BICDL1		Baboon-8							Baboon-12
BICRA								Baboon-10		Baboon-7,Baboon-10
BID		Baboon-6,Baboon-4	Baboon-7,Baboon-2,Baboon-6,Baboon-3	Baboon-4		Baboon-11		Baboon-7,Baboon-6	Baboon-11,Baboon-4	Baboon-11,Baboon-6
BIK			Baboon-12					Baboon-1,Baboon-7
BIN1	Baboon-7,Baboon-11	Baboon-1,Baboon-11,Baboon-2,Baboon-12	Baboon-3	Baboon-12,Baboon-6	Baboon-2	Baboon-8,Baboon-4,Baboon-7,Baboon-1,Baboon-2		Baboon-8	Baboon-6,Baboon-11,Baboon-12,Baboon-4,Baboon-7,Baboon-2	Baboon-1,Baboon-11	Baboon-12
BIN2	Baboon-10			Baboon-10,Baboon-5							Baboon-9
BIN3	Baboon-3		Baboon-12,Baboon-3		Baboon-7,Baboon-12,Baboon-3			Baboon-3	Baboon-6
BIRC2			Baboon-2	Baboon-11,Baboon-2,Baboon-12				Baboon-11,Baboon-2,Baboon-8,Baboon-4
BIRC3	Baboon-8		Baboon-8,Baboon-3		Baboon-9	Baboon-8,Baboon-5	Baboon-8,Baboon-5	Baboon-11,Baboon-8,Baboon-5			Baboon-8,Baboon-5
BIRC5			Baboon-11,Baboon-2					Baboon-2
BIRC6				Baboon-2			Baboon-7,Baboon-10	Baboon-6		Baboon-11
BIVM	Baboon-9,Baboon-6,Baboon-11,Baboon-4,Baboon-1			Baboon-11,Baboon-8,Baboon-3		Baboon-9,Baboon-8	Baboon-1,Baboon-11		Baboon-4	Baboon-11,Baboon-9,Baboon-10,Baboon-4	Baboon-1,Baboon-9,Baboon-8
BLCAP	Baboon-11	Baboon-9,Baboon-12,Baboon-8,Baboon-4,Baboon-7,Baboon-5,Baboon-2	Baboon-7,Baboon-9,Baboon-10		Baboon-9	Baboon-7,Baboon-9,Baboon-5	Baboon-5	Baboon-11,Baboon-8	Baboon-2,Baboon-8,Baboon-5	Baboon-7,Baboon-9,Baboon-8,Baboon-4	Baboon-1
BLK			Baboon-2,Baboon-8,Baboon-4		Baboon-11			Baboon-6,Baboon-8,Baboon-4,Baboon-7,Baboon-5,Baboon-3,Baboon-2			Baboon-5
BLM	Baboon-7,Baboon-9,Baboon-3	Baboon-5				Baboon-9,Baboon-11,Baboon-8,Baboon-5,Baboon-1,Baboon-2,Baboon-10		Baboon-8,Baboon-3		Baboon-1,Baboon-8,Baboon-10,Baboon-5	Baboon-7
BLNK			Baboon-12,Baboon-3	Baboon-8,Baboon-4				Baboon-9,Baboon-4	Baboon-8	Baboon-7
BLOC1S1	Baboon-6	Baboon-11,Baboon-6	Baboon-7	Baboon-6		Baboon-1,Baboon-11,Baboon-9	Baboon-11	Baboon-11	Baboon-6		Baboon-5
BLOC1S2	Baboon-8	Baboon-9,Baboon-11,Baboon-12,Baboon-8,Baboon-7	Baboon-7,Baboon-11,Baboon-5,Baboon-4	Baboon-11,Baboon-8,Baboon-10	Baboon-7,Baboon-11,Baboon-8	Baboon-11,Baboon-8	Baboon-8	Baboon-9,Baboon-11,Baboon-12,Baboon-4,Baboon-7,Baboon-5,Baboon-10	Baboon-11,Baboon-12,Baboon-8,Baboon-4,Baboon-5	Baboon-11,Baboon-8,Baboon-5	Baboon-8,Baboon-5
BLOC1S3		Baboon-1						Baboon-1
BLOC1S4		Baboon-9		Baboon-4	Baboon-3
BLOC1S5		Baboon-12,Baboon-6			Baboon-12	Baboon-12,Baboon-5	Baboon-7	Baboon-10	Baboon-5		Baboon-9
BLOC1S6		Baboon-10,Baboon-3	Baboon-10	Baboon-11	Baboon-6	Baboon-9		Baboon-5		Baboon-9	Baboon-12,Baboon-9
BLVRA	Baboon-7			Baboon-12,Baboon-5	Baboon-12,Baboon-9,Baboon-6	Baboon-8,Baboon-3		Baboon-1,Baboon-10	Baboon-7,Baboon-3	Baboon-9,Baboon-6,Baboon-3	Baboon-12,Baboon-8
BLZF1	Baboon-7,Baboon-9,Baboon-2,Baboon-8	Baboon-9,Baboon-2,Baboon-8,Baboon-3	Baboon-9,Baboon-2,Baboon-12	Baboon-9,Baboon-2,Baboon-8,Baboon-12	Baboon-9,Baboon-2,Baboon-6	Baboon-9,Baboon-12,Baboon-8,Baboon-4,Baboon-2	Baboon-9,Baboon-2,Baboon-8,Baboon-4	Baboon-9,Baboon-6,Baboon-8,Baboon-2,Baboon-10	Baboon-9,Baboon-2,Baboon-3,Baboon-4	Baboon-9,Baboon-2,Baboon-12,Baboon-3	Baboon-9,Baboon-6,Baboon-12,Baboon-2,Baboon-10
BMF			Baboon-10	Baboon-11	Baboon-2			Baboon-12
BMI1			Baboon-9	Baboon-9	Baboon-9			Baboon-2,Baboon-3			Baboon-9,Baboon-2
BMP1					Baboon-7,Baboon-9,Baboon-2					Baboon-1,Baboon-10
BMP2K				Baboon-7,Baboon-6					Baboon-11,Baboon-6,Baboon-10	Baboon-12,Baboon-9	Baboon-1,Baboon-10
BMP3			Baboon-11,Baboon-5		Baboon-1,Baboon-11,Baboon-3
BMP5			Baboon-9,Baboon-6,Baboon-4,Baboon-5,Baboon-1	Baboon-12	Baboon-11,Baboon-12,Baboon-5	Baboon-12					Baboon-12,Baboon-9,Baboon-6
BMP6			Baboon-4	Baboon-11,Baboon-6	Baboon-6		Baboon-1	Baboon-4	Baboon-2,Baboon-5
BMP7		Baboon-2		Baboon-2	Baboon-1,Baboon-12,Baboon-6				Baboon-1,Baboon-11
BMP8A								Baboon-1		Baboon-1
BMPR1A	Baboon-10	Baboon-6	Baboon-6			Baboon-5		Baboon-12	Baboon-5		Baboon-11,Baboon-2,Baboon-5
BMPR1B		Baboon-6,Baboon-5				Baboon-12,Baboon-8				Baboon-2,Baboon-6,Baboon-5	Baboon-5
BNIP1		Baboon-7	Baboon-1	Baboon-9	Baboon-12	Baboon-11		Baboon-12,Baboon-9	Baboon-11	Baboon-1	Baboon-2
BNIP3	Baboon-9	Baboon-11	Baboon-1,Baboon-12	Baboon-10			Baboon-7,Baboon-10			Baboon-1,Baboon-9,Baboon-3
BOD1	Baboon-6,Baboon-11,Baboon-12,Baboon-7,Baboon-5,Baboon-3,Baboon-10	Baboon-6,Baboon-11,Baboon-12,Baboon-7,Baboon-5,Baboon-3,Baboon-10	Baboon-6,Baboon-11,Baboon-12,Baboon-7,Baboon-5,Baboon-3,Baboon-10	Baboon-6,Baboon-11,Baboon-12,Baboon-7,Baboon-5,Baboon-3,Baboon-10	Baboon-6,Baboon-11,Baboon-12,Baboon-7,Baboon-5,Baboon-3	Baboon-11,Baboon-12,Baboon-7,Baboon-5,Baboon-3,Baboon-10	Baboon-11,Baboon-12,Baboon-7,Baboon-5,Baboon-3,Baboon-10	Baboon-6,Baboon-11,Baboon-12,Baboon-7,Baboon-5,Baboon-10	Baboon-6,Baboon-11,Baboon-12,Baboon-7,Baboon-5,Baboon-3,Baboon-10	Baboon-6,Baboon-11,Baboon-12,Baboon-7,Baboon-5,Baboon-10	Baboon-6,Baboon-11,Baboon-12,Baboon-7,Baboon-5,Baboon-10
BOD1L1		Baboon-2			Baboon-11,Baboon-6	Baboon-12	Baboon-8	Baboon-1			Baboon-11,Baboon-9,Baboon-6
BOK				Baboon-12,Baboon-8,Baboon-3					Baboon-5,Baboon-3	Baboon-11
BOLA1	Baboon-10		Baboon-12,Baboon-2	Baboon-11	Baboon-6					Baboon-9	Baboon-6
BOLA3	Baboon-6	Baboon-3	Baboon-6	Baboon-6		Baboon-3
BORA			Baboon-12,Baboon-4	Baboon-11	Baboon-7			Baboon-9	Baboon-12	Baboon-11,Baboon-12
BORCS7				Baboon-3				Baboon-12		Baboon-7,Baboon-3	Baboon-5
BORCS8								Baboon-10			Baboon-5
BPGM		Baboon-11	Baboon-10,Baboon-3			Baboon-1,Baboon-12				Baboon-11,Baboon-5
BPHL	Baboon-1		Baboon-1,Baboon-6,Baboon-3,Baboon-7	Baboon-11,Baboon-3	Baboon-1,Baboon-11	Baboon-1,Baboon-3		Baboon-1,Baboon-11,Baboon-7	Baboon-1,Baboon-6,Baboon-3
BPIFB4			Baboon-11	Baboon-11				Baboon-11
BPNT1	Baboon-4	Baboon-12,Baboon-2,Baboon-4	Baboon-6,Baboon-12,Baboon-4,Baboon-1,Baboon-2,Baboon-10	Baboon-12,Baboon-2,Baboon-4	Baboon-1,Baboon-12,Baboon-2		Baboon-1,Baboon-4	Baboon-12,Baboon-4,Baboon-1,Baboon-2,Baboon-10	Baboon-2,Baboon-5,Baboon-4	Baboon-12,Baboon-2,Baboon-5,Baboon-4	Baboon-11,Baboon-12,Baboon-5,Baboon-1,Baboon-2,Baboon-10
BPTF	Baboon-3	Baboon-1,Baboon-12,Baboon-3	Baboon-8,Baboon-4,Baboon-7,Baboon-1,Baboon-10	Baboon-8,Baboon-4,Baboon-7,Baboon-3,Baboon-10	Baboon-6,Baboon-12,Baboon-8,Baboon-7,Baboon-3	Baboon-9,Baboon-8,Baboon-4,Baboon-7,Baboon-3,Baboon-1	Baboon-9,Baboon-2,Baboon-4	Baboon-12,Baboon-8,Baboon-7,Baboon-1,Baboon-10	Baboon-9,Baboon-6,Baboon-12,Baboon-8,Baboon-3,Baboon-1	Baboon-6	Baboon-12,Baboon-9,Baboon-6
BRAF			Baboon-12,Baboon-9,Baboon-10,Baboon-3				Baboon-7,Baboon-3	Baboon-7,Baboon-9		Baboon-10	Baboon-10
BRAP		Baboon-4						Baboon-4
BRCA1			Baboon-1,Baboon-11,Baboon-2	Baboon-12,Baboon-2	Baboon-1,Baboon-12,Baboon-2	Baboon-1,Baboon-12		Baboon-11,Baboon-7,Baboon-5,Baboon-3,Baboon-1,Baboon-2,Baboon-10			Baboon-1,Baboon-5
BRD2	Baboon-9,Baboon-5	Baboon-9	Baboon-2,Baboon-10,Baboon-5	Baboon-2,Baboon-5	Baboon-1,Baboon-5	Baboon-1,Baboon-11,Baboon-8,Baboon-10		Baboon-7,Baboon-9,Baboon-8,Baboon-5	Baboon-10	Baboon-7,Baboon-10	Baboon-8,Baboon-10,Baboon-5
BRD3					Baboon-8	Baboon-7		Baboon-1		Baboon-8,Baboon-5
BRD4			Baboon-11,Baboon-10	Baboon-11,Baboon-6	Baboon-3	Baboon-4			Baboon-7,Baboon-3	Baboon-6	Baboon-12,Baboon-10
BRD7	Baboon-7	Baboon-4		Baboon-7		Baboon-1
BRD9	Baboon-1,Baboon-5	Baboon-12	Baboon-7,Baboon-12,Baboon-10,Baboon-4	Baboon-7,Baboon-5			Baboon-12	Baboon-9,Baboon-11,Baboon-7,Baboon-5,Baboon-3,Baboon-1,Baboon-10	Baboon-4	Baboon-7	Baboon-1
BRF2		Baboon-2,Baboon-6,Baboon-3		Baboon-11,Baboon-12,Baboon-3	Baboon-11,Baboon-3		Baboon-3			Baboon-1
BRINP2	Baboon-10	Baboon-1				Baboon-1				Baboon-7,Baboon-10
BRIP1			Baboon-6,Baboon-8,Baboon-5					Baboon-12
BRIX1	Baboon-11	Baboon-8	Baboon-4	Baboon-9,Baboon-8,Baboon-3				Baboon-8	Baboon-12,Baboon-4	Baboon-12,Baboon-9,Baboon-3
BRMS1L	Baboon-8									Baboon-2	Baboon-2
BROX		Baboon-4	Baboon-10	Baboon-9		Baboon-5		Baboon-10	Baboon-7,Baboon-9		Baboon-10
BRPF1								Baboon-7,Baboon-3		Baboon-3
BRPF3	Baboon-10	Baboon-10	Baboon-7,Baboon-11	Baboon-2		Baboon-7		Baboon-8	Baboon-1	Baboon-12
BRSK1		Baboon-1,Baboon-9,Baboon-7,Baboon-8							Baboon-1,Baboon-9,Baboon-7,Baboon-8	Baboon-9,Baboon-6,Baboon-8,Baboon-7,Baboon-1
BRWD1			Baboon-11			Baboon-11		Baboon-5
BSCL2	Baboon-6									Baboon-6
BSDC1			Baboon-11			Baboon-11	Baboon-7,Baboon-4			Baboon-6
BSN		Baboon-4							Baboon-4	Baboon-9,Baboon-2,Baboon-4
BSPRY			Baboon-6		Baboon-1		Baboon-2
BST1		Baboon-6	Baboon-7,Baboon-8	Baboon-4
BST2					Baboon-11			Baboon-11
BTAF1					Baboon-5		Baboon-11	Baboon-11		Baboon-6	Baboon-11
BTBD1		Baboon-3	Baboon-6			Baboon-5,Baboon-11,Baboon-3		Baboon-6
BTBD10					Baboon-6			Baboon-11,Baboon-8	Baboon-7	Baboon-11
BTBD11								Baboon-8		Baboon-3
BTBD2		Baboon-9		Baboon-11		Baboon-3			Baboon-12
BTBD3		Baboon-2,Baboon-3	Baboon-1		Baboon-11,Baboon-12			Baboon-2	Baboon-7	Baboon-6	Baboon-1
BTBD6		Baboon-11,Baboon-6,Baboon-3	Baboon-7	Baboon-11	Baboon-7		Baboon-11	Baboon-11	Baboon-6	Baboon-6,Baboon-3	Baboon-11
BTBD7	Baboon-3	Baboon-5	Baboon-8	Baboon-5	Baboon-7,Baboon-9,Baboon-6	Baboon-5		Baboon-9,Baboon-4	Baboon-6,Baboon-10	Baboon-10	Baboon-8
BTBD9	Baboon-11	Baboon-11	Baboon-9	Baboon-12,Baboon-8,Baboon-10	Baboon-8	Baboon-11			Baboon-11	Baboon-12	Baboon-11
BTC			Baboon-10	Baboon-11,Baboon-9,Baboon-8,Baboon-4	Baboon-7
BTD			Baboon-4	Baboon-3	Baboon-5		Baboon-12			Baboon-12	Baboon-5
BTDB					Baboon-12,Baboon-8,Baboon-5			Baboon-9,Baboon-6,Baboon-12,Baboon-8,Baboon-5			Baboon-8
BTDC					Baboon-8			Baboon-8
BTF3L4		Baboon-3	Baboon-2		Baboon-2	Baboon-11	Baboon-3	Baboon-11		Baboon-11,Baboon-5	Baboon-11
BTG2	Baboon-9,Baboon-6	Baboon-2	Baboon-2,Baboon-4	Baboon-11	Baboon-7,Baboon-9,Baboon-6,Baboon-8	Baboon-7,Baboon-9,Baboon-8,Baboon-4		Baboon-7,Baboon-9,Baboon-6	Baboon-1,Baboon-7		Baboon-8
BTN2A1	Baboon-8,Baboon-10,Baboon-3	Baboon-5	Baboon-1,Baboon-6,Baboon-10	Baboon-9	Baboon-12,Baboon-6,Baboon-3	Baboon-10		Baboon-11,Baboon-12,Baboon-8,Baboon-4,Baboon-5,Baboon-3,Baboon-1,Baboon-10	Baboon-3,Baboon-4	Baboon-9,Baboon-3	Baboon-2,Baboon-5
BTN2A2	Baboon-12		Baboon-1,Baboon-6,Baboon-5,Baboon-7	Baboon-12	Baboon-1,Baboon-9,Baboon-8	Baboon-1,Baboon-11,Baboon-12		Baboon-9,Baboon-8,Baboon-4,Baboon-7,Baboon-1,Baboon-10			Baboon-10,Baboon-5
BTNL3			Baboon-9,Baboon-6,Baboon-11,Baboon-12,Baboon-8,Baboon-4,Baboon-7,Baboon-5,Baboon-3,Baboon-1,Baboon-2,Baboon-10	Baboon-6,Baboon-8,Baboon-4,Baboon-5,Baboon-3,Baboon-10				Baboon-9,Baboon-12,Baboon-11,Baboon-1,Baboon-2
BTNL8	Baboon-9	Baboon-6,Baboon-11,Baboon-12,Baboon-4,Baboon-7,Baboon-5,Baboon-3,Baboon-1,Baboon-2,Baboon-10	Baboon-9,Baboon-6,Baboon-11,Baboon-12,Baboon-8,Baboon-7,Baboon-5,Baboon-3,Baboon-1,Baboon-2	Baboon-9,Baboon-6,Baboon-11,Baboon-12,Baboon-8,Baboon-7,Baboon-5,Baboon-3,Baboon-2,Baboon-10	Baboon-6,Baboon-11,Baboon-12,Baboon-8,Baboon-7,Baboon-5,Baboon-3,Baboon-1,Baboon-2	Baboon-11,Baboon-12	Baboon-2,Baboon-3,Baboon-4	Baboon-9,Baboon-6,Baboon-11,Baboon-12,Baboon-4,Baboon-7,Baboon-5,Baboon-3,Baboon-1,Baboon-2,Baboon-10	Baboon-9,Baboon-6,Baboon-11,Baboon-12,Baboon-4,Baboon-7,Baboon-5,Baboon-3,Baboon-2,Baboon-10	Baboon-6,Baboon-11,Baboon-8,Baboon-4,Baboon-7,Baboon-5,Baboon-3,Baboon-1,Baboon-2,Baboon-10	Baboon-2
BTRC	Baboon-10	Baboon-12	Baboon-3		Baboon-3			Baboon-3	Baboon-7,Baboon-12	Baboon-8	Baboon-12
BUB1B			Baboon-7							Baboon-12
BUB3			Baboon-7,Baboon-5			Baboon-7	Baboon-5	Baboon-7			Baboon-1,Baboon-5
BUD13			Baboon-5,Baboon-3	Baboon-6	Baboon-7,Baboon-8	Baboon-10,Baboon-3	Baboon-12	Baboon-7,Baboon-6	Baboon-7		Baboon-5
BUD23		Baboon-1	Baboon-1		Baboon-1			Baboon-1	Baboon-1
BVES		Baboon-12,Baboon-10		Baboon-12	Baboon-12				Baboon-12	Baboon-12	Baboon-10
BZW1	Baboon-9,Baboon-11,Baboon-12,Baboon-4,Baboon-5,Baboon-3,Baboon-1,Baboon-2,Baboon-10	Baboon-9,Baboon-11,Baboon-12,Baboon-4,Baboon-5,Baboon-3,Baboon-1,Baboon-2,Baboon-10	Baboon-9,Baboon-11,Baboon-12,Baboon-4,Baboon-5,Baboon-3,Baboon-1,Baboon-2,Baboon-10	Baboon-9,Baboon-11,Baboon-12,Baboon-4,Baboon-5,Baboon-3,Baboon-2,Baboon-10	Baboon-9,Baboon-11,Baboon-12,Baboon-5,Baboon-3,Baboon-1,Baboon-2	Baboon-9,Baboon-11,Baboon-12,Baboon-4,Baboon-5,Baboon-3,Baboon-1,Baboon-2,Baboon-10	Baboon-9,Baboon-11,Baboon-12,Baboon-4,Baboon-5,Baboon-3,Baboon-1,Baboon-2,Baboon-10	Baboon-9,Baboon-11,Baboon-12,Baboon-4,Baboon-5,Baboon-3,Baboon-1,Baboon-2,Baboon-10	Baboon-9,Baboon-11,Baboon-12,Baboon-4,Baboon-5,Baboon-3,Baboon-1,Baboon-2,Baboon-10	Baboon-9,Baboon-11,Baboon-12,Baboon-4,Baboon-5,Baboon-3,Baboon-1,Baboon-2,Baboon-10	Baboon-9,Baboon-11,Baboon-12,Baboon-5,Baboon-1,Baboon-2,Baboon-10
C10H2orf72		Baboon-1,Baboon-6,Baboon-3	Baboon-7,Baboon-11,Baboon-9,Baboon-12						Baboon-1,Baboon-11,Baboon-6,Baboon-3	Baboon-1,Baboon-7	Baboon-12
C10H2orf76	Baboon-1,Baboon-11,Baboon-5	Baboon-1,Baboon-11,Baboon-3	Baboon-11,Baboon-12,Baboon-7,Baboon-3,Baboon-2,Baboon-10	Baboon-11	Baboon-11	Baboon-1,Baboon-11	Baboon-1	Baboon-1,Baboon-11,Baboon-7	Baboon-11,Baboon-9,Baboon-5	Baboon-11,Baboon-12,Baboon-7,Baboon-1,Baboon-10	Baboon-9,Baboon-2,Baboon-5,Baboon-11
C10H2orf80		Baboon-6,Baboon-10		Baboon-11,Baboon-9,Baboon-12						Baboon-4
C10H2orf88			Baboon-10					Baboon-12	Baboon-2
C11H10orf143		Baboon-5	Baboon-11,Baboon-6		Baboon-11	Baboon-11			Baboon-11		Baboon-12
C11H10orf88			Baboon-12,Baboon-3					Baboon-10,Baboon-3			Baboon-7
C11H10orf90		Baboon-1							Baboon-1,Baboon-9,Baboon-10,Baboon-5	Baboon-12
C12H11orf49		Baboon-7,Baboon-10,Baboon-5	Baboon-2	Baboon-11	Baboon-2	Baboon-1,Baboon-3			Baboon-6,Baboon-8,Baboon-7,Baboon-2,Baboon-10	Baboon-9,Baboon-6,Baboon-7,Baboon-5,Baboon-2,Baboon-10	Baboon-2
C12H11orf53		Baboon-12,Baboon-9,Baboon-10,Baboon-4		Baboon-12,Baboon-9,Baboon-10,Baboon-4	Baboon-12				Baboon-9,Baboon-10,Baboon-4	Baboon-9,Baboon-10,Baboon-4
C12H11orf54				Baboon-9,Baboon-8					Baboon-11	Baboon-12,Baboon-9,Baboon-8
C12H11orf58		Baboon-7	Baboon-3	Baboon-8,Baboon-10	Baboon-7,Baboon-11			Baboon-7	Baboon-7,Baboon-5	Baboon-7	Baboon-11
C12H11orf71								Baboon-1	Baboon-3	Baboon-12
C12H11orf80		Baboon-3	Baboon-1							Baboon-7,Baboon-3
C12H11orf87		Baboon-9,Baboon-10						Baboon-8,Baboon-10,Baboon-5		Baboon-11,Baboon-9,Baboon-6	Baboon-5
C12H11orf95		Baboon-6,Baboon-4			Baboon-8			Baboon-2,Baboon-8		Baboon-2,Baboon-6,Baboon-4
C13H9orf131		Baboon-1								Baboon-1,Baboon-2
C13H9orf152			Baboon-9		Baboon-1,Baboon-7
C13H9orf40			Baboon-2,Baboon-3						Baboon-7,Baboon-12
C13H9orf43				Baboon-3	Baboon-6,Baboon-3			Baboon-8,Baboon-4	Baboon-8,Baboon-4		Baboon-5
C13H9orf64	Baboon-1,Baboon-12,Baboon-10	Baboon-12,Baboon-6	Baboon-12,Baboon-6,Baboon-10	Baboon-12,Baboon-8,Baboon-10	Baboon-11,Baboon-8			Baboon-6,Baboon-12,Baboon-8,Baboon-4,Baboon-10	Baboon-6,Baboon-11,Baboon-12,Baboon-4,Baboon-10	Baboon-12,Baboon-10	Baboon-6
C13H9orf78	Baboon-9,Baboon-11,Baboon-1,Baboon-2,Baboon-10	Baboon-9,Baboon-6,Baboon-11,Baboon-1,Baboon-2,Baboon-10	Baboon-9,Baboon-11,Baboon-1,Baboon-2,Baboon-10	Baboon-9,Baboon-2,Baboon-10,Baboon-11	Baboon-9,Baboon-6,Baboon-11,Baboon-7,Baboon-1,Baboon-2	Baboon-9,Baboon-11,Baboon-1,Baboon-2,Baboon-10	Baboon-1,Baboon-9,Baboon-2,Baboon-10	Baboon-9,Baboon-11,Baboon-1,Baboon-2,Baboon-10	Baboon-9,Baboon-11,Baboon-1,Baboon-2,Baboon-10	Baboon-9,Baboon-11,Baboon-1,Baboon-2,Baboon-10	Baboon-9,Baboon-11,Baboon-1,Baboon-2,Baboon-10
C13H9orf85			Baboon-12,Baboon-2			Baboon-12		Baboon-12,Baboon-6			Baboon-12,Baboon-2
C14H2orf15		Baboon-12	Baboon-12
C14H2orf42		Baboon-6		Baboon-6,Baboon-3
C14H2orf49	Baboon-1,Baboon-11,Baboon-9,Baboon-8	Baboon-2,Baboon-10		Baboon-11,Baboon-2	Baboon-6	Baboon-2		Baboon-7,Baboon-2		Baboon-6	Baboon-11,Baboon-9
C14H2orf68	Baboon-7,Baboon-9,Baboon-10	Baboon-9	Baboon-9	Baboon-3	Baboon-9,Baboon-2,Baboon-6	Baboon-9,Baboon-2	Baboon-11,Baboon-9,Baboon-3	Baboon-7,Baboon-2,Baboon-6		Baboon-1
C16H20orf194	Baboon-9	Baboon-7		Baboon-6		Baboon-1,Baboon-11					Baboon-1,Baboon-9
C16H22orf39						Baboon-11		Baboon-7
C17H17orf100					Baboon-11					Baboon-10
C17H17orf49		Baboon-5	Baboon-12,Baboon-10		Baboon-12	Baboon-5		Baboon-7,Baboon-5	Baboon-10	Baboon-4
C17H17orf67		Baboon-1,Baboon-11,Baboon-9,Baboon-3				Baboon-12,Baboon-9		Baboon-1,Baboon-12,Baboon-8,Baboon-3	Baboon-11,Baboon-3	Baboon-9,Baboon-8,Baboon-4,Baboon-1,Baboon-2,Baboon-10
C17H17orf75							Baboon-10			Baboon-10
C17H17orf80	Baboon-7,Baboon-12		Baboon-6			Baboon-3	Baboon-3			Baboon-12	Baboon-10,Baboon-5
C18H16orf54					Baboon-11,Baboon-2			Baboon-9,Baboon-2,Baboon-8,Baboon-10			Baboon-8
C18H16orf58	Baboon-6	Baboon-11,Baboon-6,Baboon-3	Baboon-6,Baboon-11,Baboon-8,Baboon-4,Baboon-5,Baboon-1	Baboon-6,Baboon-5,Baboon-4	Baboon-11	Baboon-11	Baboon-8		Baboon-11,Baboon-4	Baboon-11,Baboon-8	Baboon-11
C18H16orf72	Baboon-11,Baboon-6,Baboon-10,Baboon-4	Baboon-9,Baboon-6,Baboon-11,Baboon-4,Baboon-10	Baboon-11,Baboon-9,Baboon-10	Baboon-11,Baboon-6,Baboon-10,Baboon-4	Baboon-11,Baboon-9,Baboon-6	Baboon-11,Baboon-9,Baboon-10,Baboon-4	Baboon-11,Baboon-10	Baboon-9,Baboon-6,Baboon-11,Baboon-4,Baboon-2,Baboon-10	Baboon-11,Baboon-10,Baboon-4	Baboon-9,Baboon-6,Baboon-11,Baboon-4,Baboon-10	Baboon-11,Baboon-9,Baboon-6,Baboon-10
C18H16orf74				Baboon-12	Baboon-11			Baboon-9,Baboon-6
C18H16orf89				Baboon-11,Baboon-12	Baboon-9,Baboon-2				Baboon-7,Baboon-11	Baboon-4
C18H16orf91	Baboon-12		Baboon-10
C19H18orf21		Baboon-9,Baboon-5	Baboon-5	Baboon-3			Baboon-5,Baboon-8,Baboon-3			Baboon-6	Baboon-6,Baboon-5
C19H18orf25						Baboon-4				Baboon-7
C19H18orf32						Baboon-3	Baboon-9,Baboon-2	Baboon-5,Baboon-3	Baboon-10	Baboon-5
C19H18orf54					Baboon-7,Baboon-6			Baboon-7,Baboon-6	Baboon-10	Baboon-10
C1D	Baboon-1		Baboon-1,Baboon-6		Baboon-2	Baboon-1	Baboon-2	Baboon-1,Baboon-10			Baboon-1
C1GALT1	Baboon-7	Baboon-12	Baboon-1	Baboon-9,Baboon-2,Baboon-6	Baboon-12,Baboon-6			Baboon-1,Baboon-12,Baboon-10,Baboon-3	Baboon-12	Baboon-2,Baboon-4
C1GALT1C1L		Baboon-7						Baboon-2,Baboon-10	Baboon-7	Baboon-2
C1H1orf109	Baboon-10	Baboon-6,Baboon-5	Baboon-7	Baboon-10	Baboon-7,Baboon-12	Baboon-2	Baboon-11,Baboon-2,Baboon-12	Baboon-11,Baboon-12,Baboon-8,Baboon-2,Baboon-10	Baboon-7,Baboon-2,Baboon-4	Baboon-7	Baboon-7,Baboon-5
C1H1orf115	Baboon-9,Baboon-6,Baboon-12,Baboon-7,Baboon-1,Baboon-2	Baboon-9,Baboon-11,Baboon-12,Baboon-7,Baboon-5,Baboon-3,Baboon-2,Baboon-10	Baboon-9,Baboon-6,Baboon-12,Baboon-7,Baboon-3,Baboon-1,Baboon-2,Baboon-10	Baboon-9,Baboon-6,Baboon-11,Baboon-12,Baboon-7,Baboon-3,Baboon-2,Baboon-10	Baboon-9,Baboon-6,Baboon-11,Baboon-12,Baboon-7,Baboon-3,Baboon-1,Baboon-2	Baboon-7,Baboon-12,Baboon-2,Baboon-10	Baboon-12	Baboon-7,Baboon-2,Baboon-10,Baboon-3	Baboon-10	Baboon-9,Baboon-6,Baboon-12,Baboon-7,Baboon-3,Baboon-1,Baboon-2,Baboon-10	Baboon-9,Baboon-6,Baboon-11,Baboon-12,Baboon-7,Baboon-1,Baboon-2,Baboon-10
C1H1orf116			Baboon-11,Baboon-2,Baboon-6,Baboon-12	Baboon-11,Baboon-8	Baboon-9,Baboon-8,Baboon-7,Baboon-3,Baboon-1
C1H1orf127			Baboon-2					Baboon-9,Baboon-2,Baboon-4
C1H1orf131		Baboon-8	Baboon-9		Baboon-7		Baboon-2,Baboon-8	Baboon-2
C1H1orf162			Baboon-11,Baboon-3		Baboon-2,Baboon-3			Baboon-5,Baboon-9,Baboon-2,Baboon-3	Baboon-11
C1H1orf167				Baboon-8,Baboon-5	Baboon-11			Baboon-9
C1H1orf174	Baboon-3		Baboon-9,Baboon-8		Baboon-8			Baboon-8		Baboon-9
C1H1orf198			Baboon-2			Baboon-10				Baboon-2
C1H1orf216	Baboon-4		Baboon-12	Baboon-4		Baboon-9			Baboon-2	Baboon-12,Baboon-8,Baboon-4	Baboon-7,Baboon-11,Baboon-5
C1H1orf226		Baboon-9,Baboon-12,Baboon-4,Baboon-7,Baboon-5	Baboon-4	Baboon-12,Baboon-10					Baboon-9,Baboon-6,Baboon-8,Baboon-4,Baboon-5	Baboon-1,Baboon-6,Baboon-5,Baboon-7
C1H1orf43	Baboon-9,Baboon-6,Baboon-11,Baboon-12,Baboon-8,Baboon-4,Baboon-7,Baboon-5,Baboon-3,Baboon-1,Baboon-2,Baboon-10	Baboon-9,Baboon-6,Baboon-11,Baboon-12,Baboon-8,Baboon-4,Baboon-7,Baboon-5,Baboon-3,Baboon-1,Baboon-2,Baboon-10	Baboon-9,Baboon-6,Baboon-11,Baboon-12,Baboon-8,Baboon-4,Baboon-7,Baboon-5,Baboon-3,Baboon-1,Baboon-2,Baboon-10	Baboon-9,Baboon-6,Baboon-11,Baboon-12,Baboon-8,Baboon-4,Baboon-7,Baboon-5,Baboon-3,Baboon-2,Baboon-10	Baboon-9,Baboon-6,Baboon-11,Baboon-12,Baboon-8,Baboon-7,Baboon-5,Baboon-3,Baboon-1,Baboon-2	Baboon-9,Baboon-11,Baboon-12,Baboon-8,Baboon-4,Baboon-7,Baboon-5,Baboon-3,Baboon-1,Baboon-2,Baboon-10	Baboon-9,Baboon-11,Baboon-12,Baboon-8,Baboon-4,Baboon-7,Baboon-5,Baboon-3,Baboon-1,Baboon-2,Baboon-10	Baboon-9,Baboon-6,Baboon-11,Baboon-12,Baboon-8,Baboon-4,Baboon-7,Baboon-5,Baboon-3,Baboon-1,Baboon-2,Baboon-10	Baboon-9,Baboon-6,Baboon-11,Baboon-12,Baboon-8,Baboon-4,Baboon-7,Baboon-5,Baboon-3,Baboon-1,Baboon-2,Baboon-10	Baboon-9,Baboon-6,Baboon-11,Baboon-12,Baboon-8,Baboon-4,Baboon-7,Baboon-5,Baboon-3,Baboon-1,Baboon-2,Baboon-10	Baboon-9,Baboon-6,Baboon-11,Baboon-12,Baboon-8,Baboon-7,Baboon-5,Baboon-1,Baboon-2,Baboon-10
C1H1orf56			Baboon-9,Baboon-4	Baboon-10		Baboon-5,Baboon-4	Baboon-12,Baboon-9	Baboon-12	Baboon-10	Baboon-4	Baboon-1
C1QA	Baboon-12							Baboon-9,Baboon-5			Baboon-1
C1QB	Baboon-1,Baboon-6	Baboon-7	Baboon-9,Baboon-6,Baboon-11,Baboon-4,Baboon-7,Baboon-5,Baboon-1	Baboon-9,Baboon-8,Baboon-4,Baboon-7,Baboon-2	Baboon-9,Baboon-11,Baboon-8,Baboon-5,Baboon-1,Baboon-2	Baboon-11,Baboon-5		Baboon-9,Baboon-6,Baboon-8,Baboon-4,Baboon-7,Baboon-5,Baboon-1,Baboon-2	Baboon-9,Baboon-2,Baboon-5	Baboon-1	Baboon-6,Baboon-5
C1QBP	Baboon-7,Baboon-6		Baboon-8	Baboon-7,Baboon-2,Baboon-6,Baboon-5	Baboon-7,Baboon-2,Baboon-6,Baboon-5		Baboon-5	Baboon-5			Baboon-5
C1QC	Baboon-5		Baboon-11,Baboon-6		Baboon-1,Baboon-12,Baboon-2			Baboon-1,Baboon-11,Baboon-12,Baboon-4	Baboon-11,Baboon-6	Baboon-1	Baboon-9,Baboon-5
C1QL3		Baboon-7,Baboon-11,Baboon-8,Baboon-4							Baboon-1	Baboon-4
C1QTNF1	Baboon-9,Baboon-6,Baboon-11,Baboon-12,Baboon-8,Baboon-4,Baboon-7,Baboon-5,Baboon-3,Baboon-1,Baboon-2,Baboon-10	Baboon-9,Baboon-8,Baboon-3,Baboon-2,Baboon-10	Baboon-9,Baboon-6,Baboon-12,Baboon-4,Baboon-7,Baboon-10	Baboon-9,Baboon-6,Baboon-12,Baboon-4,Baboon-7,Baboon-5,Baboon-3,Baboon-10	Baboon-9,Baboon-12,Baboon-5,Baboon-1,Baboon-2	Baboon-9,Baboon-11,Baboon-12,Baboon-8,Baboon-4,Baboon-7,Baboon-5,Baboon-3,Baboon-1,Baboon-2,Baboon-10		Baboon-9,Baboon-11,Baboon-12,Baboon-8,Baboon-4,Baboon-7,Baboon-5,Baboon-1,Baboon-2	Baboon-9,Baboon-11,Baboon-4,Baboon-7,Baboon-5,Baboon-3,Baboon-2	Baboon-9,Baboon-2	Baboon-9,Baboon-11,Baboon-12,Baboon-8,Baboon-5,Baboon-1,Baboon-2,Baboon-10
C1QTNF3						Baboon-1			Baboon-1		Baboon-7,Baboon-11
C1QTNF7			Baboon-7								Baboon-7
C1R	Baboon-9,Baboon-6,Baboon-11,Baboon-12,Baboon-8,Baboon-4,Baboon-7,Baboon-5,Baboon-3,Baboon-1,Baboon-2,Baboon-10	Baboon-9,Baboon-6,Baboon-11,Baboon-12,Baboon-8,Baboon-4,Baboon-7,Baboon-5,Baboon-3,Baboon-1,Baboon-2,Baboon-10	Baboon-9,Baboon-6,Baboon-11,Baboon-12,Baboon-8,Baboon-4,Baboon-7,Baboon-5,Baboon-3,Baboon-1,Baboon-2,Baboon-10	Baboon-9,Baboon-6,Baboon-11,Baboon-12,Baboon-8,Baboon-4,Baboon-7,Baboon-5,Baboon-3,Baboon-2,Baboon-10	Baboon-9,Baboon-6,Baboon-11,Baboon-12,Baboon-8,Baboon-7,Baboon-5,Baboon-3,Baboon-1,Baboon-2	Baboon-9,Baboon-11,Baboon-12,Baboon-8,Baboon-4,Baboon-7,Baboon-5,Baboon-3,Baboon-1,Baboon-2,Baboon-10	Baboon-9,Baboon-11,Baboon-12,Baboon-8,Baboon-4,Baboon-7,Baboon-5,Baboon-3,Baboon-1,Baboon-2,Baboon-10	Baboon-9,Baboon-6,Baboon-11,Baboon-12,Baboon-8,Baboon-4,Baboon-7,Baboon-5,Baboon-3,Baboon-1,Baboon-2,Baboon-10	Baboon-12,Baboon-10	Baboon-9,Baboon-6,Baboon-11,Baboon-12,Baboon-8,Baboon-4,Baboon-7,Baboon-5,Baboon-3,Baboon-1,Baboon-2,Baboon-10	Baboon-9,Baboon-6,Baboon-11,Baboon-12,Baboon-8,Baboon-7,Baboon-5,Baboon-1,Baboon-2,Baboon-10
C1RL	Baboon-10	Baboon-9,Baboon-11,Baboon-8,Baboon-7,Baboon-1,Baboon-10	Baboon-9,Baboon-6,Baboon-11,Baboon-12,Baboon-8,Baboon-4,Baboon-7,Baboon-5,Baboon-3,Baboon-1,Baboon-2,Baboon-10	Baboon-9,Baboon-6,Baboon-11,Baboon-12,Baboon-8,Baboon-4,Baboon-7,Baboon-5,Baboon-3,Baboon-10	Baboon-9,Baboon-6,Baboon-11,Baboon-12,Baboon-8,Baboon-7,Baboon-5,Baboon-3,Baboon-1,Baboon-2	Baboon-11,Baboon-9,Baboon-8	Baboon-9,Baboon-12,Baboon-8,Baboon-4,Baboon-5,Baboon-10	Baboon-9,Baboon-11,Baboon-12,Baboon-8,Baboon-4,Baboon-7,Baboon-5,Baboon-3,Baboon-1,Baboon-2,Baboon-10	Baboon-11,Baboon-5		Baboon-9,Baboon-11,Baboon-12,Baboon-5,Baboon-1,Baboon-2,Baboon-10
C1S	Baboon-9,Baboon-6,Baboon-11,Baboon-12,Baboon-8,Baboon-4,Baboon-7,Baboon-5,Baboon-3,Baboon-1,Baboon-2,Baboon-10	Baboon-9,Baboon-6,Baboon-11,Baboon-12,Baboon-8,Baboon-4,Baboon-7,Baboon-5,Baboon-3,Baboon-1,Baboon-2,Baboon-10	Baboon-9,Baboon-6,Baboon-11,Baboon-12,Baboon-8,Baboon-4,Baboon-7,Baboon-5,Baboon-3,Baboon-1,Baboon-2,Baboon-10	Baboon-6,Baboon-11,Baboon-12,Baboon-8,Baboon-4,Baboon-7,Baboon-5,Baboon-3,Baboon-2,Baboon-10	Baboon-6,Baboon-11,Baboon-12,Baboon-8,Baboon-7,Baboon-5,Baboon-3,Baboon-1,Baboon-2	Baboon-9,Baboon-11,Baboon-12,Baboon-8,Baboon-4,Baboon-7,Baboon-5,Baboon-3,Baboon-1,Baboon-2,Baboon-10	Baboon-9,Baboon-11,Baboon-12,Baboon-8,Baboon-4,Baboon-5,Baboon-3,Baboon-1,Baboon-2,Baboon-10	Baboon-9,Baboon-6,Baboon-11,Baboon-12,Baboon-8,Baboon-4,Baboon-7,Baboon-5,Baboon-3,Baboon-1,Baboon-2,Baboon-10	Baboon-12,Baboon-10	Baboon-9,Baboon-6,Baboon-11,Baboon-12,Baboon-8,Baboon-4,Baboon-7,Baboon-5,Baboon-3,Baboon-1,Baboon-2,Baboon-10	Baboon-9,Baboon-6,Baboon-11,Baboon-12,Baboon-8,Baboon-7,Baboon-5,Baboon-1,Baboon-2,Baboon-10
C20H19orf12		Baboon-12,Baboon-4	Baboon-9,Baboon-4	Baboon-11,Baboon-12	Baboon-1,Baboon-6,Baboon-5	Baboon-5	Baboon-5	Baboon-8	Baboon-5	Baboon-6	Baboon-1,Baboon-12,Baboon-2,Baboon-8
C20H19orf33		Baboon-7,Baboon-11	Baboon-7,Baboon-11							Baboon-10
C20H19orf44		Baboon-7		Baboon-11,Baboon-8	Baboon-6					Baboon-6,Baboon-8,Baboon-4
C20H19orf47	Baboon-7	Baboon-7,Baboon-8,Baboon-10	Baboon-2			Baboon-7
C20H19orf53	Baboon-11	Baboon-6,Baboon-10	Baboon-12,Baboon-9	Baboon-6	Baboon-1,Baboon-6			Baboon-1	Baboon-1,Baboon-9,Baboon-4	Baboon-6	Baboon-10
C20H19orf54	Baboon-7,Baboon-10		Baboon-2	Baboon-2,Baboon-10	Baboon-2	Baboon-9,Baboon-2
C2CD2	Baboon-4	Baboon-7,Baboon-10	Baboon-11,Baboon-12,Baboon-7,Baboon-2,Baboon-10	Baboon-11,Baboon-6	Baboon-12,Baboon-2,Baboon-6	Baboon-1,Baboon-11,Baboon-9		Baboon-6,Baboon-8,Baboon-5,Baboon-1,Baboon-2,Baboon-10	Baboon-6,Baboon-5	Baboon-4	Baboon-6
C2CD2L			Baboon-12	Baboon-6				Baboon-6		Baboon-9
C2CD3	Baboon-1,Baboon-6	Baboon-1	Baboon-1,Baboon-12,Baboon-6,Baboon-5	Baboon-6,Baboon-5	Baboon-1,Baboon-6,Baboon-5	Baboon-1,Baboon-5		Baboon-1,Baboon-6,Baboon-5	Baboon-12,Baboon-5	Baboon-6,Baboon-8,Baboon-7,Baboon-5,Baboon-1	Baboon-1,Baboon-9,Baboon-6,Baboon-5
C2CD5			Baboon-11	Baboon-7				Baboon-10		Baboon-10
C2H3orf33		Baboon-12,Baboon-3	Baboon-7,Baboon-12,Baboon-10	Baboon-12				Baboon-4		Baboon-10	Baboon-10
C2H3orf38				Baboon-9	Baboon-6			Baboon-8	Baboon-6	Baboon-6	Baboon-6
C2H3orf52			Baboon-6,Baboon-8,Baboon-10	Baboon-6	Baboon-2,Baboon-3			Baboon-2		Baboon-11,Baboon-6	Baboon-6
C2H3orf70		Baboon-7,Baboon-9,Baboon-6,Baboon-4							Baboon-7,Baboon-6	Baboon-7,Baboon-12,Baboon-6
C2H3orf80		Baboon-11							Baboon-11	Baboon-7,Baboon-11,Baboon-3
C3		Baboon-5,Baboon-3			Baboon-11,Baboon-5		Baboon-7	Baboon-5	Baboon-11,Baboon-9,Baboon-10,Baboon-5		Baboon-5
C3AR1		Baboon-9	Baboon-1,Baboon-9,Baboon-10	Baboon-12				Baboon-11,Baboon-2,Baboon-12,Baboon-3		Baboon-6	Baboon-7,Baboon-11
C3H4orf19		Baboon-8	Baboon-12,Baboon-8,Baboon-4,Baboon-7,Baboon-1	Baboon-12,Baboon-6,Baboon-10	Baboon-1				Baboon-6,Baboon-8	Baboon-4	Baboon-1,Baboon-8
C3H4orf3	Baboon-1,Baboon-8,Baboon-5	Baboon-8,Baboon-10,Baboon-5	Baboon-8,Baboon-7,Baboon-5,Baboon-1,Baboon-10	Baboon-6,Baboon-8,Baboon-5	Baboon-7,Baboon-6,Baboon-8,Baboon-5	Baboon-1,Baboon-7	Baboon-7,Baboon-8,Baboon-5	Baboon-6,Baboon-11,Baboon-8,Baboon-7,Baboon-5,Baboon-1,Baboon-10	Baboon-8,Baboon-5	Baboon-10,Baboon-5	Baboon-6,Baboon-10,Baboon-5
C3H4orf33	Baboon-12	Baboon-11,Baboon-3	Baboon-6,Baboon-11,Baboon-5,Baboon-3,Baboon-1	Baboon-6,Baboon-11,Baboon-12,Baboon-5,Baboon-3	Baboon-11,Baboon-12,Baboon-7,Baboon-5,Baboon-3,Baboon-1		Baboon-12,Baboon-9,Baboon-8,Baboon-4	Baboon-6,Baboon-11,Baboon-8,Baboon-4,Baboon-3,Baboon-1	Baboon-2,Baboon-4	Baboon-1,Baboon-12,Baboon-4	Baboon-1
C3H4orf46		Baboon-12	Baboon-7		Baboon-1			Baboon-1,Baboon-3,Baboon-4		Baboon-10
C4BPA			Baboon-5,Baboon-2,Baboon-10,Baboon-3		Baboon-9,Baboon-12,Baboon-8,Baboon-1,Baboon-2						Baboon-11,Baboon-12,Baboon-8,Baboon-5,Baboon-1,Baboon-2
C4H21orf91	Baboon-7		Baboon-6			Baboon-11,Baboon-9		Baboon-11		Baboon-9	Baboon-11
C4H7orf31		Baboon-8,Baboon-10	Baboon-8,Baboon-10	Baboon-8,Baboon-10	Baboon-8			Baboon-8,Baboon-10	Baboon-8,Baboon-10	Baboon-8,Baboon-10	Baboon-8
C5			Baboon-5	Baboon-5
C5AR1	Baboon-10		Baboon-6		Baboon-1,Baboon-2			Baboon-1,Baboon-11,Baboon-5			Baboon-12
C5AR2					Baboon-8			Baboon-5,Baboon-4
C5H5orf15							Baboon-4	Baboon-10	Baboon-11	Baboon-4
C5H5orf22	Baboon-3	Baboon-6						Baboon-7		Baboon-7,Baboon-12	Baboon-7,Baboon-6
C5H5orf24			Baboon-1	Baboon-3	Baboon-8		Baboon-12	Baboon-6	Baboon-2	Baboon-10,Baboon-3	Baboon-1,Baboon-6
C5H5orf34		Baboon-7,Baboon-11,Baboon-10	Baboon-10	Baboon-6	Baboon-8	Baboon-11		Baboon-11,Baboon-4,Baboon-3,Baboon-1,Baboon-10	Baboon-6,Baboon-4	Baboon-10,Baboon-4	Baboon-1,Baboon-11,Baboon-7
C5H5orf49				Baboon-4			Baboon-3
C5H5orf51	Baboon-10	Baboon-12			Baboon-6			Baboon-6,Baboon-3		Baboon-9	Baboon-11,Baboon-6,Baboon-8
C5H5orf58								Baboon-2	Baboon-4	Baboon-9,Baboon-4
C5H5orf63	Baboon-1,Baboon-11,Baboon-10,Baboon-4	Baboon-9	Baboon-1,Baboon-4	Baboon-7,Baboon-5	Baboon-1,Baboon-9,Baboon-7		Baboon-1	Baboon-9,Baboon-11,Baboon-4,Baboon-7,Baboon-5,Baboon-1	Baboon-7,Baboon-10	Baboon-10,Baboon-4	Baboon-1,Baboon-7,Baboon-5
C6			Baboon-9,Baboon-8,Baboon-5,Baboon-3,Baboon-1,Baboon-10	Baboon-9,Baboon-10							Baboon-10
C6H6orf120		Baboon-7,Baboon-10	Baboon-3			Baboon-10		Baboon-2			Baboon-2
C6H6orf136		Baboon-10				Baboon-5		Baboon-5		Baboon-5
C6H6orf52	Baboon-6	Baboon-12		Baboon-10	Baboon-12,Baboon-8		Baboon-12	Baboon-12		Baboon-12,Baboon-9	Baboon-6
C6H6orf62	Baboon-12,Baboon-4	Baboon-11,Baboon-10,Baboon-5,Baboon-4	Baboon-9,Baboon-6,Baboon-5	Baboon-4	Baboon-5	Baboon-8	Baboon-7,Baboon-12	Baboon-1,Baboon-12,Baboon-4	Baboon-6,Baboon-4	Baboon-12,Baboon-6,Baboon-4	Baboon-12
C6H6orf89	Baboon-5		Baboon-11,Baboon-7,Baboon-5,Baboon-1,Baboon-10	Baboon-5	Baboon-1,Baboon-2,Baboon-5			Baboon-1,Baboon-2,Baboon-7,Baboon-5	Baboon-7,Baboon-11	Baboon-7,Baboon-11,Baboon-2
C7	Baboon-9,Baboon-12,Baboon-8,Baboon-7,Baboon-5,Baboon-1		Baboon-9,Baboon-6,Baboon-12,Baboon-8,Baboon-5,Baboon-1	Baboon-9,Baboon-6,Baboon-12,Baboon-8,Baboon-5	Baboon-9,Baboon-6,Baboon-12,Baboon-8,Baboon-5	Baboon-5	Baboon-12,Baboon-9,Baboon-8	Baboon-9,Baboon-12,Baboon-8,Baboon-4,Baboon-7,Baboon-5,Baboon-3,Baboon-10	Baboon-10	Baboon-12	Baboon-9,Baboon-6,Baboon-12,Baboon-8,Baboon-7,Baboon-5,Baboon-10
C7H14orf119		Baboon-6		Baboon-12,Baboon-2
C7H14orf180	Baboon-7,Baboon-11,Baboon-8,Baboon-3										Baboon-2,Baboon-8,Baboon-5
C7H14orf28								Baboon-1,Baboon-9	Baboon-11		Baboon-6
C7H15orf40	Baboon-6,Baboon-11,Baboon-12,Baboon-5,Baboon-3,Baboon-1,Baboon-10	Baboon-6,Baboon-11,Baboon-12,Baboon-5,Baboon-3,Baboon-1,Baboon-2,Baboon-10	Baboon-6,Baboon-11,Baboon-12,Baboon-5,Baboon-3,Baboon-1,Baboon-2,Baboon-10	Baboon-6,Baboon-11,Baboon-12,Baboon-5,Baboon-3,Baboon-2,Baboon-10	Baboon-6,Baboon-11,Baboon-12,Baboon-5,Baboon-3,Baboon-1,Baboon-2	Baboon-11,Baboon-12,Baboon-5,Baboon-3,Baboon-1,Baboon-10	Baboon-11,Baboon-12,Baboon-5,Baboon-3,Baboon-1	Baboon-6,Baboon-11,Baboon-12,Baboon-5,Baboon-3,Baboon-1,Baboon-2,Baboon-10	Baboon-6,Baboon-11,Baboon-12,Baboon-5,Baboon-3,Baboon-1,Baboon-2,Baboon-10	Baboon-6,Baboon-11,Baboon-12,Baboon-5,Baboon-3,Baboon-1,Baboon-2,Baboon-10	Baboon-6,Baboon-11,Baboon-12,Baboon-5,Baboon-1,Baboon-2,Baboon-10
C7H15orf48			Baboon-12,Baboon-9,Baboon-6		Baboon-1,Baboon-7			Baboon-7
C7H15orf61	Baboon-11					Baboon-7,Baboon-11				Baboon-11
C8H8orf33	Baboon-12	Baboon-6,Baboon-12,Baboon-5,Baboon-1,Baboon-2	Baboon-1,Baboon-12	Baboon-12	Baboon-1,Baboon-12,Baboon-5	Baboon-1,Baboon-12		Baboon-12	Baboon-1,Baboon-6,Baboon-5	Baboon-1	Baboon-1,Baboon-12,Baboon-6
C8H8orf37	Baboon-7	Baboon-7		Baboon-12,Baboon-8	Baboon-7,Baboon-9			Baboon-7,Baboon-4	Baboon-7,Baboon-9	Baboon-1,Baboon-9,Baboon-4
C8H8orf58			Baboon-7,Baboon-11	Baboon-8					Baboon-4
C8H8orf76		Baboon-12		Baboon-7		Baboon-12					Baboon-12
C9H12orf10		Baboon-4				Baboon-5,Baboon-4	Baboon-12		Baboon-4		Baboon-5
C9H12orf29			Baboon-5,Baboon-3		Baboon-12
C9H12orf4	Baboon-1				Baboon-6			Baboon-12		Baboon-4
C9H12orf43		Baboon-1		Baboon-12
C9H12orf45		Baboon-3		Baboon-3				Baboon-6	Baboon-3
C9H12orf49	Baboon-1,Baboon-10	Baboon-4	Baboon-5,Baboon-8,Baboon-3		Baboon-3	Baboon-4		Baboon-1,Baboon-10,Baboon-5,Baboon-3	Baboon-8	Baboon-3	Baboon-12,Baboon-8,Baboon-10,Baboon-5
C9H12orf57	Baboon-7	Baboon-7,Baboon-12,Baboon-10	Baboon-7,Baboon-2	Baboon-7,Baboon-12,Baboon-10	Baboon-7,Baboon-11,Baboon-12	Baboon-11	Baboon-7,Baboon-11,Baboon-12,Baboon-10	Baboon-6,Baboon-11,Baboon-12,Baboon-7,Baboon-10	Baboon-7,Baboon-12,Baboon-10	Baboon-7,Baboon-12,Baboon-10	Baboon-7
C9H12orf60		Baboon-4							Baboon-4
C9H12orf65	Baboon-3		Baboon-7	Baboon-8	Baboon-3			Baboon-1	Baboon-10,Baboon-4	Baboon-5,Baboon-3	Baboon-9
C9H12orf66		Baboon-9					Baboon-8
C9H12orf75				Baboon-11,Baboon-6,Baboon-10,Baboon-4	Baboon-11	Baboon-11	Baboon-10	Baboon-3
C9orf72				Baboon-4		Baboon-4				Baboon-11,Baboon-10,Baboon-4	Baboon-8
CA12			Baboon-11,Baboon-2,Baboon-12	Baboon-11,Baboon-2,Baboon-6,Baboon-12					Baboon-12,Baboon-2		Baboon-6
CA13			Baboon-1,Baboon-9,Baboon-3,Baboon-4	Baboon-9,Baboon-8
CA14						Baboon-9,Baboon-2,Baboon-12			Baboon-12
CA2		Baboon-1,Baboon-3,Baboon-4		Baboon-4	Baboon-1,Baboon-3		Baboon-4		Baboon-1,Baboon-3,Baboon-4	Baboon-1
CA4		Baboon-12,Baboon-2	Baboon-2	Baboon-11,Baboon-12	Baboon-12,Baboon-2		Baboon-12,Baboon-2		Baboon-11	Baboon-2	Baboon-1
CA8	Baboon-11,Baboon-3		Baboon-11	Baboon-12	Baboon-11	Baboon-3		Baboon-11,Baboon-2,Baboon-12,Baboon-3	Baboon-11,Baboon-12	Baboon-11,Baboon-12
CAB39		Baboon-8	Baboon-7,Baboon-8	Baboon-7,Baboon-5,Baboon-4	Baboon-1,Baboon-7,Baboon-8	Baboon-1,Baboon-4		Baboon-1,Baboon-10,Baboon-5,Baboon-4		Baboon-1	Baboon-6,Baboon-5
CAB39L	Baboon-12,Baboon-3	Baboon-6,Baboon-12,Baboon-8,Baboon-4,Baboon-3	Baboon-9,Baboon-3,Baboon-4	Baboon-9,Baboon-8,Baboon-3	Baboon-7,Baboon-12,Baboon-8,Baboon-3	Baboon-11,Baboon-12,Baboon-3	Baboon-4	Baboon-1,Baboon-12,Baboon-9,Baboon-3	Baboon-1,Baboon-12,Baboon-3	Baboon-7,Baboon-12,Baboon-6,Baboon-3	Baboon-12,Baboon-8
CABCOCO1		Baboon-12		Baboon-4	Baboon-3					Baboon-4
CABIN1		Baboon-2,Baboon-6						Baboon-9,Baboon-2	Baboon-2	Baboon-1	Baboon-1,Baboon-10
CABLES1		Baboon-2							Baboon-7,Baboon-11,Baboon-2	Baboon-11	Baboon-12,Baboon-8,Baboon-1,Baboon-2,Baboon-10
CABLES2		Baboon-2			Baboon-11,Baboon-12	Baboon-11				Baboon-10
CABP1		Baboon-7							Baboon-3	Baboon-3
CACFD1			Baboon-12	Baboon-12,Baboon-8
CACHD1			Baboon-3			Baboon-7,Baboon-8			Baboon-2	Baboon-12,Baboon-2,Baboon-5	Baboon-2,Baboon-8
CACNA1A		Baboon-6,Baboon-11,Baboon-12,Baboon-8,Baboon-4,Baboon-7,Baboon-5,Baboon-3,Baboon-1,Baboon-2,Baboon-10	Baboon-12,Baboon-4		Baboon-9,Baboon-3			Baboon-7,Baboon-11,Baboon-12,Baboon-5	Baboon-9,Baboon-11,Baboon-12,Baboon-4,Baboon-7,Baboon-5,Baboon-3,Baboon-1,Baboon-2,Baboon-10	Baboon-6,Baboon-11,Baboon-12,Baboon-8,Baboon-4,Baboon-7,Baboon-5,Baboon-3,Baboon-1,Baboon-2,Baboon-10
CACNA1C	Baboon-9,Baboon-6,Baboon-12,Baboon-8,Baboon-7,Baboon-5,Baboon-3,Baboon-1,Baboon-2,Baboon-10	Baboon-9,Baboon-11,Baboon-12,Baboon-8,Baboon-4,Baboon-7,Baboon-5,Baboon-3,Baboon-1,Baboon-2,Baboon-10	Baboon-9		Baboon-5,Baboon-7,Baboon-8,Baboon-3			Baboon-6,Baboon-12,Baboon-8,Baboon-5,Baboon-1,Baboon-10	Baboon-9,Baboon-11,Baboon-12,Baboon-8,Baboon-7,Baboon-5,Baboon-3,Baboon-1,Baboon-2,Baboon-10	Baboon-9,Baboon-6,Baboon-11,Baboon-8,Baboon-4,Baboon-7,Baboon-5,Baboon-3,Baboon-1,Baboon-2,Baboon-10
CACNA1D		Baboon-7,Baboon-8		Baboon-12,Baboon-9					Baboon-5	Baboon-2
CACNA1E		Baboon-12,Baboon-7,Baboon-5,Baboon-3,Baboon-1,Baboon-10							Baboon-4	Baboon-12,Baboon-8,Baboon-4,Baboon-7,Baboon-5,Baboon-3,Baboon-1
CACNA1G		Baboon-9,Baboon-11,Baboon-4,Baboon-3,Baboon-1,Baboon-2							Baboon-9,Baboon-6,Baboon-11,Baboon-12,Baboon-8,Baboon-4,Baboon-7,Baboon-5,Baboon-3,Baboon-1,Baboon-2,Baboon-10	Baboon-9,Baboon-6,Baboon-11,Baboon-12,Baboon-8,Baboon-4,Baboon-7,Baboon-5,Baboon-3,Baboon-2
CACNA1I		Baboon-9,Baboon-8,Baboon-4,Baboon-7,Baboon-3,Baboon-1,Baboon-2		Baboon-9,Baboon-11,Baboon-8,Baboon-3,Baboon-2					Baboon-2,Baboon-3	Baboon-9,Baboon-6,Baboon-8,Baboon-4,Baboon-7,Baboon-3,Baboon-1,Baboon-2
CACNA2D1	Baboon-11				Baboon-6	Baboon-8,Baboon-10			Baboon-1		Baboon-10
CACNA2D3				Baboon-8					Baboon-1,Baboon-8	Baboon-8
CACNA2D4		Baboon-10			Baboon-6			Baboon-12,Baboon-6,Baboon-10,Baboon-4	Baboon-7,Baboon-12,Baboon-9,Baboon-6	Baboon-10
CACNB2		Baboon-11							Baboon-10
CACNB3	Baboon-10	Baboon-7,Baboon-10	Baboon-12,Baboon-6,Baboon-3		Baboon-1,Baboon-12,Baboon-3				Baboon-11	Baboon-11,Baboon-12,Baboon-7,Baboon-3,Baboon-10	Baboon-5
CACNB4		Baboon-6			Baboon-9				Baboon-12	Baboon-1,Baboon-4
CACNG2		Baboon-6								Baboon-12,Baboon-6
CACNG4		Baboon-8,Baboon-5				Baboon-9,Baboon-8			Baboon-12	Baboon-4
CACNG5									Baboon-8	Baboon-1,Baboon-2,Baboon-3
CACNG7		Baboon-1,Baboon-2,Baboon-3							Baboon-5	Baboon-1,Baboon-6,Baboon-5,Baboon-7
CACTIN		Baboon-1,Baboon-6,Baboon-8	Baboon-9,Baboon-4	Baboon-6		Baboon-9		Baboon-1	Baboon-1,Baboon-3
CACUL1							Baboon-12		Baboon-7	Baboon-12,Baboon-6,Baboon-3	Baboon-11,Baboon-12,Baboon-10
CACYBP								Baboon-10		Baboon-6	Baboon-1
CAD	Baboon-11		Baboon-6					Baboon-10			Baboon-7
CADM1		Baboon-7,Baboon-10			Baboon-7		Baboon-11	Baboon-11			Baboon-2,Baboon-10
CADM2	Baboon-1	Baboon-1,Baboon-4				Baboon-1			Baboon-1,Baboon-10
CADM3		Baboon-5	Baboon-10		Baboon-7,Baboon-12				Baboon-12,Baboon-5	Baboon-6,Baboon-12,Baboon-7,Baboon-5,Baboon-3,Baboon-1	Baboon-1,Baboon-6,Baboon-10
CADM4	Baboon-12				Baboon-3
CADPS	Baboon-12	Baboon-5								Baboon-5	Baboon-1
CADPS2		Baboon-9	Baboon-8		Baboon-1,Baboon-9,Baboon-7					Baboon-12,Baboon-8,Baboon-4,Baboon-7,Baboon-1	Baboon-9
CALB1				Baboon-7,Baboon-6,Baboon-8					Baboon-6,Baboon-12,Baboon-8,Baboon-4,Baboon-7,Baboon-1
CALB2		Baboon-9,Baboon-5							Baboon-11,Baboon-9,Baboon-5	Baboon-5
CALCOCO1	Baboon-1,Baboon-11				Baboon-3		Baboon-3	Baboon-11,Baboon-12,Baboon-10	Baboon-6	Baboon-6,Baboon-3	Baboon-1,Baboon-10
CALCOCO2	Baboon-9,Baboon-3		Baboon-6	Baboon-6	Baboon-2,Baboon-6	Baboon-10,Baboon-4		Baboon-6,Baboon-8,Baboon-5	Baboon-7,Baboon-4	Baboon-5
CALCRL			Baboon-8		Baboon-9,Baboon-6,Baboon-12,Baboon-7,Baboon-5,Baboon-2				Baboon-12,Baboon-9,Baboon-8	Baboon-4	Baboon-2,Baboon-10,Baboon-5
CALD1	Baboon-7						Baboon-10			Baboon-2	Baboon-9
CALHM2					Baboon-11,Baboon-5			Baboon-1,Baboon-12,Baboon-10
CALHM5				Baboon-12,Baboon-8	Baboon-3			Baboon-10
CALHM6			Baboon-7,Baboon-11,Baboon-6					Baboon-6,Baboon-8,Baboon-7,Baboon-2,Baboon-10
CALM1		Baboon-8	Baboon-1,Baboon-11,Baboon-8	Baboon-11,Baboon-8	Baboon-1,Baboon-5	Baboon-10	Baboon-5,Baboon-4	Baboon-1,Baboon-8,Baboon-4		Baboon-5	Baboon-1,Baboon-7,Baboon-8
CALM3		Baboon-12,Baboon-2,Baboon-3	Baboon-12,Baboon-2	Baboon-12,Baboon-2,Baboon-3	Baboon-3	Baboon-2		Baboon-12	Baboon-12,Baboon-2,Baboon-3,Baboon-4	Baboon-12,Baboon-2,Baboon-3	Baboon-2
CALML4		Baboon-3	Baboon-11	Baboon-11	Baboon-11,Baboon-3	Baboon-3		Baboon-11		Baboon-3
CALN1		Baboon-9,Baboon-3							Baboon-3	Baboon-11,Baboon-2,Baboon-3
CALR	Baboon-7,Baboon-12,Baboon-5	Baboon-7	Baboon-7,Baboon-12,Baboon-6	Baboon-7,Baboon-12	Baboon-7,Baboon-12,Baboon-9,Baboon-6	Baboon-7	Baboon-7,Baboon-5	Baboon-7,Baboon-4	Baboon-7,Baboon-6	Baboon-7	Baboon-7,Baboon-8
CALU			Baboon-1,Baboon-5		Baboon-7	Baboon-9				Baboon-6	Baboon-1,Baboon-2,Baboon-6,Baboon-5
CAMK1	Baboon-9,Baboon-3	Baboon-10			Baboon-11,Baboon-12	Baboon-12	Baboon-9	Baboon-5,Baboon-12,Baboon-9,Baboon-3	Baboon-4	Baboon-11
CAMK1D	Baboon-6	Baboon-5,Baboon-6,Baboon-3	Baboon-12,Baboon-8,Baboon-3		Baboon-8,Baboon-3			Baboon-8,Baboon-10,Baboon-5	Baboon-5,Baboon-3	Baboon-6,Baboon-8,Baboon-4,Baboon-5,Baboon-3,Baboon-1
CAMK1G		Baboon-6								Baboon-10
CAMK2A		Baboon-7,Baboon-12						Baboon-1,Baboon-6	Baboon-1,Baboon-10	Baboon-7,Baboon-6
CAMK2B	Baboon-9,Baboon-6			Baboon-12,Baboon-2		Baboon-7			Baboon-12	Baboon-2,Baboon-5
CAMK2D	Baboon-9		Baboon-1,Baboon-2,Baboon-10		Baboon-1,Baboon-11,Baboon-12	Baboon-7,Baboon-9	Baboon-11	Baboon-2,Baboon-4	Baboon-1,Baboon-11,Baboon-2	Baboon-7	Baboon-1,Baboon-11
CAMK2G			Baboon-11			Baboon-1
CAMK4								Baboon-8		Baboon-6,Baboon-8
CAMKK1		Baboon-7,Baboon-9,Baboon-2,Baboon-11	Baboon-11						Baboon-7,Baboon-2,Baboon-10	Baboon-4
CAMKK2	Baboon-1,Baboon-9,Baboon-10	Baboon-6,Baboon-11,Baboon-12,Baboon-5,Baboon-1	Baboon-1,Baboon-9	Baboon-10	Baboon-9		Baboon-1	Baboon-1	Baboon-1,Baboon-9,Baboon-6,Baboon-8	Baboon-9,Baboon-6,Baboon-12,Baboon-7,Baboon-1	Baboon-7,Baboon-12,Baboon-9,Baboon-10
CAMLG	Baboon-4	Baboon-10	Baboon-12,Baboon-2	Baboon-12,Baboon-8				Baboon-12,Baboon-2		Baboon-11,Baboon-8	Baboon-8,Baboon-10
CAMP								Baboon-8			Baboon-8
CAMSAP1		Baboon-1,Baboon-6,Baboon-3		Baboon-3		Baboon-4	Baboon-9,Baboon-2		Baboon-3,Baboon-4	Baboon-1,Baboon-3,Baboon-4	Baboon-2
CAMSAP3			Baboon-5						Baboon-6,Baboon-10,Baboon-3
CAMTA1									Baboon-11,Baboon-9	Baboon-9
CAMTA2		Baboon-11	Baboon-12	Baboon-5			Baboon-12	Baboon-5		Baboon-7,Baboon-10,Baboon-5	Baboon-1
CAND1			Baboon-7,Baboon-12,Baboon-6		Baboon-9,Baboon-6						Baboon-7
CAND2	Baboon-7,Baboon-12	Baboon-2				Baboon-8
CANT1	Baboon-7,Baboon-11,Baboon-9	Baboon-9,Baboon-6,Baboon-11,Baboon-7,Baboon-5,Baboon-1,Baboon-2	Baboon-9,Baboon-11,Baboon-8,Baboon-7,Baboon-2	Baboon-7,Baboon-6	Baboon-1,Baboon-9,Baboon-2,Baboon-6	Baboon-1,Baboon-10,Baboon-3	Baboon-5	Baboon-1,Baboon-7	Baboon-6,Baboon-4,Baboon-7,Baboon-5,Baboon-3	Baboon-1,Baboon-2	Baboon-9,Baboon-12,Baboon-5,Baboon-1,Baboon-2
CANX	Baboon-11	Baboon-11	Baboon-11,Baboon-3	Baboon-11,Baboon-3	Baboon-7,Baboon-11,Baboon-6,Baboon-3		Baboon-3	Baboon-5,Baboon-11,Baboon-3		Baboon-11,Baboon-6,Baboon-3
CAP1	Baboon-1,Baboon-10	Baboon-1,Baboon-10	Baboon-1,Baboon-10	Baboon-10	Baboon-1	Baboon-1,Baboon-10	Baboon-1,Baboon-10	Baboon-1,Baboon-10	Baboon-1,Baboon-10	Baboon-1,Baboon-10	Baboon-1,Baboon-10
CAP2	Baboon-9,Baboon-12,Baboon-8,Baboon-4,Baboon-7,Baboon-5,Baboon-3,Baboon-1,Baboon-10	Baboon-1			Baboon-5	Baboon-9,Baboon-12,Baboon-8,Baboon-4,Baboon-5,Baboon-3,Baboon-1,Baboon-10				Baboon-7,Baboon-10,Baboon-5	Baboon-1,Baboon-10
CAPN1		Baboon-1	Baboon-9,Baboon-2,Baboon-12,Baboon-3	Baboon-9			Baboon-12	Baboon-6,Baboon-5	Baboon-12,Baboon-5	Baboon-3
CAPN10	Baboon-10		Baboon-12	Baboon-5	Baboon-12,Baboon-8			Baboon-1,Baboon-6,Baboon-8,Baboon-5	Baboon-12
CAPN13			Baboon-2,Baboon-4	Baboon-6	Baboon-2,Baboon-6						Baboon-10
CAPN14		Baboon-9,Baboon-6,Baboon-12,Baboon-3,Baboon-1,Baboon-2,Baboon-10								Baboon-9,Baboon-2,Baboon-6
CAPN2	Baboon-10,Baboon-3	Baboon-11,Baboon-12	Baboon-10,Baboon-5	Baboon-7,Baboon-3	Baboon-1,Baboon-2,Baboon-7,Baboon-3	Baboon-3		Baboon-7,Baboon-11,Baboon-2	Baboon-3	Baboon-7,Baboon-3	Baboon-7,Baboon-12
CAPN3		Baboon-10	Baboon-10	Baboon-5	Baboon-11,Baboon-12,Baboon-8,Baboon-7,Baboon-1	Baboon-12,Baboon-2		Baboon-11,Baboon-2,Baboon-6,Baboon-12	Baboon-9	Baboon-10	Baboon-9,Baboon-2
CAPN5			Baboon-1,Baboon-12,Baboon-8,Baboon-5	Baboon-9,Baboon-11,Baboon-12,Baboon-7,Baboon-5			Baboon-9,Baboon-8,Baboon-10,Baboon-5
CAPN7		Baboon-7,Baboon-12	Baboon-12,Baboon-6,Baboon-4	Baboon-12	Baboon-7,Baboon-9,Baboon-6	Baboon-11,Baboon-9	Baboon-10	Baboon-7,Baboon-6	Baboon-7,Baboon-4	Baboon-9,Baboon-6,Baboon-11,Baboon-12,Baboon-4,Baboon-7,Baboon-10	Baboon-7,Baboon-11,Baboon-6
CAPRIN2		Baboon-12	Baboon-6,Baboon-10,Baboon-3,Baboon-4	Baboon-12,Baboon-3	Baboon-12,Baboon-6		Baboon-3,Baboon-4	Baboon-1,Baboon-12,Baboon-6,Baboon-10	Baboon-3	Baboon-1,Baboon-12	Baboon-1,Baboon-12
CAPS		Baboon-7		Baboon-11,Baboon-12,Baboon-4,Baboon-7,Baboon-3	Baboon-7,Baboon-9
CAPS2		Baboon-11,Baboon-4	Baboon-7,Baboon-6,Baboon-10	Baboon-6,Baboon-10				Baboon-7	Baboon-1,Baboon-6,Baboon-3	Baboon-11,Baboon-12,Baboon-8,Baboon-4,Baboon-7,Baboon-3,Baboon-1
CAPZA1	Baboon-6,Baboon-11,Baboon-12,Baboon-4,Baboon-7,Baboon-5,Baboon-1,Baboon-10	Baboon-6,Baboon-11,Baboon-12,Baboon-4,Baboon-7,Baboon-5,Baboon-1,Baboon-10	Baboon-6,Baboon-11,Baboon-12,Baboon-4,Baboon-7,Baboon-5,Baboon-1,Baboon-10	Baboon-6,Baboon-11,Baboon-12,Baboon-4,Baboon-7,Baboon-5,Baboon-10	Baboon-6,Baboon-11,Baboon-12,Baboon-7,Baboon-5,Baboon-1	Baboon-11,Baboon-12,Baboon-4,Baboon-7,Baboon-5,Baboon-1,Baboon-10	Baboon-11,Baboon-12,Baboon-4,Baboon-7,Baboon-5,Baboon-1,Baboon-10	Baboon-6,Baboon-11,Baboon-12,Baboon-4,Baboon-7,Baboon-5,Baboon-1,Baboon-10	Baboon-6,Baboon-11,Baboon-12,Baboon-4,Baboon-7,Baboon-5,Baboon-1,Baboon-10	Baboon-6,Baboon-11,Baboon-12,Baboon-4,Baboon-7,Baboon-5,Baboon-1,Baboon-10	Baboon-6,Baboon-11,Baboon-12,Baboon-7,Baboon-5,Baboon-1,Baboon-10
CAPZA2	Baboon-5	Baboon-9,Baboon-2	Baboon-1,Baboon-2,Baboon-8			Baboon-2,Baboon-5	Baboon-5	Baboon-2		Baboon-2,Baboon-6	Baboon-9
CAPZB	Baboon-6	Baboon-9	Baboon-4						Baboon-6		Baboon-8
CARD11					Baboon-3			Baboon-1,Baboon-10
CARD16			Baboon-9,Baboon-5,Baboon-4		Baboon-2			Baboon-9			Baboon-5
CARD19	Baboon-4	Baboon-1	Baboon-4		Baboon-11			Baboon-7,Baboon-6	Baboon-11,Baboon-3
CARD6			Baboon-10	Baboon-12	Baboon-11	Baboon-3,Baboon-4		Baboon-3		Baboon-9
CARD8			Baboon-9	Baboon-9	Baboon-9,Baboon-6,Baboon-11,Baboon-8,Baboon-5			Baboon-11,Baboon-6,Baboon-8,Baboon-5	Baboon-9		Baboon-9,Baboon-6,Baboon-5
CARF	Baboon-6							Baboon-1,Baboon-12,Baboon-6,Baboon-8	Baboon-12
CARHSP1	Baboon-11,Baboon-12,Baboon-10,Baboon-3	Baboon-9,Baboon-2,Baboon-12	Baboon-12	Baboon-11,Baboon-2,Baboon-10,Baboon-3	Baboon-11,Baboon-12,Baboon-3,Baboon-1,Baboon-2	Baboon-10	Baboon-12,Baboon-8,Baboon-3	Baboon-9	Baboon-3,Baboon-4		Baboon-9,Baboon-6,Baboon-8
CARM1		Baboon-3	Baboon-8			Baboon-11,Baboon-9,Baboon-10		Baboon-11	Baboon-9,Baboon-6	Baboon-9,Baboon-10	Baboon-11
CARMIL1								Baboon-7		Baboon-9	Baboon-7,Baboon-5
CARNS1	Baboon-1								Baboon-4
CARS1					Baboon-7	Baboon-10
CARS2		Baboon-11,Baboon-3	Baboon-4	Baboon-9,Baboon-12,Baboon-4,Baboon-5,Baboon-10	Baboon-5,Baboon-11,Baboon-12,Baboon-3	Baboon-8,Baboon-4	Baboon-11	Baboon-3	Baboon-11,Baboon-3,Baboon-4	Baboon-1,Baboon-2	Baboon-1
CASC1				Baboon-7,Baboon-11,Baboon-4						Baboon-7
CASC3	Baboon-2,Baboon-8,Baboon-5	Baboon-7	Baboon-2			Baboon-11	Baboon-8		Baboon-7	Baboon-11	Baboon-8
CASC4	Baboon-9,Baboon-6,Baboon-8		Baboon-6			Baboon-9		Baboon-8	Baboon-9,Baboon-3
CASD1		Baboon-7	Baboon-1			Baboon-1	Baboon-1				Baboon-1
CASKIN1									Baboon-6	Baboon-2
CASKIN2		Baboon-1			Baboon-8				Baboon-10
CASP1			Baboon-9,Baboon-2,Baboon-5,Baboon-4	Baboon-2	Baboon-2,Baboon-3			Baboon-7,Baboon-2,Baboon-3			Baboon-2
CASP10	Baboon-4		Baboon-7,Baboon-12,Baboon-9	Baboon-12	Baboon-12	Baboon-7,Baboon-9	Baboon-8	Baboon-11,Baboon-9		Baboon-11,Baboon-4	Baboon-11,Baboon-2,Baboon-6
CASP2		Baboon-2	Baboon-11,Baboon-10	Baboon-7,Baboon-10,Baboon-5	Baboon-11			Baboon-10	Baboon-7,Baboon-2	Baboon-10,Baboon-5	Baboon-5
CASP3		Baboon-1,Baboon-7	Baboon-6,Baboon-4	Baboon-11,Baboon-8,Baboon-3	Baboon-9,Baboon-3	Baboon-8	Baboon-9	Baboon-1,Baboon-9,Baboon-8,Baboon-4	Baboon-1,Baboon-8,Baboon-4	Baboon-1,Baboon-7,Baboon-3	Baboon-8
CASP5			Baboon-9,Baboon-6,Baboon-8,Baboon-4,Baboon-7,Baboon-3,Baboon-1,Baboon-2	Baboon-12
CASP6		Baboon-6	Baboon-3,Baboon-4		Baboon-12,Baboon-5		Baboon-3	Baboon-6,Baboon-12,Baboon-8,Baboon-4,Baboon-5,Baboon-10		Baboon-6	Baboon-8,Baboon-5
CASP7					Baboon-7,Baboon-12			Baboon-7,Baboon-12
CASP8		Baboon-7,Baboon-11,Baboon-8	Baboon-9,Baboon-6,Baboon-11,Baboon-7,Baboon-2		Baboon-1			Baboon-9,Baboon-6,Baboon-11,Baboon-12,Baboon-8,Baboon-4,Baboon-7,Baboon-5,Baboon-1	Baboon-7,Baboon-12,Baboon-5	Baboon-7,Baboon-5,Baboon-4
CASP9	Baboon-6	Baboon-2,Baboon-6,Baboon-8,Baboon-5	Baboon-12,Baboon-6,Baboon-5	Baboon-9,Baboon-6,Baboon-5	Baboon-9,Baboon-6,Baboon-5	Baboon-5	Baboon-9,Baboon-11,Baboon-12,Baboon-8,Baboon-4,Baboon-5,Baboon-2,Baboon-10	Baboon-2,Baboon-6,Baboon-5	Baboon-11,Baboon-2,Baboon-6,Baboon-5	Baboon-9,Baboon-2,Baboon-6,Baboon-5	Baboon-9,Baboon-2,Baboon-6,Baboon-5
CASQ2	Baboon-9,Baboon-5,Baboon-1,Baboon-2,Baboon-10		Baboon-9,Baboon-12,Baboon-8,Baboon-5,Baboon-3,Baboon-2,Baboon-10	Baboon-3	Baboon-2	Baboon-9,Baboon-5,Baboon-3,Baboon-1,Baboon-2,Baboon-10			Baboon-9,Baboon-6,Baboon-12,Baboon-8,Baboon-5,Baboon-2	Baboon-6,Baboon-10	Baboon-6,Baboon-12,Baboon-5,Baboon-2,Baboon-10
CAST	Baboon-8,Baboon-3	Baboon-9,Baboon-8,Baboon-5,Baboon-4	Baboon-8	Baboon-10	Baboon-5,Baboon-9,Baboon-8,Baboon-3	Baboon-9,Baboon-12,Baboon-4,Baboon-7,Baboon-1	Baboon-1,Baboon-7,Baboon-3	Baboon-1,Baboon-6,Baboon-8	Baboon-8,Baboon-10,Baboon-4	Baboon-9,Baboon-8,Baboon-4,Baboon-7,Baboon-1,Baboon-10	Baboon-9,Baboon-6,Baboon-12,Baboon-8,Baboon-7,Baboon-10
CASTOR1		Baboon-3		Baboon-6					Baboon-11
CASTOR2		Baboon-1,Baboon-7				Baboon-2			Baboon-1
CAT	Baboon-1,Baboon-12	Baboon-9,Baboon-2,Baboon-12,Baboon-5	Baboon-12,Baboon-8	Baboon-7	Baboon-6,Baboon-11,Baboon-12,Baboon-8,Baboon-3,Baboon-1,Baboon-2	Baboon-7,Baboon-12	Baboon-1,Baboon-2,Baboon-7	Baboon-5	Baboon-11,Baboon-12,Baboon-8,Baboon-1,Baboon-2	Baboon-6,Baboon-12,Baboon-8,Baboon-4,Baboon-2	Baboon-9,Baboon-6,Baboon-5,Baboon-1,Baboon-2
CATIP		Baboon-10	Baboon-10	Baboon-10,Baboon-5,Baboon-4	Baboon-6,Baboon-5			Baboon-6
CATSPER3	Baboon-5	Baboon-4			Baboon-6			Baboon-1		Baboon-7	Baboon-6
CATSPERG					Baboon-5			Baboon-11
CAV1	Baboon-5	Baboon-2	Baboon-1	Baboon-12	Baboon-7,Baboon-9,Baboon-2,Baboon-12	Baboon-1	Baboon-1	Baboon-7	Baboon-2		Baboon-11,Baboon-12
CAV2	Baboon-12,Baboon-9	Baboon-12	Baboon-12	Baboon-12,Baboon-2	Baboon-9,Baboon-11,Baboon-12,Baboon-8,Baboon-3,Baboon-2		Baboon-2			Baboon-12	Baboon-9,Baboon-2
CAV3	Baboon-5					Baboon-5
CAVIN1		Baboon-10,Baboon-5			Baboon-1	Baboon-9,Baboon-12,Baboon-8,Baboon-5,Baboon-1,Baboon-10	Baboon-5		Baboon-9	Baboon-10	Baboon-1,Baboon-12,Baboon-10,Baboon-5
CAVIN2	Baboon-7,Baboon-9		Baboon-1	Baboon-6,Baboon-5	Baboon-11	Baboon-7,Baboon-10		Baboon-11,Baboon-12
CAVIN3	Baboon-5	Baboon-1	Baboon-1,Baboon-9,Baboon-6,Baboon-5	Baboon-9,Baboon-6,Baboon-12,Baboon-8,Baboon-3	Baboon-9,Baboon-6,Baboon-11,Baboon-8,Baboon-7,Baboon-5,Baboon-3,Baboon-1	Baboon-3		Baboon-9,Baboon-11,Baboon-12,Baboon-3,Baboon-10	Baboon-1,Baboon-5,Baboon-3	Baboon-1,Baboon-12,Baboon-7	Baboon-7,Baboon-12,Baboon-6
CBFA2T2	Baboon-7				Baboon-1,Baboon-2	Baboon-1,Baboon-4		Baboon-7		Baboon-1	Baboon-11
CBFA2T3		Baboon-12	Baboon-3		Baboon-11			Baboon-1,Baboon-7		Baboon-3
CBFB				Baboon-9	Baboon-3	Baboon-3	Baboon-11	Baboon-8,Baboon-3
CBL		Baboon-10,Baboon-5							Baboon-11
CBLB			Baboon-3	Baboon-12,Baboon-5		Baboon-5		Baboon-12,Baboon-9,Baboon-10		Baboon-5
CBLL1	Baboon-9				Baboon-7	Baboon-10		Baboon-11,Baboon-4		Baboon-11
CBLN2		Baboon-1,Baboon-2,Baboon-10							Baboon-1,Baboon-2
CBLN4		Baboon-1							Baboon-8	Baboon-3
CBR1		Baboon-3	Baboon-3					Baboon-8	Baboon-8,Baboon-5	Baboon-8,Baboon-5	Baboon-8
CBR4	Baboon-3,Baboon-4	Baboon-9,Baboon-6,Baboon-11,Baboon-8,Baboon-5	Baboon-9,Baboon-6	Baboon-9,Baboon-6,Baboon-11,Baboon-8,Baboon-4,Baboon-5	Baboon-9,Baboon-8,Baboon-3	Baboon-9,Baboon-5	Baboon-9	Baboon-12,Baboon-8,Baboon-4,Baboon-3,Baboon-1	Baboon-8	Baboon-6,Baboon-11,Baboon-12,Baboon-8,Baboon-5	Baboon-1,Baboon-6
CBS		Baboon-1,Baboon-11	Baboon-9				Baboon-10,Baboon-5,Baboon-4		Baboon-5
CBX2		Baboon-2			Baboon-1,Baboon-12			Baboon-12,Baboon-4		Baboon-1,Baboon-3
CBX3	Baboon-11,Baboon-9	Baboon-11	Baboon-11	Baboon-11,Baboon-9	Baboon-11	Baboon-11	Baboon-11	Baboon-11,Baboon-4	Baboon-11	Baboon-11,Baboon-9	Baboon-7,Baboon-11
CBX6		Baboon-12,Baboon-2,Baboon-10	Baboon-1,Baboon-12,Baboon-10	Baboon-12,Baboon-7,Baboon-5,Baboon-3,Baboon-2	Baboon-12,Baboon-2	Baboon-12	Baboon-2	Baboon-4	Baboon-6,Baboon-10	Baboon-1,Baboon-2,Baboon-10	Baboon-12,Baboon-5
CBX7	Baboon-11	Baboon-7	Baboon-1	Baboon-7	Baboon-7			Baboon-9		Baboon-10	Baboon-7
CBY1	Baboon-1,Baboon-12,Baboon-4	Baboon-7,Baboon-12		Baboon-9,Baboon-6,Baboon-11,Baboon-12,Baboon-7,Baboon-3	Baboon-7,Baboon-12,Baboon-9,Baboon-3		Baboon-1,Baboon-12,Baboon-9,Baboon-4	Baboon-7,Baboon-12,Baboon-6	Baboon-9,Baboon-11,Baboon-12,Baboon-4,Baboon-1	Baboon-9,Baboon-12,Baboon-7,Baboon-3,Baboon-1
CBY3		Baboon-1,Baboon-7,Baboon-10,Baboon-3		Baboon-5
CC2D1A		Baboon-11,Baboon-4	Baboon-9		Baboon-1	Baboon-12	Baboon-4	Baboon-9	Baboon-4	Baboon-1
CC2D1B				Baboon-2	Baboon-1,Baboon-3				Baboon-2,Baboon-6	Baboon-3	Baboon-11,Baboon-6
CC2D2A		Baboon-7,Baboon-6,Baboon-10		Baboon-7,Baboon-10	Baboon-2					Baboon-7
CCAR1	Baboon-9,Baboon-8,Baboon-4,Baboon-5,Baboon-1,Baboon-10	Baboon-9,Baboon-11,Baboon-8,Baboon-4,Baboon-5,Baboon-1,Baboon-2,Baboon-10	Baboon-9,Baboon-11,Baboon-8,Baboon-4,Baboon-5,Baboon-3,Baboon-1,Baboon-2,Baboon-10	Baboon-9,Baboon-11,Baboon-8,Baboon-4,Baboon-5,Baboon-3,Baboon-2,Baboon-10	Baboon-9,Baboon-11,Baboon-8,Baboon-5,Baboon-3,Baboon-1,Baboon-2	Baboon-9,Baboon-11,Baboon-8,Baboon-4,Baboon-5,Baboon-3,Baboon-1,Baboon-2,Baboon-10	Baboon-9,Baboon-8,Baboon-4,Baboon-5,Baboon-3,Baboon-2,Baboon-10	Baboon-9,Baboon-11,Baboon-8,Baboon-4,Baboon-7,Baboon-5,Baboon-3,Baboon-1,Baboon-2,Baboon-10	Baboon-9,Baboon-11,Baboon-8,Baboon-4,Baboon-5,Baboon-3,Baboon-1,Baboon-2,Baboon-10	Baboon-9,Baboon-11,Baboon-8,Baboon-4,Baboon-5,Baboon-3,Baboon-1,Baboon-2,Baboon-10	Baboon-9,Baboon-11,Baboon-8,Baboon-5,Baboon-1,Baboon-2,Baboon-10
CCAR2				Baboon-9		Baboon-9		Baboon-2,Baboon-6
CCBE1			Baboon-4	Baboon-9,Baboon-6,Baboon-8,Baboon-3	Baboon-9,Baboon-6,Baboon-12,Baboon-8,Baboon-7,Baboon-5,Baboon-3,Baboon-2		Baboon-9,Baboon-11,Baboon-4,Baboon-7,Baboon-3,Baboon-1		Baboon-9,Baboon-6,Baboon-8,Baboon-7,Baboon-5,Baboon-2	Baboon-3
CCDC102B	Baboon-8		Baboon-5		Baboon-12,Baboon-9,Baboon-3			Baboon-12,Baboon-2,Baboon-6,Baboon-5			Baboon-7,Baboon-5
CCDC106				Baboon-5	Baboon-3			Baboon-11			Baboon-5
CCDC107			Baboon-4			Baboon-4		Baboon-4			Baboon-5
CCDC114		Baboon-11		Baboon-7
CCDC12		Baboon-9						Baboon-9
CCDC121			Baboon-2	Baboon-9
CCDC122		Baboon-10								Baboon-10,Baboon-3,Baboon-4
CCDC125			Baboon-7,Baboon-12,Baboon-8	Baboon-12,Baboon-6,Baboon-10	Baboon-7,Baboon-11,Baboon-8,Baboon-5		Baboon-10	Baboon-7,Baboon-12,Baboon-6,Baboon-8	Baboon-11,Baboon-10	Baboon-9,Baboon-6	Baboon-8,Baboon-5
CCDC126				Baboon-4	Baboon-11	Baboon-10		Baboon-11	Baboon-2	Baboon-11
CCDC13					Baboon-2					Baboon-7
CCDC130	Baboon-11			Baboon-6	Baboon-6			Baboon-4	Baboon-9	Baboon-12
CCDC134							Baboon-5	Baboon-11			Baboon-10
CCDC136		Baboon-1,Baboon-2,Baboon-6,Baboon-4							Baboon-1,Baboon-2,Baboon-6,Baboon-7	Baboon-2,Baboon-4
CCDC137		Baboon-11		Baboon-12	Baboon-1				Baboon-12,Baboon-6
CCDC138		Baboon-1,Baboon-2,Baboon-10		Baboon-10,Baboon-3	Baboon-9,Baboon-12,Baboon-3,Baboon-1,Baboon-2			Baboon-4	Baboon-1,Baboon-9,Baboon-7,Baboon-4	Baboon-1,Baboon-7	Baboon-1
CCDC141	Baboon-10,Baboon-4		Baboon-6,Baboon-10,Baboon-4	Baboon-6,Baboon-10,Baboon-5	Baboon-9,Baboon-2,Baboon-3			Baboon-6			Baboon-12,Baboon-6
CCDC146				Baboon-3	Baboon-1,Baboon-9			Baboon-9
CCDC149	Baboon-11	Baboon-11,Baboon-12,Baboon-8	Baboon-1,Baboon-11	Baboon-12,Baboon-5	Baboon-1,Baboon-12		Baboon-8		Baboon-9,Baboon-2,Baboon-5,Baboon-11	Baboon-9,Baboon-5	Baboon-1,Baboon-6,Baboon-8
CCDC159		Baboon-9		Baboon-11	Baboon-6			Baboon-6	Baboon-6	Baboon-9
CCDC169								Baboon-12,Baboon-6	Baboon-12	Baboon-12
CCDC17						Baboon-12					Baboon-5
CCDC174	Baboon-2	Baboon-11,Baboon-4		Baboon-11	Baboon-1		Baboon-12	Baboon-10
CCDC175		Baboon-11	Baboon-7,Baboon-11,Baboon-2,Baboon-5		Baboon-2					Baboon-11
CCDC180		Baboon-7,Baboon-11	Baboon-9,Baboon-2	Baboon-9,Baboon-6,Baboon-8,Baboon-7,Baboon-2,Baboon-10	Baboon-1,Baboon-12			Baboon-9,Baboon-2	Baboon-2,Baboon-10
CCDC181	Baboon-7,Baboon-12,Baboon-8,Baboon-4	Baboon-10		Baboon-9,Baboon-6,Baboon-7,Baboon-3,Baboon-10	Baboon-7,Baboon-12,Baboon-6,Baboon-3		Baboon-7,Baboon-10,Baboon-3		Baboon-7,Baboon-6	Baboon-7,Baboon-9,Baboon-3,Baboon-4	Baboon-7,Baboon-6,Baboon-10
CCDC184		Baboon-11,Baboon-9,Baboon-8							Baboon-1,Baboon-5
CCDC186	Baboon-11,Baboon-4		Baboon-10		Baboon-8		Baboon-10	Baboon-11	Baboon-11	Baboon-10	Baboon-7,Baboon-10
CCDC191				Baboon-6,Baboon-10	Baboon-1,Baboon-7			Baboon-1			Baboon-10
CCDC198		Baboon-12,Baboon-2,Baboon-5		Baboon-9,Baboon-6,Baboon-4,Baboon-7,Baboon-2,Baboon-10			Baboon-7		Baboon-12,Baboon-5	Baboon-7
CCDC24					Baboon-5			Baboon-8,Baboon-5
CCDC25	Baboon-1,Baboon-10	Baboon-11,Baboon-8	Baboon-4	Baboon-6,Baboon-11,Baboon-8,Baboon-4,Baboon-10	Baboon-1,Baboon-7,Baboon-8	Baboon-8	Baboon-11,Baboon-4	Baboon-8	Baboon-8,Baboon-3	Baboon-11,Baboon-12,Baboon-10
CCDC28A	Baboon-10	Baboon-11,Baboon-10,Baboon-4		Baboon-10				Baboon-11,Baboon-10	Baboon-10	Baboon-10	Baboon-5
CCDC30		Baboon-6,Baboon-12,Baboon-4,Baboon-5,Baboon-1,Baboon-2		Baboon-12,Baboon-6,Baboon-4	Baboon-1,Baboon-12,Baboon-2,Baboon-6			Baboon-4	Baboon-6,Baboon-11,Baboon-12,Baboon-4,Baboon-1,Baboon-2,Baboon-10	Baboon-6,Baboon-11,Baboon-12,Baboon-4,Baboon-1,Baboon-2,Baboon-10	Baboon-1,Baboon-2,Baboon-6,Baboon-5
CCDC39			Baboon-2	Baboon-11	Baboon-1			Baboon-3,Baboon-4	Baboon-9	Baboon-7,Baboon-8,Baboon-3,Baboon-4
CCDC43		Baboon-8	Baboon-8		Baboon-8	Baboon-9	Baboon-7,Baboon-8	Baboon-9	Baboon-1	Baboon-9
CCDC50	Baboon-5	Baboon-7,Baboon-3	Baboon-8	Baboon-9,Baboon-6,Baboon-12,Baboon-8,Baboon-5	Baboon-9,Baboon-12,Baboon-7,Baboon-3,Baboon-2	Baboon-9,Baboon-10,Baboon-3	Baboon-2,Baboon-5	Baboon-9,Baboon-12,Baboon-8,Baboon-4,Baboon-7,Baboon-5,Baboon-3,Baboon-1	Baboon-2,Baboon-8,Baboon-5	Baboon-12,Baboon-8,Baboon-4	Baboon-7,Baboon-2,Baboon-8,Baboon-5
CCDC51		Baboon-6							Baboon-1
CCDC57			Baboon-9,Baboon-2	Baboon-9,Baboon-5						Baboon-1
CCDC6	Baboon-7	Baboon-7,Baboon-8,Baboon-5	Baboon-7	Baboon-7,Baboon-8	Baboon-7,Baboon-5	Baboon-8	Baboon-8	Baboon-7,Baboon-9,Baboon-8,Baboon-5	Baboon-4	Baboon-7,Baboon-8,Baboon-5	Baboon-7
CCDC61		Baboon-8			Baboon-5				Baboon-12,Baboon-4
CCDC66	Baboon-11,Baboon-12	Baboon-8	Baboon-8	Baboon-11,Baboon-12		Baboon-11,Baboon-8,Baboon-4	Baboon-11,Baboon-2	Baboon-11,Baboon-4	Baboon-12,Baboon-4	Baboon-11,Baboon-12,Baboon-8	Baboon-8
CCDC68		Baboon-7,Baboon-9	Baboon-1,Baboon-11,Baboon-2,Baboon-5		Baboon-9,Baboon-6,Baboon-12,Baboon-8,Baboon-7,Baboon-5,Baboon-3,Baboon-2			Baboon-1,Baboon-11,Baboon-9
CCDC69	Baboon-9,Baboon-4,Baboon-3,Baboon-1,Baboon-10	Baboon-3	Baboon-9,Baboon-3,Baboon-4			Baboon-9,Baboon-11,Baboon-4,Baboon-3,Baboon-1,Baboon-10		Baboon-11,Baboon-9,Baboon-4	Baboon-1,Baboon-9,Baboon-7,Baboon-4	Baboon-1,Baboon-9,Baboon-4	Baboon-1,Baboon-11,Baboon-9,Baboon-10
CCDC73								Baboon-1,Baboon-8		Baboon-7,Baboon-10,Baboon-3
CCDC77		Baboon-7,Baboon-11	Baboon-11		Baboon-1			Baboon-11	Baboon-11	Baboon-7,Baboon-11,Baboon-4
CCDC8	Baboon-5	Baboon-7,Baboon-11		Baboon-7	Baboon-1	Baboon-2,Baboon-10
CCDC80			Baboon-1,Baboon-9	Baboon-9	Baboon-9			Baboon-11			Baboon-7,Baboon-9
CCDC82		Baboon-7,Baboon-4	Baboon-1,Baboon-9			Baboon-1		Baboon-1,Baboon-8,Baboon-10,Baboon-4	Baboon-5	Baboon-8	Baboon-1
CCDC84		Baboon-12,Baboon-8,Baboon-7,Baboon-5,Baboon-3,Baboon-1,Baboon-10	Baboon-7,Baboon-12	Baboon-12	Baboon-12,Baboon-8,Baboon-7,Baboon-3,Baboon-1	Baboon-1,Baboon-12,Baboon-8	Baboon-2	Baboon-12,Baboon-8,Baboon-7,Baboon-5,Baboon-3,Baboon-1,Baboon-10	Baboon-6,Baboon-12,Baboon-7,Baboon-3,Baboon-1,Baboon-10	Baboon-6,Baboon-12,Baboon-8,Baboon-7,Baboon-5,Baboon-3,Baboon-1,Baboon-10	Baboon-7,Baboon-12,Baboon-10,Baboon-5
CCDC85A		Baboon-12,Baboon-9							Baboon-7,Baboon-2,Baboon-10
CCDC86		Baboon-1,Baboon-3		Baboon-3	Baboon-6	Baboon-1			Baboon-5	Baboon-6
CCDC88A		Baboon-10	Baboon-9			Baboon-10			Baboon-7	Baboon-9
CCDC88B								Baboon-5	Baboon-1	Baboon-1
CCDC88C			Baboon-9	Baboon-3				Baboon-6			Baboon-6
CCDC9								Baboon-2			Baboon-2
CCDC91		Baboon-1,Baboon-9,Baboon-7	Baboon-7,Baboon-12		Baboon-1	Baboon-7		Baboon-1	Baboon-1,Baboon-12,Baboon-9	Baboon-11	Baboon-9
CCDC92		Baboon-1,Baboon-11,Baboon-9							Baboon-4	Baboon-7
CCDC93	Baboon-5,Baboon-7,Baboon-3,Baboon-4		Baboon-1,Baboon-9	Baboon-9	Baboon-11	Baboon-9,Baboon-2		Baboon-12	Baboon-12	Baboon-10	Baboon-7
CCDC97	Baboon-1	Baboon-1,Baboon-11,Baboon-7,Baboon-8		Baboon-12	Baboon-7,Baboon-8,Baboon-3	Baboon-1		Baboon-12	Baboon-10	Baboon-6	Baboon-8
CCDC9B	Baboon-8			Baboon-11		Baboon-1,Baboon-12		Baboon-8	Baboon-12
CCER2			Baboon-11,Baboon-2	Baboon-7,Baboon-12		Baboon-2,Baboon-10		Baboon-7,Baboon-11,Baboon-10,Baboon-5	Baboon-9,Baboon-6,Baboon-5	Baboon-2
CCHCR1	Baboon-9	Baboon-11,Baboon-4	Baboon-1	Baboon-6				Baboon-10		Baboon-9,Baboon-10
CCK		Baboon-8								Baboon-4
CCKBR		Baboon-9								Baboon-1,Baboon-7
CCL11			Baboon-11					Baboon-9
CCL13			Baboon-12,Baboon-4		Baboon-2						Baboon-7,Baboon-12,Baboon-2,Baboon-8
CCL18			Baboon-9,Baboon-6,Baboon-3		Baboon-1,Baboon-12,Baboon-6,Baboon-3
CCL19				Baboon-10				Baboon-1
CCL2					Baboon-12			Baboon-1,Baboon-12,Baboon-2
CCL21			Baboon-1		Baboon-1			Baboon-1			Baboon-1
CCL24			Baboon-2		Baboon-2
CCL25			Baboon-6	Baboon-6						Baboon-9,Baboon-4
CCL27		Baboon-6								Baboon-6
CCL5	Baboon-9,Baboon-10,Baboon-5		Baboon-9,Baboon-6,Baboon-8,Baboon-4,Baboon-5,Baboon-10	Baboon-5	Baboon-9,Baboon-6,Baboon-8,Baboon-5			Baboon-9,Baboon-6,Baboon-8,Baboon-4,Baboon-5,Baboon-10			Baboon-9,Baboon-8,Baboon-5
CCM2		Baboon-1,Baboon-12,Baboon-2		Baboon-11	Baboon-2			Baboon-1,Baboon-12,Baboon-2,Baboon-6	Baboon-1,Baboon-11,Baboon-9,Baboon-12	Baboon-2,Baboon-4	Baboon-2
CCM2L	Baboon-7,Baboon-3	Baboon-8	Baboon-5	Baboon-7,Baboon-3	Baboon-9,Baboon-8,Baboon-7,Baboon-5,Baboon-3,Baboon-2	Baboon-7,Baboon-5		Baboon-5,Baboon-7,Baboon-8,Baboon-3	Baboon-5,Baboon-3	Baboon-5	Baboon-7,Baboon-2,Baboon-8,Baboon-5
CCN1	Baboon-9			Baboon-3	Baboon-8,Baboon-3
CCN2	Baboon-6			Baboon-6,Baboon-10,Baboon-5	Baboon-6,Baboon-8,Baboon-5			Baboon-6,Baboon-8,Baboon-5		Baboon-6	Baboon-11,Baboon-6
CCN4					Baboon-9,Baboon-11,Baboon-8,Baboon-7,Baboon-3			Baboon-2,Baboon-3
CCNA2					Baboon-2			Baboon-7,Baboon-2,Baboon-6	Baboon-2	Baboon-11,Baboon-2,Baboon-6
CCNB1IP1	Baboon-1,Baboon-7	Baboon-1,Baboon-7	Baboon-1,Baboon-7		Baboon-1,Baboon-7	Baboon-1,Baboon-7	Baboon-2	Baboon-2	Baboon-1,Baboon-2,Baboon-7	Baboon-1,Baboon-2	Baboon-1,Baboon-2,Baboon-7
CCNC	Baboon-7,Baboon-11	Baboon-7,Baboon-11	Baboon-7,Baboon-11	Baboon-7,Baboon-11	Baboon-7,Baboon-11	Baboon-7,Baboon-11	Baboon-7,Baboon-11	Baboon-7,Baboon-11	Baboon-7,Baboon-11	Baboon-7,Baboon-11	Baboon-7,Baboon-11
CCND1	Baboon-4				Baboon-3		Baboon-11
CCND2	Baboon-7,Baboon-12,Baboon-3	Baboon-12,Baboon-2	Baboon-7				Baboon-10	Baboon-11,Baboon-12	Baboon-12,Baboon-9,Baboon-3	Baboon-12,Baboon-10
CCND3								Baboon-5			Baboon-5
CCNDBP1			Baboon-2	Baboon-9							Baboon-1
CCNG1	Baboon-9,Baboon-11,Baboon-12,Baboon-8,Baboon-4,Baboon-7,Baboon-5,Baboon-3,Baboon-1,Baboon-2,Baboon-10	Baboon-9,Baboon-11,Baboon-12,Baboon-8,Baboon-4,Baboon-7,Baboon-5,Baboon-3,Baboon-2,Baboon-10	Baboon-9,Baboon-11,Baboon-12,Baboon-8,Baboon-4,Baboon-7,Baboon-5,Baboon-3,Baboon-2,Baboon-10	Baboon-9,Baboon-11,Baboon-12,Baboon-8,Baboon-4,Baboon-7,Baboon-5,Baboon-3,Baboon-2,Baboon-10	Baboon-9,Baboon-11,Baboon-12,Baboon-8,Baboon-7,Baboon-5,Baboon-3,Baboon-2	Baboon-9,Baboon-11,Baboon-12,Baboon-8,Baboon-4,Baboon-7,Baboon-5,Baboon-3,Baboon-1,Baboon-2,Baboon-10	Baboon-9,Baboon-11,Baboon-12,Baboon-8,Baboon-4,Baboon-7,Baboon-5,Baboon-3,Baboon-2,Baboon-10	Baboon-9,Baboon-11,Baboon-12,Baboon-8,Baboon-4,Baboon-7,Baboon-5,Baboon-3,Baboon-2,Baboon-10	Baboon-9,Baboon-11,Baboon-12,Baboon-8,Baboon-4,Baboon-7,Baboon-5,Baboon-3,Baboon-2,Baboon-10	Baboon-9,Baboon-11,Baboon-12,Baboon-8,Baboon-4,Baboon-7,Baboon-5,Baboon-3,Baboon-2,Baboon-10	Baboon-9,Baboon-11,Baboon-12,Baboon-8,Baboon-7,Baboon-5,Baboon-2,Baboon-10
CCNG2					Baboon-9					Baboon-4
CCNH	Baboon-8	Baboon-11	Baboon-10	Baboon-6		Baboon-1			Baboon-1,Baboon-10	Baboon-10	Baboon-8
CCNI		Baboon-1,Baboon-11	Baboon-2	Baboon-11,Baboon-9	Baboon-1,Baboon-9	Baboon-11	Baboon-1		Baboon-11	Baboon-1,Baboon-11,Baboon-9
CCNI2					Baboon-1					Baboon-12
CCNK			Baboon-2							Baboon-12
CCNL1	Baboon-7	Baboon-2,Baboon-10	Baboon-8,Baboon-4,Baboon-7,Baboon-5,Baboon-2,Baboon-10		Baboon-5		Baboon-2,Baboon-10,Baboon-4	Baboon-6,Baboon-8,Baboon-4,Baboon-1,Baboon-2,Baboon-10			Baboon-6,Baboon-10,Baboon-5
CCNL2	Baboon-6,Baboon-11,Baboon-12,Baboon-8,Baboon-4,Baboon-7,Baboon-5,Baboon-3,Baboon-1,Baboon-2,Baboon-10	Baboon-9,Baboon-6,Baboon-11,Baboon-12,Baboon-8,Baboon-4,Baboon-7,Baboon-5,Baboon-3,Baboon-1,Baboon-2,Baboon-10	Baboon-9,Baboon-6,Baboon-11,Baboon-12,Baboon-8,Baboon-4,Baboon-7,Baboon-5,Baboon-3,Baboon-1,Baboon-2,Baboon-10	Baboon-6,Baboon-11,Baboon-12,Baboon-8,Baboon-4,Baboon-7,Baboon-5,Baboon-3,Baboon-2,Baboon-10	Baboon-6,Baboon-11,Baboon-12,Baboon-8,Baboon-7,Baboon-5,Baboon-3,Baboon-1,Baboon-2	Baboon-9,Baboon-11,Baboon-12,Baboon-8,Baboon-4,Baboon-7,Baboon-5,Baboon-3,Baboon-1,Baboon-2,Baboon-10	Baboon-11,Baboon-12,Baboon-8,Baboon-4,Baboon-7,Baboon-5,Baboon-3,Baboon-1,Baboon-2,Baboon-10	Baboon-9,Baboon-6,Baboon-11,Baboon-12,Baboon-8,Baboon-4,Baboon-7,Baboon-5,Baboon-3,Baboon-1,Baboon-2,Baboon-10	Baboon-6,Baboon-11,Baboon-12,Baboon-8,Baboon-4,Baboon-7,Baboon-5,Baboon-3,Baboon-1,Baboon-2,Baboon-10	Baboon-6,Baboon-11,Baboon-12,Baboon-8,Baboon-4,Baboon-7,Baboon-5,Baboon-3,Baboon-1,Baboon-2,Baboon-10	Baboon-6,Baboon-11,Baboon-12,Baboon-8,Baboon-7,Baboon-5,Baboon-1,Baboon-2,Baboon-10
CCNT1	Baboon-6	Baboon-7,Baboon-12		Baboon-7,Baboon-3		Baboon-10		Baboon-3		Baboon-7,Baboon-8	Baboon-1,Baboon-9
CCNT2		Baboon-12		Baboon-12	Baboon-7,Baboon-3	Baboon-3		Baboon-4			Baboon-12,Baboon-8
CCNY		Baboon-7,Baboon-11,Baboon-9,Baboon-12	Baboon-11,Baboon-2,Baboon-4	Baboon-9,Baboon-2,Baboon-11	Baboon-7,Baboon-9,Baboon-2,Baboon-3		Baboon-2	Baboon-11		Baboon-9	Baboon-7
CCNYL1	Baboon-9,Baboon-11,Baboon-12,Baboon-8,Baboon-4	Baboon-2,Baboon-4	Baboon-9,Baboon-11,Baboon-12,Baboon-4,Baboon-2	Baboon-9,Baboon-6,Baboon-11,Baboon-12,Baboon-4,Baboon-5,Baboon-2	Baboon-9,Baboon-2,Baboon-8,Baboon-12	Baboon-11,Baboon-12,Baboon-4,Baboon-3,Baboon-2	Baboon-12,Baboon-2,Baboon-10	Baboon-9,Baboon-6,Baboon-11,Baboon-12,Baboon-4,Baboon-2,Baboon-10	Baboon-11,Baboon-12,Baboon-10,Baboon-4	Baboon-9,Baboon-6,Baboon-11,Baboon-4,Baboon-2	Baboon-11,Baboon-9
CCP110		Baboon-9,Baboon-6,Baboon-11,Baboon-12,Baboon-8,Baboon-4,Baboon-7,Baboon-5,Baboon-3,Baboon-1,Baboon-2,Baboon-10	Baboon-9,Baboon-11,Baboon-12,Baboon-8,Baboon-4,Baboon-7,Baboon-5,Baboon-3,Baboon-2,Baboon-10	Baboon-11,Baboon-12,Baboon-8	Baboon-9,Baboon-6,Baboon-11,Baboon-12,Baboon-8,Baboon-7,Baboon-5,Baboon-3,Baboon-1,Baboon-2			Baboon-9,Baboon-6,Baboon-11,Baboon-12,Baboon-8,Baboon-4,Baboon-7,Baboon-5,Baboon-3,Baboon-1,Baboon-2,Baboon-10	Baboon-9,Baboon-6,Baboon-11,Baboon-12,Baboon-8,Baboon-4,Baboon-7,Baboon-5,Baboon-3,Baboon-1,Baboon-2,Baboon-10	Baboon-9,Baboon-6,Baboon-11,Baboon-12,Baboon-8,Baboon-4,Baboon-7,Baboon-5,Baboon-3,Baboon-1,Baboon-2,Baboon-10	Baboon-9,Baboon-11,Baboon-12,Baboon-8,Baboon-7,Baboon-5,Baboon-1
CCR1			Baboon-7,Baboon-3		Baboon-5			Baboon-5,Baboon-6,Baboon-10,Baboon-3			Baboon-7
CCR6			Baboon-1,Baboon-11		Baboon-11			Baboon-10
CCRL2			Baboon-1,Baboon-3,Baboon-4					Baboon-1
CCS			Baboon-1						Baboon-10
CCSAP		Baboon-12,Baboon-10,Baboon-4	Baboon-5		Baboon-11,Baboon-6,Baboon-5			Baboon-12,Baboon-4	Baboon-11,Baboon-10	Baboon-11,Baboon-12,Baboon-6	Baboon-7,Baboon-11,Baboon-12
CCSER1		Baboon-5		Baboon-6,Baboon-5				Baboon-11
CCSER2		Baboon-2	Baboon-12,Baboon-2		Baboon-9,Baboon-2	Baboon-1		Baboon-1,Baboon-2	Baboon-1,Baboon-2,Baboon-10	Baboon-12,Baboon-2,Baboon-6	Baboon-2
CCT3				Baboon-8				Baboon-3	Baboon-11	Baboon-7
CCT5		Baboon-1,Baboon-10,Baboon-5	Baboon-9,Baboon-10,Baboon-5			Baboon-1		Baboon-9		Baboon-9,Baboon-5	Baboon-1,Baboon-12,Baboon-10,Baboon-5
CCT6A	Baboon-3			Baboon-2,Baboon-4				Baboon-4		Baboon-3
CCT7	Baboon-11	Baboon-11,Baboon-3	Baboon-9	Baboon-9		Baboon-1,Baboon-9	Baboon-9		Baboon-3	Baboon-1,Baboon-11,Baboon-9,Baboon-3	Baboon-1,Baboon-9
CCT8						Baboon-12,Baboon-10				Baboon-1
CCZ1	Baboon-7,Baboon-10,Baboon-4	Baboon-7,Baboon-12,Baboon-5	Baboon-9,Baboon-6,Baboon-8,Baboon-4,Baboon-7	Baboon-9,Baboon-6,Baboon-11,Baboon-12,Baboon-8,Baboon-4,Baboon-7,Baboon-5,Baboon-3,Baboon-2,Baboon-10	Baboon-1,Baboon-9,Baboon-6,Baboon-7	Baboon-5,Baboon-3	Baboon-7,Baboon-11,Baboon-12,Baboon-8	Baboon-9,Baboon-6,Baboon-11,Baboon-12,Baboon-8,Baboon-4,Baboon-7,Baboon-5,Baboon-3,Baboon-1,Baboon-10	Baboon-7,Baboon-9,Baboon-6,Baboon-10	Baboon-1,Baboon-6,Baboon-8,Baboon-4	Baboon-7,Baboon-6,Baboon-5
CD101					Baboon-11,Baboon-9			Baboon-8,Baboon-4		Baboon-7
CD109			Baboon-7	Baboon-7,Baboon-11,Baboon-12,Baboon-10	Baboon-1,Baboon-11,Baboon-2			Baboon-2			Baboon-1,Baboon-10
CD151	Baboon-9,Baboon-6,Baboon-12,Baboon-4,Baboon-5,Baboon-1	Baboon-5	Baboon-9,Baboon-6,Baboon-4,Baboon-7,Baboon-3,Baboon-1,Baboon-2,Baboon-10	Baboon-3,Baboon-4	Baboon-9,Baboon-7,Baboon-5,Baboon-1,Baboon-2	Baboon-1,Baboon-9,Baboon-7	Baboon-10	Baboon-9,Baboon-10	Baboon-6,Baboon-4	Baboon-2,Baboon-3	Baboon-1,Baboon-9,Baboon-2,Baboon-6
CD163			Baboon-11,Baboon-3	Baboon-3	Baboon-11,Baboon-3			Baboon-11,Baboon-3
CD163L1		Baboon-3	Baboon-8,Baboon-3					Baboon-11,Baboon-3			Baboon-7,Baboon-2
CD164	Baboon-11,Baboon-12		Baboon-1,Baboon-11,Baboon-2,Baboon-3	Baboon-12,Baboon-8	Baboon-1,Baboon-11,Baboon-2	Baboon-3	Baboon-1	Baboon-1,Baboon-11,Baboon-10	Baboon-5	Baboon-1,Baboon-11,Baboon-8	Baboon-1,Baboon-2
CD177					Baboon-9,Baboon-12,Baboon-8,Baboon-5,Baboon-1,Baboon-2			Baboon-9,Baboon-11,Baboon-8,Baboon-4,Baboon-5,Baboon-3,Baboon-1,Baboon-2
CD180				Baboon-3				Baboon-9,Baboon-12,Baboon-8,Baboon-4,Baboon-1,Baboon-10			Baboon-5
CD1A					Baboon-9,Baboon-6,Baboon-11,Baboon-12,Baboon-8,Baboon-7,Baboon-5,Baboon-3,Baboon-1,Baboon-2			Baboon-12			Baboon-6,Baboon-8,Baboon-7,Baboon-1,Baboon-10
CD1B					Baboon-9,Baboon-8,Baboon-3			Baboon-9,Baboon-8
CD1C					Baboon-7,Baboon-9,Baboon-8			Baboon-9,Baboon-8,Baboon-4,Baboon-5,Baboon-3,Baboon-2			Baboon-6,Baboon-8
CD1D	Baboon-3		Baboon-12		Baboon-9,Baboon-5	Baboon-9		Baboon-7,Baboon-3			Baboon-11,Baboon-8,Baboon-10,Baboon-5
CD2			Baboon-6			Baboon-5	Baboon-4	Baboon-11,Baboon-8,Baboon-4,Baboon-1,Baboon-2			Baboon-2
CD200			Baboon-6,Baboon-10					Baboon-10		Baboon-8
CD207			Baboon-2		Baboon-11,Baboon-9,Baboon-12,Baboon-3
CD209			Baboon-1,Baboon-11,Baboon-7,Baboon-3			Baboon-3		Baboon-1,Baboon-11,Baboon-7,Baboon-3			Baboon-1
CD22			Baboon-8,Baboon-7,Baboon-3,Baboon-2,Baboon-10		Baboon-7,Baboon-11,Baboon-2,Baboon-8			Baboon-8,Baboon-4,Baboon-5,Baboon-3,Baboon-1,Baboon-2,Baboon-10	Baboon-11,Baboon-12,Baboon-6,Baboon-3	Baboon-1
CD226			Baboon-2	Baboon-7,Baboon-2	Baboon-1			Baboon-11,Baboon-8,Baboon-4,Baboon-5,Baboon-3,Baboon-1	Baboon-7		Baboon-1,Baboon-5
CD24		Baboon-6,Baboon-11,Baboon-12,Baboon-8,Baboon-4,Baboon-7,Baboon-3,Baboon-2	Baboon-11,Baboon-12,Baboon-4,Baboon-7,Baboon-3	Baboon-6,Baboon-11,Baboon-12,Baboon-8,Baboon-4,Baboon-7,Baboon-3,Baboon-2	Baboon-6,Baboon-11,Baboon-12,Baboon-8,Baboon-7,Baboon-3,Baboon-1,Baboon-2		Baboon-9,Baboon-11,Baboon-12,Baboon-8,Baboon-4,Baboon-7,Baboon-3,Baboon-2	Baboon-6,Baboon-11,Baboon-12,Baboon-8,Baboon-4,Baboon-7,Baboon-3,Baboon-1,Baboon-2	Baboon-3	Baboon-6,Baboon-11,Baboon-8,Baboon-4,Baboon-3,Baboon-2
CD244					Baboon-2,Baboon-8			Baboon-12,Baboon-8,Baboon-4,Baboon-5,Baboon-1,Baboon-2,Baboon-10
CD247			Baboon-11					Baboon-1,Baboon-11
CD27	Baboon-10		Baboon-4		Baboon-3			Baboon-12,Baboon-6
CD274	Baboon-11,Baboon-9				Baboon-3			Baboon-8			Baboon-8,Baboon-5
CD276		Baboon-12,Baboon-2			Baboon-2,Baboon-3	Baboon-12,Baboon-2		Baboon-12	Baboon-3	Baboon-2
CD2AP	Baboon-3		Baboon-7	Baboon-9		Baboon-12		Baboon-1		Baboon-8
CD2BP2		Baboon-1,Baboon-9,Baboon-6			Baboon-2	Baboon-1		Baboon-9,Baboon-2,Baboon-6,Baboon-10		Baboon-10	Baboon-1,Baboon-9
CD300A			Baboon-9		Baboon-12			Baboon-9,Baboon-8
CD300E					Baboon-12				Baboon-6,Baboon-10	Baboon-9,Baboon-11,Baboon-8,Baboon-4,Baboon-2,Baboon-10
CD300LF			Baboon-1,Baboon-9,Baboon-6,Baboon-8		Baboon-11,Baboon-9,Baboon-6,Baboon-3			Baboon-9,Baboon-6,Baboon-11,Baboon-7,Baboon-3,Baboon-1	Baboon-9
CD300LG	Baboon-6,Baboon-4		Baboon-9	Baboon-4	Baboon-9,Baboon-6,Baboon-5,Baboon-3,Baboon-2	Baboon-5	Baboon-9	Baboon-9,Baboon-6,Baboon-12,Baboon-8,Baboon-4,Baboon-7,Baboon-5,Baboon-3,Baboon-1,Baboon-2,Baboon-10			Baboon-12,Baboon-6,Baboon-10,Baboon-5
CD302	Baboon-10,Baboon-5	Baboon-5	Baboon-9,Baboon-4	Baboon-10	Baboon-11,Baboon-9			Baboon-12,Baboon-6	Baboon-12		Baboon-11,Baboon-9
CD33					Baboon-9			Baboon-7
CD36	Baboon-9,Baboon-6,Baboon-11,Baboon-12,Baboon-8,Baboon-4,Baboon-7,Baboon-3,Baboon-1,Baboon-2,Baboon-10		Baboon-9,Baboon-6,Baboon-11,Baboon-12,Baboon-4,Baboon-7,Baboon-3,Baboon-10		Baboon-9,Baboon-6,Baboon-11,Baboon-12,Baboon-8,Baboon-7,Baboon-3,Baboon-1,Baboon-2	Baboon-9,Baboon-11,Baboon-12,Baboon-8,Baboon-4,Baboon-7,Baboon-3,Baboon-1,Baboon-2,Baboon-10	Baboon-9,Baboon-11,Baboon-12,Baboon-4,Baboon-1,Baboon-2	Baboon-9,Baboon-6,Baboon-11,Baboon-12,Baboon-8,Baboon-7,Baboon-3,Baboon-1,Baboon-10		Baboon-8	Baboon-9,Baboon-6,Baboon-11,Baboon-12,Baboon-8,Baboon-7,Baboon-1,Baboon-2,Baboon-10
CD37							Baboon-8		Baboon-6
CD38	Baboon-6,Baboon-12,Baboon-8,Baboon-7,Baboon-3,Baboon-1,Baboon-2,Baboon-10	Baboon-6,Baboon-11,Baboon-12,Baboon-8,Baboon-7,Baboon-5,Baboon-3,Baboon-1,Baboon-2,Baboon-10	Baboon-6,Baboon-11,Baboon-12,Baboon-8,Baboon-4,Baboon-7,Baboon-5,Baboon-3,Baboon-1,Baboon-2	Baboon-6,Baboon-11,Baboon-12,Baboon-8,Baboon-4,Baboon-7,Baboon-5,Baboon-3,Baboon-2,Baboon-10	Baboon-6,Baboon-11,Baboon-12,Baboon-8,Baboon-7,Baboon-5,Baboon-3,Baboon-1,Baboon-2	Baboon-11,Baboon-12,Baboon-8,Baboon-4,Baboon-7,Baboon-3,Baboon-1,Baboon-2,Baboon-10		Baboon-6,Baboon-11,Baboon-12,Baboon-8,Baboon-4,Baboon-7,Baboon-5,Baboon-3,Baboon-1,Baboon-2,Baboon-10	Baboon-6,Baboon-11,Baboon-12,Baboon-8,Baboon-4,Baboon-7,Baboon-3,Baboon-1,Baboon-2,Baboon-10	Baboon-6,Baboon-12,Baboon-8,Baboon-7,Baboon-5,Baboon-3,Baboon-1,Baboon-2,Baboon-10	Baboon-6,Baboon-11,Baboon-12,Baboon-8,Baboon-7,Baboon-5,Baboon-1,Baboon-2,Baboon-10
CD3EAP	Baboon-8		Baboon-1	Baboon-2	Baboon-1	Baboon-1		Baboon-9,Baboon-5	Baboon-2,Baboon-8,Baboon-5
CD3G			Baboon-3				Baboon-4
CD4	Baboon-6,Baboon-3		Baboon-2	Baboon-6							Baboon-6
CD40				Baboon-12,Baboon-9	Baboon-2,Baboon-6			Baboon-12,Baboon-2			Baboon-6
CD44	Baboon-6	Baboon-5			Baboon-6,Baboon-8		Baboon-2,Baboon-4	Baboon-2,Baboon-5		Baboon-11	Baboon-5
CD48	Baboon-4		Baboon-9,Baboon-5,Baboon-4	Baboon-4	Baboon-12		Baboon-4	Baboon-6,Baboon-12,Baboon-4,Baboon-5,Baboon-3	Baboon-2	Baboon-6,Baboon-4	Baboon-5
CD52		Baboon-11	Baboon-11	Baboon-11	Baboon-11			Baboon-11	Baboon-11	Baboon-11	Baboon-11
CD53				Baboon-2	Baboon-11	Baboon-11		Baboon-1,Baboon-12,Baboon-8,Baboon-10		Baboon-5	Baboon-2,Baboon-5
CD55		Baboon-3			Baboon-1,Baboon-7,Baboon-3	Baboon-5,Baboon-7,Baboon-10,Baboon-3		Baboon-6,Baboon-8,Baboon-10,Baboon-5	Baboon-11,Baboon-8	Baboon-5	Baboon-11,Baboon-10,Baboon-5
CD58			Baboon-9,Baboon-2,Baboon-5,Baboon-11	Baboon-9,Baboon-6,Baboon-11,Baboon-2,Baboon-10	Baboon-9,Baboon-2,Baboon-6			Baboon-11,Baboon-12,Baboon-5,Baboon-3,Baboon-2	Baboon-2,Baboon-5		Baboon-9,Baboon-6,Baboon-12,Baboon-7,Baboon-2,Baboon-10
CD59	Baboon-7,Baboon-11	Baboon-11,Baboon-12,Baboon-10	Baboon-7,Baboon-2	Baboon-2,Baboon-3	Baboon-11,Baboon-9,Baboon-3	Baboon-11,Baboon-10	Baboon-11,Baboon-10	Baboon-2,Baboon-6	Baboon-11,Baboon-12	Baboon-11,Baboon-9,Baboon-6	Baboon-6
CD5L		Baboon-4	Baboon-6		Baboon-5,Baboon-6,Baboon-8,Baboon-3			Baboon-9,Baboon-11,Baboon-8,Baboon-4,Baboon-7,Baboon-2,Baboon-10	Baboon-10		Baboon-6,Baboon-8,Baboon-7,Baboon-5,Baboon-2,Baboon-10
CD6			Baboon-9,Baboon-8,Baboon-4,Baboon-5,Baboon-10		Baboon-12,Baboon-8,Baboon-5			Baboon-9,Baboon-8,Baboon-5,Baboon-3,Baboon-1,Baboon-2
CD69			Baboon-6,Baboon-11,Baboon-4,Baboon-1,Baboon-10					Baboon-6,Baboon-11,Baboon-8,Baboon-4,Baboon-1,Baboon-10
CD72			Baboon-1,Baboon-5,Baboon-3					Baboon-9,Baboon-8,Baboon-5,Baboon-3,Baboon-1			Baboon-5
CD79A			Baboon-10					Baboon-10
CD82	Baboon-5,Baboon-12,Baboon-3	Baboon-5,Baboon-6,Baboon-3	Baboon-6,Baboon-11,Baboon-12,Baboon-8,Baboon-4	Baboon-11	Baboon-11,Baboon-6	Baboon-11	Baboon-11,Baboon-3	Baboon-11,Baboon-12,Baboon-8,Baboon-5,Baboon-3	Baboon-12,Baboon-9,Baboon-10,Baboon-5	Baboon-5	Baboon-1,Baboon-5
CD83		Baboon-7,Baboon-11,Baboon-9,Baboon-5	Baboon-7,Baboon-11,Baboon-2,Baboon-4	Baboon-9,Baboon-6	Baboon-12			Baboon-9,Baboon-12,Baboon-7,Baboon-1,Baboon-2	Baboon-12	Baboon-12,Baboon-6	Baboon-7
CD84			Baboon-1,Baboon-11,Baboon-9,Baboon-12		Baboon-1,Baboon-12,Baboon-9,Baboon-8			Baboon-9,Baboon-2,Baboon-6,Baboon-12			Baboon-1,Baboon-9,Baboon-2,Baboon-11
CD86			Baboon-4					Baboon-2,Baboon-6
CD8A		Baboon-9			Baboon-8			Baboon-9,Baboon-4			Baboon-2,Baboon-10
CD8B			Baboon-9,Baboon-4		Baboon-7,Baboon-2			Baboon-8
CD9			Baboon-12,Baboon-10	Baboon-12,Baboon-6	Baboon-12,Baboon-6					Baboon-11
CD93		Baboon-1	Baboon-7		Baboon-11,Baboon-12,Baboon-5,Baboon-1,Baboon-2			Baboon-7,Baboon-5,Baboon-4
CD96					Baboon-7,Baboon-12			Baboon-7
CDA					Baboon-1	Baboon-1
CDADC1						Baboon-12			Baboon-11
CDAN1			Baboon-12						Baboon-6
CDC14A				Baboon-4						Baboon-11
CDC14B	Baboon-11,Baboon-12,Baboon-10,Baboon-3	Baboon-6,Baboon-11,Baboon-4,Baboon-5,Baboon-10	Baboon-6,Baboon-11,Baboon-12,Baboon-5,Baboon-3,Baboon-1	Baboon-5,Baboon-11,Baboon-3	Baboon-1,Baboon-6,Baboon-5,Baboon-3	Baboon-10,Baboon-3,Baboon-4	Baboon-5,Baboon-3	Baboon-9,Baboon-6,Baboon-11,Baboon-12,Baboon-5,Baboon-3,Baboon-1	Baboon-1,Baboon-10,Baboon-5,Baboon-4	Baboon-6,Baboon-11,Baboon-4,Baboon-5,Baboon-1	Baboon-9,Baboon-6,Baboon-12,Baboon-5,Baboon-1
CDC16					Baboon-7						Baboon-7
CDC25A	Baboon-11		Baboon-2					Baboon-6
CDC25B		Baboon-7,Baboon-6,Baboon-10	Baboon-7		Baboon-6,Baboon-3			Baboon-2	Baboon-7	Baboon-7,Baboon-6	Baboon-7
CDC37			Baboon-10						Baboon-12
CDC42	Baboon-9,Baboon-6,Baboon-10,Baboon-4	Baboon-9,Baboon-6,Baboon-4,Baboon-1,Baboon-10	Baboon-9,Baboon-6,Baboon-12,Baboon-4,Baboon-10	Baboon-9,Baboon-6,Baboon-10,Baboon-4	Baboon-9,Baboon-6	Baboon-9,Baboon-10,Baboon-4	Baboon-9,Baboon-10,Baboon-4	Baboon-9,Baboon-6,Baboon-11,Baboon-4,Baboon-1,Baboon-10	Baboon-9,Baboon-6,Baboon-4,Baboon-7,Baboon-1,Baboon-10	Baboon-9,Baboon-6,Baboon-12,Baboon-4,Baboon-7,Baboon-10	Baboon-9,Baboon-6,Baboon-10
CDC42BPA	Baboon-10	Baboon-6,Baboon-4	Baboon-11,Baboon-9	Baboon-10	Baboon-9	Baboon-1,Baboon-9
CDC42BPB	Baboon-11,Baboon-8,Baboon-4,Baboon-5,Baboon-1,Baboon-10	Baboon-11,Baboon-8,Baboon-4,Baboon-5,Baboon-1,Baboon-2,Baboon-10	Baboon-11,Baboon-8,Baboon-4,Baboon-5,Baboon-1,Baboon-2,Baboon-10	Baboon-11,Baboon-8,Baboon-4,Baboon-5,Baboon-2,Baboon-10	Baboon-11,Baboon-8,Baboon-5,Baboon-1,Baboon-2	Baboon-11,Baboon-8,Baboon-4,Baboon-5,Baboon-1,Baboon-2,Baboon-10	Baboon-2,Baboon-4	Baboon-11,Baboon-8,Baboon-4,Baboon-5,Baboon-1,Baboon-2,Baboon-10	Baboon-11,Baboon-8,Baboon-4,Baboon-5,Baboon-1,Baboon-2,Baboon-10	Baboon-11,Baboon-8,Baboon-4,Baboon-5,Baboon-1,Baboon-2,Baboon-10	Baboon-11,Baboon-8,Baboon-5,Baboon-1,Baboon-2,Baboon-10
CDC42BPG			Baboon-2,Baboon-6,Baboon-4		Baboon-1,Baboon-2,Baboon-6,Baboon-7		Baboon-4	Baboon-12,Baboon-6,Baboon-4
CDC42EP3	Baboon-1,Baboon-10,Baboon-3	Baboon-11	Baboon-10			Baboon-1,Baboon-10,Baboon-3	Baboon-9	Baboon-1,Baboon-10			Baboon-2,Baboon-10
CDC42EP4	Baboon-7	Baboon-7	Baboon-6	Baboon-12	Baboon-5		Baboon-4		Baboon-10	Baboon-11	Baboon-11,Baboon-12
CDC42EP5	Baboon-12		Baboon-1,Baboon-11,Baboon-12,Baboon-10	Baboon-11				Baboon-12			Baboon-11
CDC42SE1	Baboon-10		Baboon-9,Baboon-3,Baboon-4	Baboon-10		Baboon-4	Baboon-5	Baboon-9	Baboon-10	Baboon-2,Baboon-5,Baboon-4	Baboon-1,Baboon-2,Baboon-5
CDC42SE2	Baboon-3	Baboon-11,Baboon-8,Baboon-4,Baboon-5,Baboon-3	Baboon-1,Baboon-12,Baboon-2,Baboon-3	Baboon-12	Baboon-7,Baboon-12,Baboon-2	Baboon-5,Baboon-12,Baboon-3	Baboon-2	Baboon-4,Baboon-7,Baboon-5,Baboon-3,Baboon-2	Baboon-8,Baboon-10,Baboon-3	Baboon-11,Baboon-12,Baboon-7,Baboon-3,Baboon-2	Baboon-2,Baboon-5
CDC5L			Baboon-7						Baboon-7
CDC6			Baboon-9,Baboon-2,Baboon-10					Baboon-9,Baboon-2,Baboon-10
CDC73			Baboon-1						Baboon-7	Baboon-1
CDCA7			Baboon-6					Baboon-1,Baboon-6
CDCA7L		Baboon-1	Baboon-2							Baboon-6	Baboon-8
CDCA8		Baboon-7,Baboon-2	Baboon-5,Baboon-4		Baboon-2			Baboon-7,Baboon-5,Baboon-4
CDCP1			Baboon-2		Baboon-6
CDH1			Baboon-2,Baboon-4	Baboon-4	Baboon-11,Baboon-2		Baboon-9,Baboon-10	Baboon-5			Baboon-2
CDH12		Baboon-8,Baboon-10								Baboon-11,Baboon-10,Baboon-4
CDH13	Baboon-12,Baboon-5	Baboon-1	Baboon-9,Baboon-3		Baboon-1,Baboon-9,Baboon-5,Baboon-3	Baboon-5,Baboon-9,Baboon-3		Baboon-5	Baboon-6		Baboon-5
CDH18		Baboon-12								Baboon-5,Baboon-3
CDH2	Baboon-7,Baboon-10	Baboon-11,Baboon-3		Baboon-9,Baboon-2,Baboon-3			Baboon-5		Baboon-7	Baboon-7,Baboon-5
CDH20		Baboon-2							Baboon-1	Baboon-1,Baboon-11,Baboon-12,Baboon-8
CDH24		Baboon-9									Baboon-1
CDH26		Baboon-11,Baboon-12		Baboon-11	Baboon-1,Baboon-8				Baboon-11,Baboon-4	Baboon-11,Baboon-10,Baboon-3
CDH3					Baboon-1,Baboon-9			Baboon-1
CDH5	Baboon-4		Baboon-2		Baboon-7,Baboon-2	Baboon-2,Baboon-5					Baboon-6
CDH6			Baboon-11,Baboon-9	Baboon-8	Baboon-9				Baboon-12
CDH7		Baboon-1,Baboon-11,Baboon-9							Baboon-9,Baboon-2,Baboon-5	Baboon-12,Baboon-2,Baboon-5
CDH8		Baboon-7,Baboon-9,Baboon-2							Baboon-5,Baboon-7,Baboon-10,Baboon-3	Baboon-11,Baboon-3
CDH9		Baboon-12								Baboon-9
CDHR1			Baboon-1,Baboon-12,Baboon-9,Baboon-5					Baboon-1
CDHR2		Baboon-9,Baboon-2,Baboon-12	Baboon-9,Baboon-2	Baboon-9,Baboon-12,Baboon-4,Baboon-7,Baboon-5,Baboon-2,Baboon-10
CDHR5			Baboon-7,Baboon-2,Baboon-4	Baboon-6,Baboon-8,Baboon-4,Baboon-7,Baboon-5,Baboon-2
CDIP1						Baboon-11	Baboon-4			Baboon-11
CDIPT	Baboon-5		Baboon-1,Baboon-2,Baboon-10,Baboon-5	Baboon-9,Baboon-10,Baboon-5	Baboon-9,Baboon-5		Baboon-11,Baboon-5	Baboon-11,Baboon-9,Baboon-10	Baboon-10	Baboon-11,Baboon-10	Baboon-11,Baboon-9
CDK1					Baboon-3			Baboon-7,Baboon-8,Baboon-3
CDK10			Baboon-12	Baboon-2,Baboon-6			Baboon-3
CDK11B		Baboon-7			Baboon-2,Baboon-5			Baboon-7,Baboon-2,Baboon-6	Baboon-5		Baboon-2,Baboon-5
CDK12		Baboon-4							Baboon-4	Baboon-7,Baboon-8,Baboon-4	Baboon-11
CDK13		Baboon-9						Baboon-1,Baboon-5		Baboon-6
CDK14									Baboon-7	Baboon-11
CDK17		Baboon-1			Baboon-6			Baboon-1
CDK18		Baboon-7,Baboon-9,Baboon-6,Baboon-8	Baboon-9	Baboon-9					Baboon-1,Baboon-4	Baboon-1
CDK19		Baboon-8				Baboon-10		Baboon-8,Baboon-4		Baboon-11
CDK2	Baboon-6				Baboon-3			Baboon-11
CDK20		Baboon-11,Baboon-8,Baboon-4		Baboon-7,Baboon-11,Baboon-4	Baboon-11,Baboon-8		Baboon-3	Baboon-8,Baboon-4	Baboon-11	Baboon-11
CDK2AP1	Baboon-9,Baboon-6,Baboon-11,Baboon-12,Baboon-8,Baboon-7,Baboon-5,Baboon-3,Baboon-1,Baboon-2,Baboon-10	Baboon-9,Baboon-6,Baboon-11,Baboon-12,Baboon-8,Baboon-4,Baboon-7,Baboon-5,Baboon-3,Baboon-1,Baboon-2,Baboon-10	Baboon-9,Baboon-6,Baboon-11,Baboon-12,Baboon-8,Baboon-4,Baboon-7,Baboon-5,Baboon-3,Baboon-1,Baboon-2,Baboon-10	Baboon-9,Baboon-6,Baboon-12,Baboon-8,Baboon-4,Baboon-7,Baboon-5,Baboon-3,Baboon-2,Baboon-10	Baboon-9,Baboon-6,Baboon-11,Baboon-12,Baboon-8,Baboon-7,Baboon-5,Baboon-3,Baboon-1,Baboon-2	Baboon-9,Baboon-11,Baboon-12,Baboon-8,Baboon-4,Baboon-7,Baboon-5,Baboon-3,Baboon-1,Baboon-2,Baboon-10	Baboon-9,Baboon-11,Baboon-12,Baboon-8,Baboon-4,Baboon-7,Baboon-5,Baboon-3,Baboon-1,Baboon-2,Baboon-10	Baboon-9,Baboon-6,Baboon-11,Baboon-12,Baboon-8,Baboon-4,Baboon-7,Baboon-5,Baboon-3,Baboon-1,Baboon-2,Baboon-10	Baboon-9,Baboon-6,Baboon-11,Baboon-12,Baboon-8,Baboon-4,Baboon-7,Baboon-5,Baboon-3,Baboon-1,Baboon-2,Baboon-10	Baboon-9,Baboon-6,Baboon-11,Baboon-12,Baboon-8,Baboon-4,Baboon-7,Baboon-5,Baboon-3,Baboon-1,Baboon-2,Baboon-10	Baboon-9,Baboon-6,Baboon-11,Baboon-12,Baboon-8,Baboon-7,Baboon-5,Baboon-1,Baboon-2,Baboon-10
CDK4	Baboon-11,Baboon-6,Baboon-3	Baboon-11,Baboon-6,Baboon-3	Baboon-11,Baboon-6,Baboon-3	Baboon-11,Baboon-6,Baboon-3	Baboon-11,Baboon-12,Baboon-6,Baboon-3	Baboon-11,Baboon-3	Baboon-11,Baboon-3	Baboon-11,Baboon-6,Baboon-3	Baboon-11,Baboon-6,Baboon-3	Baboon-11,Baboon-6,Baboon-3	Baboon-11,Baboon-6
CDK5						Baboon-5				Baboon-5
CDK5R1		Baboon-1,Baboon-12,Baboon-2						Baboon-1,Baboon-9,Baboon-7	Baboon-1,Baboon-2,Baboon-7,Baboon-5	Baboon-1,Baboon-7,Baboon-5
CDK5RAP1	Baboon-1	Baboon-1			Baboon-1,Baboon-2			Baboon-1,Baboon-2,Baboon-7	Baboon-4	Baboon-8	Baboon-1
CDK5RAP2	Baboon-11,Baboon-12,Baboon-10,Baboon-3	Baboon-2,Baboon-5	Baboon-11,Baboon-8,Baboon-3	Baboon-7,Baboon-11,Baboon-4	Baboon-7,Baboon-2	Baboon-8,Baboon-3		Baboon-9,Baboon-2,Baboon-3,Baboon-11	Baboon-7,Baboon-8,Baboon-10,Baboon-5	Baboon-7
CDK5RAP3	Baboon-8	Baboon-11,Baboon-2			Baboon-9		Baboon-3	Baboon-8		Baboon-7	Baboon-11
CDK6	Baboon-9,Baboon-8		Baboon-7,Baboon-11,Baboon-9,Baboon-3		Baboon-7	Baboon-11		Baboon-1,Baboon-7		Baboon-9,Baboon-8	Baboon-9,Baboon-11,Baboon-12,Baboon-8,Baboon-7,Baboon-1
CDK7	Baboon-3	Baboon-11,Baboon-8	Baboon-3					Baboon-5		Baboon-8	Baboon-8
CDK8				Baboon-2,Baboon-8				Baboon-11	Baboon-9,Baboon-2
CDK9		Baboon-1						Baboon-1,Baboon-11,Baboon-7			Baboon-11
CDKAL1	Baboon-10	Baboon-12		Baboon-3	Baboon-9	Baboon-3,Baboon-4	Baboon-3	Baboon-9,Baboon-2,Baboon-4	Baboon-9	Baboon-3
CDKL1				Baboon-6				Baboon-6
CDKL2		Baboon-4		Baboon-5,Baboon-3,Baboon-4	Baboon-9					Baboon-5	Baboon-8
CDKN1A			Baboon-9				Baboon-9
CDKN1B	Baboon-9	Baboon-11		Baboon-3	Baboon-7,Baboon-8,Baboon-3		Baboon-1,Baboon-9		Baboon-8,Baboon-3		Baboon-7,Baboon-10
CDKN2AIP		Baboon-1		Baboon-6							Baboon-7
CDKN2B					Baboon-5			Baboon-10
CDKN2D	Baboon-5	Baboon-3			Baboon-8			Baboon-4	Baboon-11	Baboon-5	Baboon-12
CDO1		Baboon-9	Baboon-2,Baboon-3	Baboon-4	Baboon-12,Baboon-8			Baboon-11,Baboon-2,Baboon-12	Baboon-3,Baboon-4	Baboon-7,Baboon-9,Baboon-3	Baboon-7,Baboon-12,Baboon-9,Baboon-8
CDON	Baboon-5	Baboon-9,Baboon-8	Baboon-9,Baboon-11,Baboon-12,Baboon-8,Baboon-4	Baboon-10	Baboon-6,Baboon-11,Baboon-8,Baboon-5,Baboon-1	Baboon-12,Baboon-10	Baboon-3	Baboon-8	Baboon-4	Baboon-11,Baboon-5	Baboon-9,Baboon-6,Baboon-11,Baboon-5,Baboon-1
CDPF1	Baboon-7,Baboon-12,Baboon-6	Baboon-12,Baboon-6,Baboon-10	Baboon-7,Baboon-12,Baboon-6	Baboon-6,Baboon-12,Baboon-7,Baboon-3,Baboon-10	Baboon-12,Baboon-6,Baboon-5	Baboon-10,Baboon-5	Baboon-7,Baboon-12	Baboon-12,Baboon-6	Baboon-1,Baboon-11,Baboon-12	Baboon-7,Baboon-6	Baboon-7,Baboon-6
CDR2			Baboon-9,Baboon-6	Baboon-9	Baboon-6		Baboon-3		Baboon-5		Baboon-11,Baboon-2
CDRT1		Baboon-2,Baboon-10			Baboon-6,Baboon-5					Baboon-5
CDS2	Baboon-11	Baboon-11,Baboon-10		Baboon-9,Baboon-2,Baboon-10	Baboon-2,Baboon-3		Baboon-10	Baboon-9	Baboon-1	Baboon-11	Baboon-11
CDV3	Baboon-7,Baboon-9,Baboon-6,Baboon-10	Baboon-9,Baboon-6,Baboon-7,Baboon-1,Baboon-2,Baboon-10	Baboon-7,Baboon-9,Baboon-6,Baboon-10	Baboon-7,Baboon-9,Baboon-6,Baboon-10	Baboon-7,Baboon-9,Baboon-6	Baboon-7,Baboon-9,Baboon-10,Baboon-4	Baboon-7,Baboon-11,Baboon-9,Baboon-10	Baboon-9,Baboon-6,Baboon-4,Baboon-7,Baboon-10	Baboon-9,Baboon-6,Baboon-11,Baboon-7,Baboon-10	Baboon-7,Baboon-9,Baboon-6,Baboon-10	Baboon-9,Baboon-6,Baboon-11,Baboon-7,Baboon-1,Baboon-10
CDYL	Baboon-6,Baboon-11,Baboon-12,Baboon-8,Baboon-4,Baboon-7,Baboon-5,Baboon-3,Baboon-1,Baboon-2,Baboon-10	Baboon-6,Baboon-11,Baboon-12,Baboon-8,Baboon-4,Baboon-7,Baboon-5,Baboon-3,Baboon-1,Baboon-2,Baboon-10	Baboon-6,Baboon-11,Baboon-12,Baboon-8,Baboon-4,Baboon-7,Baboon-5,Baboon-3,Baboon-1,Baboon-2,Baboon-10	Baboon-6,Baboon-11,Baboon-12,Baboon-8,Baboon-4,Baboon-7,Baboon-5,Baboon-3,Baboon-2,Baboon-10	Baboon-6,Baboon-11,Baboon-12,Baboon-8,Baboon-7,Baboon-5,Baboon-3,Baboon-1,Baboon-2	Baboon-11,Baboon-12,Baboon-8,Baboon-4,Baboon-7,Baboon-5,Baboon-3,Baboon-1,Baboon-2,Baboon-10		Baboon-6,Baboon-11,Baboon-12,Baboon-8,Baboon-4,Baboon-7,Baboon-5,Baboon-3,Baboon-1,Baboon-2	Baboon-6,Baboon-11,Baboon-12,Baboon-8,Baboon-4,Baboon-7,Baboon-5,Baboon-3,Baboon-1,Baboon-2,Baboon-10	Baboon-6,Baboon-11,Baboon-12,Baboon-8,Baboon-4,Baboon-7,Baboon-5,Baboon-3,Baboon-1,Baboon-2,Baboon-10	Baboon-6,Baboon-11,Baboon-12,Baboon-8,Baboon-7,Baboon-5,Baboon-1,Baboon-2,Baboon-10
CDYL2						Baboon-1,Baboon-3		Baboon-5,Baboon-3		Baboon-4	Baboon-7
CEACAM1			Baboon-9,Baboon-6,Baboon-12,Baboon-4,Baboon-7,Baboon-5,Baboon-1,Baboon-2	Baboon-9,Baboon-6,Baboon-11,Baboon-4,Baboon-7,Baboon-5,Baboon-2				Baboon-1,Baboon-4			Baboon-5
CEBPA		Baboon-9		Baboon-4						Baboon-9
CEBPD						Baboon-11					Baboon-7
CEBPZ		Baboon-2,Baboon-10	Baboon-9,Baboon-4	Baboon-2,Baboon-10	Baboon-9			Baboon-10	Baboon-10		Baboon-9,Baboon-2,Baboon-10
CEBPZOS	Baboon-4	Baboon-2,Baboon-10	Baboon-9,Baboon-2,Baboon-4	Baboon-10,Baboon-3		Baboon-4	Baboon-3	Baboon-4	Baboon-9		Baboon-9,Baboon-2
CEL		Baboon-3	Baboon-3	Baboon-3			Baboon-7,Baboon-9,Baboon-3		Baboon-3	Baboon-3
CELF1	Baboon-5	Baboon-9,Baboon-2,Baboon-8,Baboon-5	Baboon-4	Baboon-12		Baboon-2	Baboon-4	Baboon-12		Baboon-12,Baboon-10	Baboon-1
CELF2	Baboon-9,Baboon-3		Baboon-3	Baboon-3	Baboon-3	Baboon-9		Baboon-3		Baboon-2	Baboon-1,Baboon-9,Baboon-2,Baboon-10
CELF4		Baboon-7							Baboon-2,Baboon-8	Baboon-1
CELF5		Baboon-12,Baboon-5							Baboon-7
CELSR1				Baboon-11	Baboon-11			Baboon-7
CELSR2	Baboon-9,Baboon-6,Baboon-11,Baboon-12,Baboon-8,Baboon-7,Baboon-3,Baboon-1,Baboon-2,Baboon-10	Baboon-9,Baboon-6,Baboon-11,Baboon-12,Baboon-8,Baboon-3,Baboon-1,Baboon-2,Baboon-10	Baboon-9,Baboon-6,Baboon-11,Baboon-12,Baboon-8,Baboon-4,Baboon-7,Baboon-5,Baboon-3,Baboon-1,Baboon-2,Baboon-10	Baboon-9,Baboon-6,Baboon-11,Baboon-12,Baboon-8,Baboon-5,Baboon-3,Baboon-2,Baboon-10	Baboon-9,Baboon-6,Baboon-11,Baboon-12,Baboon-8,Baboon-7,Baboon-5,Baboon-3,Baboon-1,Baboon-2	Baboon-11,Baboon-12,Baboon-8,Baboon-4,Baboon-7,Baboon-3,Baboon-1,Baboon-2,Baboon-10	Baboon-9,Baboon-2,Baboon-3,Baboon-4	Baboon-9,Baboon-6,Baboon-11,Baboon-12,Baboon-8,Baboon-4,Baboon-7,Baboon-5,Baboon-1,Baboon-2,Baboon-10	Baboon-9,Baboon-6,Baboon-11,Baboon-12,Baboon-8,Baboon-7,Baboon-5,Baboon-3,Baboon-1,Baboon-2,Baboon-10	Baboon-6,Baboon-11,Baboon-12,Baboon-4,Baboon-3,Baboon-1,Baboon-2,Baboon-10	Baboon-9,Baboon-6,Baboon-11,Baboon-12,Baboon-8,Baboon-1,Baboon-2,Baboon-10
CEMIP		Baboon-12			Baboon-5				Baboon-6	Baboon-7	Baboon-5
CEMIP2					Baboon-9,Baboon-6,Baboon-12,Baboon-7,Baboon-3,Baboon-2						Baboon-7,Baboon-12
CEMP1		Baboon-9	Baboon-3	Baboon-4
CEND1		Baboon-1,Baboon-6,Baboon-8							Baboon-6,Baboon-4,Baboon-7,Baboon-5,Baboon-1	Baboon-1,Baboon-7,Baboon-4
CENPB	Baboon-6	Baboon-7,Baboon-6	Baboon-6	Baboon-6	Baboon-6,Baboon-3		Baboon-7	Baboon-7	Baboon-6,Baboon-5
CENPBD1				Baboon-10						Baboon-2,Baboon-6
CENPC			Baboon-8		Baboon-7			Baboon-8,Baboon-10	Baboon-5,Baboon-3,Baboon-4	Baboon-9,Baboon-6,Baboon-12,Baboon-4,Baboon-7,Baboon-5	Baboon-5
CENPE			Baboon-10					Baboon-9
CENPF		Baboon-3			Baboon-12,Baboon-9			Baboon-1,Baboon-3,Baboon-4
CENPH			Baboon-10					Baboon-5
CENPJ		Baboon-5	Baboon-1,Baboon-11,Baboon-12,Baboon-3	Baboon-4	Baboon-11,Baboon-9,Baboon-5				Baboon-12,Baboon-2	Baboon-9
CENPK			Baboon-11					Baboon-12,Baboon-8,Baboon-10
CENPL			Baboon-1,Baboon-11		Baboon-1,Baboon-6	Baboon-1,Baboon-11	Baboon-1,Baboon-11,Baboon-12,Baboon-10	Baboon-1,Baboon-12,Baboon-10	Baboon-1	Baboon-1,Baboon-12,Baboon-10	Baboon-1,Baboon-11,Baboon-12,Baboon-10
CENPM								Baboon-7	Baboon-11
CENPN	Baboon-8		Baboon-9,Baboon-10		Baboon-5		Baboon-9,Baboon-10,Baboon-4	Baboon-11,Baboon-4	Baboon-9	Baboon-2	Baboon-1,Baboon-5
CENPO		Baboon-1,Baboon-10	Baboon-7,Baboon-9					Baboon-1,Baboon-7,Baboon-3	Baboon-9		Baboon-1
CENPQ							Baboon-7,Baboon-4	Baboon-12	Baboon-2
CENPS		Baboon-1						Baboon-1,Baboon-11
CENPT		Baboon-10	Baboon-2,Baboon-10
CENPV		Baboon-12	Baboon-11	Baboon-11		Baboon-11		Baboon-12		Baboon-7,Baboon-6	Baboon-11,Baboon-8
CENPX		Baboon-6	Baboon-12,Baboon-2,Baboon-6	Baboon-2				Baboon-1	Baboon-12		Baboon-5
CEP104		Baboon-11	Baboon-4	Baboon-3,Baboon-4	Baboon-6		Baboon-11		Baboon-5,Baboon-9,Baboon-3	Baboon-5,Baboon-9,Baboon-6,Baboon-3	Baboon-6,Baboon-5
CEP112		Baboon-7,Baboon-12	Baboon-10	Baboon-3	Baboon-7,Baboon-3				Baboon-5	Baboon-12,Baboon-8	Baboon-1,Baboon-8
CEP120	Baboon-5	Baboon-9,Baboon-10	Baboon-7,Baboon-11,Baboon-6	Baboon-7,Baboon-12,Baboon-9,Baboon-5	Baboon-7,Baboon-8,Baboon-5			Baboon-5,Baboon-10,Baboon-3		Baboon-1,Baboon-9,Baboon-6	Baboon-7,Baboon-5
CEP126		Baboon-1,Baboon-8	Baboon-4							Baboon-12,Baboon-5
CEP128			Baboon-8			Baboon-9,Baboon-10,Baboon-4		Baboon-7			Baboon-7
CEP131								Baboon-7,Baboon-9,Baboon-8	Baboon-9,Baboon-12,Baboon-4,Baboon-7,Baboon-2	Baboon-1
CEP135			Baboon-1,Baboon-9,Baboon-2,Baboon-4	Baboon-2,Baboon-8	Baboon-1,Baboon-2			Baboon-1,Baboon-2,Baboon-8,Baboon-4			Baboon-1
CEP162			Baboon-1,Baboon-10					Baboon-8,Baboon-10
CEP164		Baboon-6		Baboon-11	Baboon-11			Baboon-11		Baboon-3,Baboon-4	Baboon-9
CEP170		Baboon-6,Baboon-3	Baboon-10	Baboon-3		Baboon-9		Baboon-11		Baboon-9	Baboon-9
CEP170B			Baboon-6						Baboon-10	Baboon-10
CEP19			Baboon-2,Baboon-6	Baboon-6,Baboon-10	Baboon-12,Baboon-2,Baboon-3	Baboon-9,Baboon-2		Baboon-9,Baboon-12,Baboon-3,Baboon-2,Baboon-10	Baboon-7,Baboon-12,Baboon-2,Baboon-10	Baboon-10,Baboon-3	Baboon-2
CEP192		Baboon-11,Baboon-9,Baboon-8,Baboon-10	Baboon-11,Baboon-8,Baboon-5,Baboon-4	Baboon-11,Baboon-6,Baboon-5,Baboon-4	Baboon-11			Baboon-6,Baboon-8,Baboon-10,Baboon-5	Baboon-11,Baboon-10	Baboon-11,Baboon-6,Baboon-10	Baboon-8,Baboon-5
CEP250		Baboon-9,Baboon-3	Baboon-2,Baboon-3,Baboon-4	Baboon-6,Baboon-10	Baboon-9,Baboon-3			Baboon-1,Baboon-7,Baboon-8,Baboon-5	Baboon-1,Baboon-2,Baboon-6,Baboon-10		Baboon-8
CEP290			Baboon-12,Baboon-5		Baboon-9					Baboon-5
CEP295				Baboon-6	Baboon-6		Baboon-12,Baboon-8	Baboon-1,Baboon-6		Baboon-6	Baboon-6
CEP350	Baboon-4	Baboon-10	Baboon-10	Baboon-11,Baboon-6	Baboon-7	Baboon-9		Baboon-1,Baboon-7	Baboon-12	Baboon-12
CEP41			Baboon-9		Baboon-6			Baboon-4	Baboon-1,Baboon-7	Baboon-5,Baboon-12,Baboon-3	Baboon-7,Baboon-6
CEP55			Baboon-7,Baboon-3					Baboon-1,Baboon-11,Baboon-8,Baboon-3
CEP57		Baboon-6,Baboon-3	Baboon-12,Baboon-3	Baboon-9,Baboon-10	Baboon-1					Baboon-10
CEP57L1	Baboon-1,Baboon-11	Baboon-1,Baboon-11	Baboon-1,Baboon-11,Baboon-10	Baboon-11,Baboon-12	Baboon-1,Baboon-11	Baboon-1,Baboon-11	Baboon-1,Baboon-11	Baboon-1,Baboon-11,Baboon-12,Baboon-4	Baboon-1,Baboon-11,Baboon-5,Baboon-4	Baboon-1,Baboon-11,Baboon-5,Baboon-4	Baboon-1,Baboon-11,Baboon-10
CEP63		Baboon-8,Baboon-5		Baboon-5		Baboon-11	Baboon-1,Baboon-3	Baboon-5,Baboon-8,Baboon-3	Baboon-8	Baboon-8,Baboon-5	Baboon-6,Baboon-8,Baboon-7,Baboon-5,Baboon-1
CEP68		Baboon-10	Baboon-1			Baboon-3	Baboon-9			Baboon-10	Baboon-10
CEP70		Baboon-10,Baboon-3			Baboon-8					Baboon-8
CEP76	Baboon-12,Baboon-3	Baboon-4	Baboon-10,Baboon-4	Baboon-4				Baboon-4	Baboon-4	Baboon-6,Baboon-10,Baboon-3	Baboon-7,Baboon-5
CEP78		Baboon-1,Baboon-2	Baboon-1,Baboon-9,Baboon-2,Baboon-10	Baboon-2	Baboon-1,Baboon-11			Baboon-1,Baboon-2,Baboon-4		Baboon-1,Baboon-2,Baboon-4
CEP83	Baboon-11	Baboon-1,Baboon-11,Baboon-7,Baboon-10	Baboon-7,Baboon-5	Baboon-6,Baboon-3	Baboon-1			Baboon-7,Baboon-12,Baboon-9			Baboon-6
CEP85			Baboon-2			Baboon-1,Baboon-8,Baboon-5		Baboon-6
CEP85L	Baboon-7	Baboon-11,Baboon-6	Baboon-6,Baboon-4		Baboon-6	Baboon-5,Baboon-9,Baboon-3				Baboon-8	Baboon-2,Baboon-5
CEP89			Baboon-8	Baboon-8	Baboon-11			Baboon-1,Baboon-8	Baboon-10,Baboon-4	Baboon-10,Baboon-3
CEP95			Baboon-7,Baboon-4	Baboon-11			Baboon-3	Baboon-9,Baboon-8,Baboon-4		Baboon-10
CEP97		Baboon-12,Baboon-10	Baboon-11,Baboon-12	Baboon-4	Baboon-11,Baboon-8,Baboon-3	Baboon-1,Baboon-3		Baboon-3,Baboon-4	Baboon-11,Baboon-9,Baboon-8	Baboon-9,Baboon-6	Baboon-6,Baboon-5
CERCAM	Baboon-12	Baboon-1,Baboon-5,Baboon-3	Baboon-10		Baboon-5	Baboon-2			Baboon-12,Baboon-10	Baboon-2	Baboon-2
CERK			Baboon-9,Baboon-12,Baboon-4,Baboon-7,Baboon-3	Baboon-2				Baboon-11,Baboon-9,Baboon-3	Baboon-12,Baboon-2,Baboon-5
CERKL			Baboon-12,Baboon-4	Baboon-6,Baboon-8,Baboon-7,Baboon-5,Baboon-3,Baboon-2,Baboon-10				Baboon-7		Baboon-12
CERS2								Baboon-1		Baboon-1
CERS4			Baboon-1	Baboon-6,Baboon-3					Baboon-7,Baboon-11,Baboon-6,Baboon-3
CERS5	Baboon-9	Baboon-9,Baboon-10	Baboon-11						Baboon-9,Baboon-10
CERT1			Baboon-11,Baboon-4						Baboon-5	Baboon-8
CES1	Baboon-9,Baboon-11,Baboon-12,Baboon-8,Baboon-7,Baboon-5,Baboon-3,Baboon-1,Baboon-2,Baboon-10		Baboon-9,Baboon-6,Baboon-11,Baboon-8,Baboon-4,Baboon-7,Baboon-5,Baboon-3,Baboon-1,Baboon-2,Baboon-10	Baboon-9,Baboon-6,Baboon-11,Baboon-8,Baboon-4,Baboon-7,Baboon-5,Baboon-3,Baboon-2,Baboon-10	Baboon-9,Baboon-11,Baboon-12,Baboon-7,Baboon-3,Baboon-1,Baboon-2	Baboon-9,Baboon-11,Baboon-12,Baboon-8,Baboon-4,Baboon-7,Baboon-2,Baboon-10	Baboon-3	Baboon-7,Baboon-9,Baboon-5	Baboon-12		Baboon-6,Baboon-11,Baboon-12,Baboon-2,Baboon-10
CES2		Baboon-11	Baboon-9,Baboon-6,Baboon-11,Baboon-8,Baboon-4,Baboon-7,Baboon-5,Baboon-3,Baboon-1,Baboon-2,Baboon-10	Baboon-11,Baboon-8,Baboon-7,Baboon-5,Baboon-3,Baboon-2,Baboon-10	Baboon-6,Baboon-11,Baboon-12,Baboon-8,Baboon-5,Baboon-1,Baboon-2						Baboon-1
CETP								Baboon-6			Baboon-1,Baboon-6,Baboon-10,Baboon-7
CFAP126		Baboon-11,Baboon-2,Baboon-3	Baboon-3	Baboon-9,Baboon-2,Baboon-12,Baboon-3	Baboon-3	Baboon-9,Baboon-7,Baboon-3,Baboon-2,Baboon-10			Baboon-6,Baboon-11,Baboon-12,Baboon-2,Baboon-10	Baboon-11,Baboon-12,Baboon-10	Baboon-7,Baboon-9
CFAP20			Baboon-11					Baboon-1			Baboon-2
CFAP221							Baboon-2,Baboon-5		Baboon-9,Baboon-6	Baboon-10,Baboon-5
CFAP298		Baboon-12	Baboon-11	Baboon-12,Baboon-9		Baboon-9		Baboon-1		Baboon-9
CFAP410		Baboon-10,Baboon-4		Baboon-5					Baboon-10	Baboon-10
CFAP43		Baboon-8,Baboon-4	Baboon-9,Baboon-4	Baboon-9,Baboon-11,Baboon-12,Baboon-4,Baboon-5,Baboon-3	Baboon-8				Baboon-1,Baboon-4
CFAP44		Baboon-7,Baboon-3			Baboon-7,Baboon-9			Baboon-3		Baboon-12
CFAP52									Baboon-12	Baboon-1
CFAP69		Baboon-12									Baboon-9
CFAP70	Baboon-6	Baboon-4		Baboon-7,Baboon-4	Baboon-7,Baboon-2,Baboon-6			Baboon-8,Baboon-4		Baboon-8,Baboon-5	Baboon-6,Baboon-8
CFAP74		Baboon-1,Baboon-11,Baboon-6		Baboon-11	Baboon-2				Baboon-1,Baboon-6
CFAP97	Baboon-7			Baboon-6	Baboon-11			Baboon-1
CFH	Baboon-9,Baboon-5	Baboon-9,Baboon-8,Baboon-4,Baboon-7,Baboon-5,Baboon-3,Baboon-1	Baboon-9,Baboon-8,Baboon-4	Baboon-7,Baboon-9,Baboon-4	Baboon-9,Baboon-6,Baboon-8,Baboon-7,Baboon-5,Baboon-3,Baboon-1	Baboon-9,Baboon-8,Baboon-4,Baboon-3,Baboon-1,Baboon-10	Baboon-9,Baboon-4	Baboon-1,Baboon-9,Baboon-7,Baboon-4	Baboon-9,Baboon-8,Baboon-4,Baboon-7,Baboon-5,Baboon-3	Baboon-9,Baboon-6,Baboon-8,Baboon-4,Baboon-7,Baboon-3,Baboon-1	Baboon-1,Baboon-9
CFI				Baboon-2			Baboon-1,Baboon-2
CFL2	Baboon-9,Baboon-2,Baboon-11	Baboon-11,Baboon-9,Baboon-5	Baboon-9,Baboon-2,Baboon-11	Baboon-11,Baboon-9	Baboon-11,Baboon-9	Baboon-9,Baboon-11,Baboon-8,Baboon-5,Baboon-2,Baboon-10	Baboon-11,Baboon-9	Baboon-11,Baboon-9,Baboon-6,Baboon-10	Baboon-9,Baboon-11,Baboon-4,Baboon-2,Baboon-10	Baboon-11,Baboon-9,Baboon-8	Baboon-7,Baboon-11,Baboon-9,Baboon-5
CFLAR	Baboon-5	Baboon-7		Baboon-11,Baboon-8,Baboon-4,Baboon-3,Baboon-2	Baboon-5,Baboon-11,Baboon-3		Baboon-8,Baboon-3	Baboon-6,Baboon-12,Baboon-8,Baboon-4,Baboon-3		Baboon-5,Baboon-3
CFTR			Baboon-11,Baboon-9,Baboon-8				Baboon-11	Baboon-11
CGGBP1	Baboon-9,Baboon-6,Baboon-11,Baboon-12,Baboon-8,Baboon-4,Baboon-7,Baboon-5,Baboon-3,Baboon-1,Baboon-2,Baboon-10	Baboon-9,Baboon-6,Baboon-11,Baboon-12,Baboon-8,Baboon-4,Baboon-7,Baboon-5,Baboon-3,Baboon-1,Baboon-2,Baboon-10	Baboon-9,Baboon-6,Baboon-11,Baboon-12,Baboon-8,Baboon-4,Baboon-7,Baboon-5,Baboon-3,Baboon-1,Baboon-2,Baboon-10	Baboon-9,Baboon-6,Baboon-11,Baboon-12,Baboon-8,Baboon-4,Baboon-7,Baboon-5,Baboon-3,Baboon-2,Baboon-10	Baboon-9,Baboon-6,Baboon-11,Baboon-12,Baboon-8,Baboon-7,Baboon-5,Baboon-3,Baboon-1,Baboon-2	Baboon-9,Baboon-11,Baboon-12,Baboon-8,Baboon-4,Baboon-7,Baboon-5,Baboon-3,Baboon-1,Baboon-2,Baboon-10	Baboon-9,Baboon-11,Baboon-12,Baboon-8,Baboon-4,Baboon-7,Baboon-5,Baboon-3,Baboon-1,Baboon-2,Baboon-10	Baboon-9,Baboon-6,Baboon-11,Baboon-12,Baboon-8,Baboon-4,Baboon-7,Baboon-5,Baboon-3,Baboon-1,Baboon-2,Baboon-10	Baboon-9,Baboon-6,Baboon-11,Baboon-12,Baboon-8,Baboon-4,Baboon-7,Baboon-5,Baboon-3,Baboon-1,Baboon-2,Baboon-10	Baboon-9,Baboon-6,Baboon-11,Baboon-12,Baboon-8,Baboon-4,Baboon-7,Baboon-5,Baboon-3,Baboon-1,Baboon-2,Baboon-10	Baboon-9,Baboon-6,Baboon-11,Baboon-12,Baboon-8,Baboon-7,Baboon-5,Baboon-1,Baboon-2,Baboon-10
CGN			Baboon-11,Baboon-12				Baboon-2
CGNL1	Baboon-1,Baboon-7			Baboon-12	Baboon-9,Baboon-7,Baboon-3,Baboon-1,Baboon-2		Baboon-1				Baboon-9
CGREF1		Baboon-1,Baboon-11	Baboon-1	Baboon-12,Baboon-6					Baboon-1	Baboon-1
CGRRF1					Baboon-12					Baboon-1,Baboon-11
CHAC2			Baboon-11	Baboon-11		Baboon-2		Baboon-10
CHADL		Baboon-7,Baboon-6							Baboon-3,Baboon-4
CHAF1B		Baboon-1,Baboon-8,Baboon-5,Baboon-4	Baboon-1			Baboon-9,Baboon-8,Baboon-4		Baboon-1		Baboon-9
CHAMP1	Baboon-9,Baboon-2	Baboon-5,Baboon-9,Baboon-3	Baboon-9,Baboon-6		Baboon-11,Baboon-9		Baboon-2	Baboon-9,Baboon-5	Baboon-11	Baboon-9,Baboon-2
CHCHD10	Baboon-6,Baboon-10	Baboon-10	Baboon-10			Baboon-9,Baboon-10			Baboon-6
CHCHD2	Baboon-7		Baboon-7,Baboon-11,Baboon-6	Baboon-7	Baboon-7	Baboon-7		Baboon-7	Baboon-7	Baboon-2
CHCHD3			Baboon-10		Baboon-3		Baboon-7,Baboon-5	Baboon-6
CHCHD4	Baboon-6,Baboon-11,Baboon-7,Baboon-5,Baboon-2	Baboon-6,Baboon-11,Baboon-7,Baboon-5,Baboon-2	Baboon-6,Baboon-11,Baboon-7,Baboon-5,Baboon-2	Baboon-6,Baboon-11,Baboon-7,Baboon-5,Baboon-2	Baboon-6,Baboon-11,Baboon-12,Baboon-7,Baboon-5,Baboon-2	Baboon-7,Baboon-11,Baboon-2,Baboon-5	Baboon-7,Baboon-11	Baboon-6,Baboon-11,Baboon-7,Baboon-5,Baboon-2	Baboon-6,Baboon-11,Baboon-7,Baboon-5,Baboon-2,Baboon-10	Baboon-6,Baboon-11,Baboon-7,Baboon-5,Baboon-2	Baboon-6,Baboon-11,Baboon-7,Baboon-5,Baboon-2
CHCHD5	Baboon-8	Baboon-11,Baboon-12	Baboon-12,Baboon-6,Baboon-8,Baboon-4	Baboon-12	Baboon-6,Baboon-8	Baboon-1,Baboon-8	Baboon-12	Baboon-11	Baboon-6
CHCHD6		Baboon-2			Baboon-1,Baboon-9,Baboon-8,Baboon-5				Baboon-1
CHD1	Baboon-9			Baboon-11	Baboon-3		Baboon-3,Baboon-4	Baboon-1		Baboon-2	Baboon-12,Baboon-10
CHD1L	Baboon-3		Baboon-1			Baboon-3	Baboon-3	Baboon-6,Baboon-3	Baboon-1,Baboon-3,Baboon-4	Baboon-3	Baboon-5
CHD2	Baboon-7,Baboon-12		Baboon-6			Baboon-7,Baboon-2	Baboon-7
CHD3		Baboon-1,Baboon-6								Baboon-6,Baboon-3
CHD4	Baboon-12	Baboon-2			Baboon-12	Baboon-2		Baboon-6	Baboon-3		Baboon-7
CHD5		Baboon-7,Baboon-12,Baboon-5,Baboon-4							Baboon-12,Baboon-8,Baboon-4,Baboon-7,Baboon-2	Baboon-7,Baboon-11,Baboon-4
CHD6				Baboon-9			Baboon-3	Baboon-1	Baboon-6	Baboon-2
CHD7			Baboon-1	Baboon-11,Baboon-12,Baboon-10,Baboon-3	Baboon-12,Baboon-6,Baboon-3			Baboon-10			Baboon-12,Baboon-2,Baboon-8
CHD9	Baboon-7,Baboon-6					Baboon-5
CHDH		Baboon-1,Baboon-9	Baboon-9,Baboon-2,Baboon-4	Baboon-5,Baboon-4	Baboon-1,Baboon-9,Baboon-2,Baboon-3	Baboon-4	Baboon-9,Baboon-2,Baboon-4		Baboon-2
CHEK1			Baboon-1,Baboon-10					Baboon-1,Baboon-6	Baboon-6
CHEK2					Baboon-9			Baboon-9
CHERP		Baboon-7		Baboon-11,Baboon-3
CHFR	Baboon-10	Baboon-12,Baboon-9,Baboon-10	Baboon-1,Baboon-6,Baboon-10,Baboon-5	Baboon-11,Baboon-5	Baboon-1,Baboon-11,Baboon-9,Baboon-5		Baboon-12	Baboon-9,Baboon-6,Baboon-12,Baboon-5,Baboon-1,Baboon-10	Baboon-10,Baboon-5	Baboon-9,Baboon-6,Baboon-12,Baboon-8,Baboon-7,Baboon-5,Baboon-10	Baboon-10,Baboon-5
CHGA									Baboon-10	Baboon-1,Baboon-8,Baboon-10,Baboon-5
CHGB		Baboon-9,Baboon-11,Baboon-7,Baboon-1,Baboon-2	Baboon-9,Baboon-8,Baboon-7,Baboon-5,Baboon-2,Baboon-10				Baboon-11,Baboon-9		Baboon-7,Baboon-11,Baboon-8	Baboon-11
CHI3L1	Baboon-7	Baboon-8,Baboon-3						Baboon-6,Baboon-8,Baboon-3	Baboon-7,Baboon-3	Baboon-8,Baboon-3	Baboon-9,Baboon-6,Baboon-11,Baboon-8,Baboon-7
CHI3L2					Baboon-1			Baboon-9,Baboon-6,Baboon-11,Baboon-12,Baboon-4
CHIC2	Baboon-12,Baboon-6,Baboon-8,Baboon-10	Baboon-6,Baboon-12,Baboon-8,Baboon-4,Baboon-5,Baboon-2,Baboon-10	Baboon-6,Baboon-12,Baboon-8,Baboon-4,Baboon-5,Baboon-2,Baboon-10	Baboon-6,Baboon-12,Baboon-8,Baboon-4,Baboon-5,Baboon-2,Baboon-10	Baboon-6,Baboon-12,Baboon-8,Baboon-5,Baboon-2	Baboon-12,Baboon-8,Baboon-4,Baboon-5,Baboon-2,Baboon-10	Baboon-12,Baboon-8,Baboon-4,Baboon-2,Baboon-10	Baboon-6,Baboon-12,Baboon-8,Baboon-4,Baboon-5,Baboon-2,Baboon-10	Baboon-6,Baboon-12,Baboon-8,Baboon-4,Baboon-2,Baboon-10	Baboon-6,Baboon-12,Baboon-8,Baboon-4,Baboon-5,Baboon-2,Baboon-10	Baboon-6,Baboon-12,Baboon-8,Baboon-5,Baboon-2,Baboon-10
CHID1		Baboon-1,Baboon-11,Baboon-2	Baboon-9	Baboon-11,Baboon-8,Baboon-5	Baboon-12				Baboon-1,Baboon-12		Baboon-5
CHKA		Baboon-2	Baboon-7	Baboon-7,Baboon-3				Baboon-12	Baboon-7,Baboon-3	Baboon-3
CHL1		Baboon-12,Baboon-4,Baboon-5,Baboon-2,Baboon-10	Baboon-1,Baboon-7,Baboon-3		Baboon-12,Baboon-3			Baboon-12,Baboon-4	Baboon-12,Baboon-4,Baboon-7,Baboon-2,Baboon-10	Baboon-11,Baboon-12,Baboon-4,Baboon-7,Baboon-5,Baboon-3,Baboon-2,Baboon-10	Baboon-9,Baboon-12,Baboon-11,Baboon-1,Baboon-2
CHML								Baboon-12,Baboon-5,Baboon-4	Baboon-5		Baboon-7
CHMP1A	Baboon-7,Baboon-9	Baboon-1,Baboon-6,Baboon-7	Baboon-1,Baboon-11,Baboon-6,Baboon-3	Baboon-10	Baboon-3		Baboon-1	Baboon-1,Baboon-2,Baboon-6	Baboon-1	Baboon-1,Baboon-2	Baboon-1
CHMP1B	Baboon-11,Baboon-3	Baboon-11,Baboon-2	Baboon-9,Baboon-6,Baboon-5	Baboon-9,Baboon-4	Baboon-1,Baboon-12	Baboon-1,Baboon-9,Baboon-3	Baboon-11	Baboon-6,Baboon-3		Baboon-1,Baboon-11	Baboon-2,Baboon-5
CHMP2A	Baboon-8	Baboon-1,Baboon-12		Baboon-12		Baboon-8	Baboon-7	Baboon-8		Baboon-8,Baboon-3
CHMP2B	Baboon-10		Baboon-2,Baboon-5	Baboon-10		Baboon-7,Baboon-4		Baboon-11,Baboon-12	Baboon-4	Baboon-11	Baboon-2,Baboon-10
CHMP3				Baboon-8		Baboon-8	Baboon-11,Baboon-4	Baboon-11,Baboon-2	Baboon-1
CHMP4C			Baboon-12	Baboon-11	Baboon-11		Baboon-4	Baboon-12
CHMP6			Baboon-2	Baboon-12,Baboon-5	Baboon-9			Baboon-7,Baboon-11,Baboon-3		Baboon-1,Baboon-2
CHMP7	Baboon-9	Baboon-2,Baboon-4		Baboon-6,Baboon-8	Baboon-9,Baboon-6	Baboon-9,Baboon-4	Baboon-9	Baboon-11,Baboon-9		Baboon-4
CHP1					Baboon-3	Baboon-5,Baboon-3			Baboon-1	Baboon-8
CHP2			Baboon-9,Baboon-2,Baboon-6,Baboon-11		Baboon-8						Baboon-8
CHPT1								Baboon-9,Baboon-6		Baboon-6	Baboon-11
CHRAC1	Baboon-3	Baboon-7			Baboon-7				Baboon-4	Baboon-5	Baboon-7
CHRD		Baboon-5								Baboon-7,Baboon-6
CHRM2			Baboon-4						Baboon-9	Baboon-11,Baboon-3	Baboon-5
CHRM3		Baboon-4	Baboon-6,Baboon-3						Baboon-11	Baboon-11	Baboon-8
CHRNA1	Baboon-9,Baboon-2,Baboon-3	Baboon-5				Baboon-9				Baboon-1,Baboon-11,Baboon-2,Baboon-6
CHRNA2									Baboon-11,Baboon-7,Baboon-1,Baboon-2,Baboon-10	Baboon-9,Baboon-6,Baboon-10,Baboon-4
CHRNA3									Baboon-1,Baboon-11	Baboon-1
CHRNA4		Baboon-12,Baboon-8		Baboon-12,Baboon-2					Baboon-2,Baboon-8
CHRNA7					Baboon-9,Baboon-6,Baboon-12,Baboon-7,Baboon-3,Baboon-1,Baboon-2				Baboon-7
CHST1		Baboon-11,Baboon-6								Baboon-9,Baboon-6,Baboon-4
CHST10	Baboon-12	Baboon-9,Baboon-2,Baboon-4	Baboon-7,Baboon-11,Baboon-4	Baboon-6,Baboon-11,Baboon-4,Baboon-2,Baboon-10	Baboon-7,Baboon-2	Baboon-11	Baboon-2,Baboon-10	Baboon-7,Baboon-10,Baboon-4	Baboon-6,Baboon-11,Baboon-12,Baboon-4,Baboon-1,Baboon-2	Baboon-2,Baboon-8,Baboon-4	Baboon-7,Baboon-12,Baboon-9,Baboon-6
CHST11		Baboon-7,Baboon-3			Baboon-5,Baboon-8,Baboon-3			Baboon-8,Baboon-3	Baboon-3	Baboon-8,Baboon-3	Baboon-8
CHST14	Baboon-1,Baboon-11,Baboon-8	Baboon-8	Baboon-7							Baboon-1	Baboon-8
CHST15	Baboon-7,Baboon-12	Baboon-3		Baboon-3		Baboon-12		Baboon-10,Baboon-3	Baboon-3	Baboon-12,Baboon-10	Baboon-7
CHST2								Baboon-1	Baboon-2
CHST6		Baboon-10							Baboon-7	Baboon-7
CHST9	Baboon-11	Baboon-1,Baboon-10,Baboon-3			Baboon-2			Baboon-1
CHSY1				Baboon-2	Baboon-9					Baboon-4	Baboon-2
CHTF8	Baboon-9	Baboon-4			Baboon-9					Baboon-4
CHTOP		Baboon-1,Baboon-8		Baboon-3	Baboon-1,Baboon-12			Baboon-7,Baboon-9	Baboon-7,Baboon-5		Baboon-5
CHUK	Baboon-12								Baboon-3
CHURC1	Baboon-2,Baboon-4	Baboon-10,Baboon-4	Baboon-11,Baboon-12,Baboon-8,Baboon-7,Baboon-10	Baboon-8,Baboon-10		Baboon-2,Baboon-8,Baboon-4	Baboon-7,Baboon-12,Baboon-10	Baboon-7,Baboon-8		Baboon-11,Baboon-12,Baboon-8	Baboon-7
CIAO1		Baboon-1,Baboon-11,Baboon-2	Baboon-11,Baboon-2,Baboon-10	Baboon-11,Baboon-2,Baboon-10,Baboon-4	Baboon-1,Baboon-11	Baboon-11,Baboon-2,Baboon-10		Baboon-11	Baboon-1,Baboon-2,Baboon-10	Baboon-1,Baboon-11,Baboon-4	Baboon-9
CIAPIN1		Baboon-2		Baboon-2,Baboon-6,Baboon-3				Baboon-6,Baboon-5
CIB1			Baboon-3			Baboon-9			Baboon-3
CIB2	Baboon-2	Baboon-1,Baboon-11,Baboon-5		Baboon-2			Baboon-2
CIDEB	Baboon-5	Baboon-7		Baboon-11	Baboon-5		Baboon-3	Baboon-5	Baboon-1,Baboon-10	Baboon-11	Baboon-1,Baboon-7
CIITA			Baboon-11,Baboon-2,Baboon-3		Baboon-1,Baboon-2,Baboon-8			Baboon-6,Baboon-11,Baboon-12,Baboon-8,Baboon-1,Baboon-2
CILK1	Baboon-6,Baboon-11,Baboon-12,Baboon-8,Baboon-7,Baboon-5,Baboon-2	Baboon-12,Baboon-6,Baboon-8,Baboon-5	Baboon-6,Baboon-11,Baboon-12,Baboon-8,Baboon-4,Baboon-7,Baboon-5,Baboon-1,Baboon-2	Baboon-6,Baboon-11,Baboon-8,Baboon-4,Baboon-7,Baboon-5,Baboon-2	Baboon-6,Baboon-11,Baboon-12,Baboon-8,Baboon-7,Baboon-5,Baboon-1,Baboon-2	Baboon-7,Baboon-11,Baboon-2,Baboon-12	Baboon-5,Baboon-4	Baboon-6,Baboon-8,Baboon-7,Baboon-5,Baboon-1,Baboon-2	Baboon-11,Baboon-12,Baboon-8,Baboon-7,Baboon-5,Baboon-1,Baboon-2	Baboon-1,Baboon-7,Baboon-8,Baboon-5	Baboon-6,Baboon-11,Baboon-12,Baboon-8,Baboon-7,Baboon-5
CINP	Baboon-3							Baboon-1
CIP2A		Baboon-11	Baboon-6,Baboon-4	Baboon-5			Baboon-4	Baboon-1,Baboon-11	Baboon-5	Baboon-11,Baboon-8,Baboon-4,Baboon-5,Baboon-3	Baboon-10
CIPC	Baboon-5	Baboon-9,Baboon-6	Baboon-6,Baboon-8	Baboon-6,Baboon-4	Baboon-6	Baboon-9,Baboon-10,Baboon-5,Baboon-4	Baboon-4	Baboon-9,Baboon-6	Baboon-7,Baboon-8,Baboon-5,Baboon-4	Baboon-9,Baboon-6	Baboon-7,Baboon-6
CISD1	Baboon-7,Baboon-8	Baboon-1	Baboon-1	Baboon-7,Baboon-8	Baboon-1,Baboon-5	Baboon-7,Baboon-8,Baboon-4	Baboon-8		Baboon-10	Baboon-11,Baboon-8,Baboon-10,Baboon-5	Baboon-1,Baboon-9
CISD2	Baboon-10	Baboon-7	Baboon-12					Baboon-10	Baboon-12
CISD3	Baboon-11,Baboon-9,Baboon-10						Baboon-11
CISH			Baboon-7,Baboon-11,Baboon-2,Baboon-3	Baboon-11,Baboon-4	Baboon-11,Baboon-12,Baboon-7,Baboon-5,Baboon-3,Baboon-2	Baboon-2		Baboon-11,Baboon-2,Baboon-3			Baboon-1,Baboon-2
CIT		Baboon-11							Baboon-9,Baboon-6,Baboon-11,Baboon-12,Baboon-1	Baboon-11,Baboon-5
CITED4								Baboon-1	Baboon-2
CIZ1					Baboon-11	Baboon-8,Baboon-3		Baboon-8	Baboon-5,Baboon-3	Baboon-7,Baboon-3	Baboon-5
CKAP2			Baboon-11,Baboon-8					Baboon-9
CKAP2L			Baboon-12		Baboon-12		Baboon-7	Baboon-12,Baboon-8,Baboon-4,Baboon-3,Baboon-2	Baboon-12	Baboon-2	Baboon-2,Baboon-8
CKAP4	Baboon-1,Baboon-12		Baboon-11,Baboon-12,Baboon-8,Baboon-7,Baboon-5,Baboon-1,Baboon-10		Baboon-1	Baboon-1,Baboon-8		Baboon-6,Baboon-8,Baboon-10,Baboon-5		Baboon-10,Baboon-5	Baboon-1,Baboon-6
CKAP5	Baboon-7			Baboon-5	Baboon-12,Baboon-3		Baboon-2		Baboon-1,Baboon-2	Baboon-7
CKM	Baboon-1,Baboon-4					Baboon-1,Baboon-4
CKMT2	Baboon-12,Baboon-9,Baboon-8			Baboon-6		Baboon-7,Baboon-12,Baboon-4				Baboon-5	Baboon-1
CLASP1		Baboon-10			Baboon-12,Baboon-2		Baboon-3,Baboon-4		Baboon-10	Baboon-10,Baboon-4	Baboon-9,Baboon-12,Baboon-5,Baboon-2,Baboon-10
CLASP2			Baboon-9	Baboon-9		Baboon-9	Baboon-9	Baboon-9	Baboon-1,Baboon-11		Baboon-1
CLASRP	Baboon-9	Baboon-9,Baboon-10	Baboon-11		Baboon-1	Baboon-11	Baboon-11	Baboon-2,Baboon-3	Baboon-8,Baboon-3
CLBA1					Baboon-7				Baboon-5,Baboon-7,Baboon-3		Baboon-6
CLCC1		Baboon-4	Baboon-6	Baboon-11,Baboon-6	Baboon-6	Baboon-11,Baboon-5		Baboon-7,Baboon-12,Baboon-6	Baboon-7,Baboon-9,Baboon-6,Baboon-10	Baboon-6	Baboon-9,Baboon-2
CLCN3	Baboon-12,Baboon-6,Baboon-8	Baboon-1,Baboon-12	Baboon-6,Baboon-12,Baboon-3,Baboon-1,Baboon-2	Baboon-11,Baboon-12,Baboon-6	Baboon-1,Baboon-6,Baboon-5	Baboon-2,Baboon-3	Baboon-12		Baboon-1,Baboon-12,Baboon-10	Baboon-6,Baboon-8	Baboon-10
CLCN6		Baboon-5	Baboon-11,Baboon-2	Baboon-5				Baboon-1	Baboon-11	Baboon-4	Baboon-9
CLCN7	Baboon-8	Baboon-1		Baboon-10				Baboon-8	Baboon-1	Baboon-4
CLDN10					Baboon-6					Baboon-6
CLDN11			Baboon-7,Baboon-12,Baboon-3					Baboon-8	Baboon-7	Baboon-8	Baboon-12,Baboon-8
CLDN12		Baboon-11,Baboon-2			Baboon-1	Baboon-10					Baboon-7
CLDN15		Baboon-7	Baboon-10,Baboon-5,Baboon-4		Baboon-7			Baboon-1,Baboon-5		Baboon-1
CLDN23			Baboon-3	Baboon-8,Baboon-4,Baboon-7,Baboon-5,Baboon-3							Baboon-7,Baboon-6,Baboon-5
CLDN3			Baboon-2,Baboon-3				Baboon-5
CLDN5				Baboon-7	Baboon-11
CLDN7			Baboon-2,Baboon-6		Baboon-12,Baboon-2
CLDND1			Baboon-12,Baboon-4					Baboon-7	Baboon-9,Baboon-10
CLEC12A					Baboon-11,Baboon-9			Baboon-9,Baboon-10			Baboon-9
CLEC16A				Baboon-12,Baboon-3		Baboon-3			Baboon-8	Baboon-6,Baboon-4	Baboon-10
CLEC17A			Baboon-11		Baboon-8			Baboon-11,Baboon-3,Baboon-4			Baboon-5
CLEC1A			Baboon-9	Baboon-12	Baboon-12,Baboon-9	Baboon-9		Baboon-7,Baboon-9,Baboon-2,Baboon-11			Baboon-9,Baboon-2,Baboon-6
CLEC2B								Baboon-9,Baboon-4			Baboon-8
CLEC2D			Baboon-1,Baboon-8,Baboon-4		Baboon-1,Baboon-6,Baboon-8			Baboon-6,Baboon-8,Baboon-4,Baboon-3,Baboon-1			Baboon-6
CLEC2L		Baboon-11,Baboon-5							Baboon-11,Baboon-2	Baboon-1,Baboon-5
CLEC3B	Baboon-6		Baboon-12,Baboon-6,Baboon-4		Baboon-6				Baboon-4		Baboon-12,Baboon-5
CLEC4A			Baboon-10,Baboon-3		Baboon-12			Baboon-11,Baboon-12,Baboon-8,Baboon-10	Baboon-3	Baboon-9,Baboon-10	Baboon-7,Baboon-6
CLEC4E					Baboon-3			Baboon-1,Baboon-10
CLEC5A		Baboon-11			Baboon-1,Baboon-12,Baboon-2,Baboon-5			Baboon-1,Baboon-12	Baboon-12,Baboon-2	Baboon-10	Baboon-1,Baboon-10,Baboon-5
CLEC7A			Baboon-1,Baboon-7,Baboon-4		Baboon-1,Baboon-7,Baboon-3			Baboon-11,Baboon-12,Baboon-4,Baboon-7,Baboon-3,Baboon-1			Baboon-7
CLEC9A			Baboon-10,Baboon-3					Baboon-6
CLECL1	Baboon-9,Baboon-6,Baboon-4,Baboon-7,Baboon-3,Baboon-1	Baboon-3,Baboon-4	Baboon-11,Baboon-9		Baboon-1,Baboon-11	Baboon-1,Baboon-9,Baboon-7,Baboon-3		Baboon-9,Baboon-6,Baboon-11,Baboon-4,Baboon-1,Baboon-2,Baboon-10			Baboon-9,Baboon-6,Baboon-11,Baboon-1,Baboon-2,Baboon-10
CLGN	Baboon-6,Baboon-8	Baboon-10		Baboon-10							Baboon-2
CLHC1			Baboon-10					Baboon-7,Baboon-3			Baboon-2
CLIC1	Baboon-9,Baboon-6,Baboon-11,Baboon-12,Baboon-8,Baboon-7,Baboon-5,Baboon-3,Baboon-1,Baboon-2,Baboon-10	Baboon-9,Baboon-6,Baboon-11,Baboon-12,Baboon-8,Baboon-7,Baboon-5,Baboon-3,Baboon-1,Baboon-2,Baboon-10	Baboon-9,Baboon-6,Baboon-11,Baboon-12,Baboon-8,Baboon-7,Baboon-5,Baboon-3,Baboon-1,Baboon-2,Baboon-10	Baboon-9,Baboon-6,Baboon-11,Baboon-12,Baboon-8,Baboon-7,Baboon-5,Baboon-3,Baboon-2,Baboon-10	Baboon-9,Baboon-6,Baboon-11,Baboon-12,Baboon-8,Baboon-7,Baboon-5,Baboon-3,Baboon-1,Baboon-2	Baboon-9,Baboon-11,Baboon-12,Baboon-8,Baboon-7,Baboon-5,Baboon-3,Baboon-1,Baboon-2,Baboon-10	Baboon-9,Baboon-11,Baboon-12,Baboon-8,Baboon-7,Baboon-5,Baboon-3,Baboon-1,Baboon-2,Baboon-10	Baboon-9,Baboon-6,Baboon-11,Baboon-12,Baboon-8,Baboon-7,Baboon-5,Baboon-3,Baboon-1,Baboon-2,Baboon-10	Baboon-9,Baboon-6,Baboon-11,Baboon-12,Baboon-8,Baboon-7,Baboon-5,Baboon-3,Baboon-1,Baboon-2,Baboon-10	Baboon-9,Baboon-6,Baboon-11,Baboon-12,Baboon-8,Baboon-4,Baboon-7,Baboon-5,Baboon-3,Baboon-1,Baboon-2,Baboon-10	Baboon-9,Baboon-6,Baboon-11,Baboon-12,Baboon-8,Baboon-7,Baboon-5,Baboon-1,Baboon-2,Baboon-10
CLIC4	Baboon-1,Baboon-9	Baboon-9	Baboon-1,Baboon-9	Baboon-9,Baboon-8	Baboon-1,Baboon-12,Baboon-9,Baboon-8	Baboon-1,Baboon-12	Baboon-9,Baboon-10	Baboon-11	Baboon-12,Baboon-10,Baboon-4
CLIC5	Baboon-11,Baboon-12,Baboon-4,Baboon-3,Baboon-1,Baboon-10		Baboon-9,Baboon-4,Baboon-7,Baboon-3,Baboon-1,Baboon-10	Baboon-9,Baboon-12,Baboon-4,Baboon-5,Baboon-3,Baboon-10	Baboon-9,Baboon-12,Baboon-8,Baboon-7,Baboon-5,Baboon-3,Baboon-1,Baboon-2	Baboon-5,Baboon-11,Baboon-3,Baboon-4	Baboon-9,Baboon-11,Baboon-8,Baboon-4,Baboon-7,Baboon-5,Baboon-1,Baboon-10	Baboon-9,Baboon-8,Baboon-3			Baboon-7,Baboon-12
CLIC6		Baboon-4		Baboon-12,Baboon-3,Baboon-4	Baboon-1,Baboon-3		Baboon-9,Baboon-12,Baboon-4,Baboon-3,Baboon-1		Baboon-12
CLINT1			Baboon-7	Baboon-7,Baboon-12	Baboon-11		Baboon-11	Baboon-7,Baboon-4	Baboon-3		Baboon-7
CLIP1	Baboon-9,Baboon-6,Baboon-8,Baboon-4,Baboon-5,Baboon-2	Baboon-9,Baboon-6,Baboon-8,Baboon-4,Baboon-5,Baboon-3,Baboon-2	Baboon-9,Baboon-6,Baboon-8,Baboon-4,Baboon-5,Baboon-2	Baboon-9,Baboon-6,Baboon-8,Baboon-4,Baboon-7,Baboon-5,Baboon-2,Baboon-10	Baboon-9,Baboon-6,Baboon-8,Baboon-5,Baboon-2	Baboon-9,Baboon-11,Baboon-8,Baboon-4,Baboon-5,Baboon-2	Baboon-2,Baboon-5,Baboon-4	Baboon-9,Baboon-6,Baboon-8,Baboon-4,Baboon-5,Baboon-2,Baboon-10	Baboon-9,Baboon-6,Baboon-11,Baboon-8,Baboon-4,Baboon-5,Baboon-2	Baboon-9,Baboon-6,Baboon-8,Baboon-4,Baboon-5,Baboon-2	Baboon-9,Baboon-6,Baboon-8,Baboon-5,Baboon-2
CLIP2		Baboon-7,Baboon-5							Baboon-7
CLIP3					Baboon-2			Baboon-12			Baboon-9
CLIP4				Baboon-7,Baboon-10	Baboon-11			Baboon-11,Baboon-12,Baboon-1,Baboon-2,Baboon-10		Baboon-12,Baboon-6	Baboon-1,Baboon-10
CLK1	Baboon-11,Baboon-4	Baboon-1,Baboon-6,Baboon-5	Baboon-12,Baboon-4	Baboon-6,Baboon-5	Baboon-6			Baboon-6	Baboon-5
CLK4	Baboon-6	Baboon-11	Baboon-11,Baboon-9,Baboon-8,Baboon-12	Baboon-12,Baboon-8,Baboon-10,Baboon-5	Baboon-8,Baboon-5	Baboon-9,Baboon-11,Baboon-8,Baboon-5,Baboon-2	Baboon-5,Baboon-3	Baboon-10,Baboon-3	Baboon-8	Baboon-12,Baboon-5	Baboon-9,Baboon-12,Baboon-8,Baboon-5,Baboon-2
CLMN		Baboon-11	Baboon-2	Baboon-9			Baboon-2,Baboon-10		Baboon-1,Baboon-7,Baboon-8	Baboon-8
CLMP	Baboon-12,Baboon-8	Baboon-9,Baboon-11,Baboon-8,Baboon-1,Baboon-10	Baboon-8,Baboon-5	Baboon-7,Baboon-8	Baboon-1,Baboon-11,Baboon-12			Baboon-7,Baboon-5	Baboon-1,Baboon-12,Baboon-6,Baboon-8	Baboon-1,Baboon-8	Baboon-9
CLN3	Baboon-9,Baboon-2,Baboon-10,Baboon-3	Baboon-6,Baboon-10,Baboon-3	Baboon-11,Baboon-5	Baboon-11,Baboon-9,Baboon-10,Baboon-5	Baboon-9,Baboon-6,Baboon-11,Baboon-5,Baboon-3	Baboon-8		Baboon-9,Baboon-6,Baboon-11,Baboon-8,Baboon-5,Baboon-3,Baboon-10	Baboon-2		Baboon-6
CLN5	Baboon-1,Baboon-7		Baboon-7,Baboon-4		Baboon-6		Baboon-7,Baboon-10	Baboon-8,Baboon-4		Baboon-7	Baboon-9,Baboon-6
CLN6	Baboon-9	Baboon-11,Baboon-10,Baboon-3	Baboon-11,Baboon-9,Baboon-4	Baboon-11,Baboon-9,Baboon-4	Baboon-9,Baboon-3	Baboon-9,Baboon-3	Baboon-10	Baboon-9,Baboon-10,Baboon-4	Baboon-9,Baboon-6,Baboon-3	Baboon-9,Baboon-6,Baboon-4	Baboon-9,Baboon-10
CLN8									Baboon-1		Baboon-6
CLNK				Baboon-5	Baboon-9,Baboon-5,Baboon-3,Baboon-1,Baboon-2		Baboon-9,Baboon-11,Baboon-3,Baboon-1,Baboon-2,Baboon-10	Baboon-3
CLNS1A	Baboon-6,Baboon-11,Baboon-12,Baboon-7,Baboon-1,Baboon-10	Baboon-6,Baboon-11,Baboon-12,Baboon-1,Baboon-10	Baboon-6,Baboon-11,Baboon-12,Baboon-7,Baboon-1,Baboon-10	Baboon-6,Baboon-11,Baboon-12,Baboon-7,Baboon-10	Baboon-1,Baboon-11,Baboon-12,Baboon-6	Baboon-11,Baboon-12,Baboon-7,Baboon-1,Baboon-10	Baboon-11,Baboon-12,Baboon-7,Baboon-1,Baboon-10	Baboon-6,Baboon-11,Baboon-12,Baboon-7,Baboon-1,Baboon-10	Baboon-6,Baboon-11,Baboon-12,Baboon-7,Baboon-1,Baboon-10	Baboon-1,Baboon-12,Baboon-10	Baboon-6,Baboon-11,Baboon-12,Baboon-7,Baboon-1,Baboon-10
CLOCK	Baboon-7				Baboon-7,Baboon-5	Baboon-7,Baboon-11,Baboon-8		Baboon-11,Baboon-3		Baboon-9,Baboon-10,Baboon-3
CLPP	Baboon-7,Baboon-4	Baboon-7		Baboon-8
CLPTM1L	Baboon-4	Baboon-4	Baboon-1,Baboon-5		Baboon-7,Baboon-5	Baboon-4	Baboon-12	Baboon-11,Baboon-12,Baboon-10,Baboon-4		Baboon-1,Baboon-9	Baboon-11
CLRN3			Baboon-11,Baboon-12,Baboon-7,Baboon-3,Baboon-1,Baboon-10	Baboon-3				Baboon-7,Baboon-12
CLSTN1	Baboon-9	Baboon-12,Baboon-4	Baboon-11	Baboon-11,Baboon-10	Baboon-1,Baboon-12,Baboon-9	Baboon-2	Baboon-4	Baboon-2	Baboon-9	Baboon-10,Baboon-5
CLSTN2		Baboon-12		Baboon-9,Baboon-2		Baboon-12				Baboon-7
CLSTN3		Baboon-1,Baboon-4		Baboon-11				Baboon-9	Baboon-7,Baboon-10,Baboon-3	Baboon-7,Baboon-11,Baboon-12,Baboon-10	Baboon-1,Baboon-6
CLTA	Baboon-9				Baboon-9,Baboon-5			Baboon-9		Baboon-9,Baboon-4
CLTCL1						Baboon-7,Baboon-2,Baboon-10,Baboon-3			Baboon-3
CLUH	Baboon-1	Baboon-6,Baboon-4	Baboon-1,Baboon-8,Baboon-4	Baboon-4	Baboon-11	Baboon-3			Baboon-11
CLVS1									Baboon-2	Baboon-12,Baboon-8
CLVS2		Baboon-11,Baboon-12,Baboon-4,Baboon-7,Baboon-5,Baboon-1							Baboon-6,Baboon-4
CLYBL	Baboon-6		Baboon-7,Baboon-2	Baboon-6		Baboon-7,Baboon-8	Baboon-7,Baboon-10
CMAS				Baboon-12	Baboon-12
CMBL	Baboon-1,Baboon-10,Baboon-4	Baboon-1	Baboon-9,Baboon-4	Baboon-7	Baboon-1	Baboon-9,Baboon-10,Baboon-4	Baboon-1,Baboon-9,Baboon-4	Baboon-9,Baboon-4	Baboon-1,Baboon-4	Baboon-10,Baboon-4	Baboon-1,Baboon-5
CMC1			Baboon-1	Baboon-10	Baboon-7,Baboon-2	Baboon-4		Baboon-1,Baboon-2,Baboon-10,Baboon-4		Baboon-1,Baboon-2,Baboon-4
CMC2	Baboon-6,Baboon-5		Baboon-5	Baboon-5			Baboon-9	Baboon-8	Baboon-8	Baboon-8	Baboon-1
CMIP		Baboon-9,Baboon-5,Baboon-3,Baboon-1,Baboon-2	Baboon-8,Baboon-4,Baboon-5,Baboon-3,Baboon-2		Baboon-1,Baboon-2,Baboon-7	Baboon-5			Baboon-8	Baboon-11,Baboon-2,Baboon-3	Baboon-5
CMKLR1	Baboon-12		Baboon-7,Baboon-11,Baboon-3		Baboon-11,Baboon-12,Baboon-6	Baboon-1		Baboon-6,Baboon-11,Baboon-4,Baboon-5,Baboon-1	Baboon-10	Baboon-6,Baboon-10	Baboon-7,Baboon-11,Baboon-12,Baboon-6
CMPK1								Baboon-4	Baboon-7
CMPK2	Baboon-10		Baboon-1,Baboon-12,Baboon-10		Baboon-11	Baboon-11		Baboon-10	Baboon-1,Baboon-3	Baboon-11,Baboon-8,Baboon-3	Baboon-2
CMSS1	Baboon-2	Baboon-1	Baboon-2		Baboon-2	Baboon-1,Baboon-3		Baboon-2,Baboon-6	Baboon-1
CMTM3		Baboon-1			Baboon-11,Baboon-2,Baboon-3			Baboon-11,Baboon-3	Baboon-11		Baboon-10
CMTM4			Baboon-8				Baboon-5,Baboon-7,Baboon-3
CMTM5		Baboon-11							Baboon-11
CMTM6	Baboon-2,Baboon-6,Baboon-4	Baboon-2	Baboon-12,Baboon-2,Baboon-6,Baboon-3	Baboon-2,Baboon-6,Baboon-8	Baboon-1,Baboon-2,Baboon-3	Baboon-2	Baboon-2,Baboon-8,Baboon-3	Baboon-9,Baboon-6,Baboon-3,Baboon-1,Baboon-2,Baboon-10	Baboon-2,Baboon-10,Baboon-3	Baboon-2,Baboon-4	Baboon-2
CMTM7			Baboon-11,Baboon-8	Baboon-8,Baboon-4	Baboon-11	Baboon-11	Baboon-11	Baboon-11,Baboon-12,Baboon-8,Baboon-4,Baboon-10
CMTR1	Baboon-7		Baboon-9,Baboon-6			Baboon-12	Baboon-12		Baboon-1	Baboon-12
CMTR2	Baboon-7		Baboon-9							Baboon-1,Baboon-7,Baboon-3,Baboon-4
CMYA5	Baboon-7,Baboon-6,Baboon-5	Baboon-8		Baboon-3		Baboon-9,Baboon-11,Baboon-12,Baboon-8,Baboon-4,Baboon-7,Baboon-5,Baboon-3				Baboon-11,Baboon-5
CNDP1		Baboon-1,Baboon-2		Baboon-9,Baboon-8,Baboon-4,Baboon-5,Baboon-2,Baboon-10					Baboon-11,Baboon-5,Baboon-3,Baboon-1,Baboon-2	Baboon-1,Baboon-7,Baboon-8,Baboon-3
CNDP2	Baboon-7,Baboon-8,Baboon-3	Baboon-6,Baboon-11,Baboon-8,Baboon-4,Baboon-7,Baboon-3,Baboon-1,Baboon-2,Baboon-10	Baboon-9,Baboon-6,Baboon-11,Baboon-12,Baboon-4,Baboon-7,Baboon-3,Baboon-1,Baboon-2,Baboon-10	Baboon-11,Baboon-8,Baboon-4,Baboon-7,Baboon-3,Baboon-2,Baboon-10	Baboon-6,Baboon-11,Baboon-7,Baboon-3,Baboon-1,Baboon-2	Baboon-2,Baboon-10		Baboon-11,Baboon-4,Baboon-7,Baboon-3,Baboon-10	Baboon-7,Baboon-4	Baboon-6,Baboon-11,Baboon-12,Baboon-7,Baboon-3,Baboon-10	Baboon-11,Baboon-12,Baboon-7,Baboon-1,Baboon-2,Baboon-10
CNEP1R1		Baboon-1			Baboon-1	Baboon-1					Baboon-2
CNIH1								Baboon-1			Baboon-11
CNIH3		Baboon-3							Baboon-5,Baboon-4
CNIH4	Baboon-11,Baboon-2	Baboon-11	Baboon-11,Baboon-12	Baboon-12,Baboon-5			Baboon-11	Baboon-2,Baboon-5	Baboon-5		Baboon-12
CNKSR1			Baboon-1			Baboon-1
CNKSR3				Baboon-11,Baboon-6,Baboon-10					Baboon-5
CNMD		Baboon-7,Baboon-11			Baboon-9				Baboon-10,Baboon-3,Baboon-4	Baboon-7,Baboon-3,Baboon-4
CNN1			Baboon-7,Baboon-9,Baboon-10,Baboon-3					Baboon-10
CNN2	Baboon-9,Baboon-6,Baboon-11,Baboon-12,Baboon-8,Baboon-4,Baboon-7,Baboon-5,Baboon-3,Baboon-1,Baboon-2,Baboon-10	Baboon-9,Baboon-6,Baboon-11,Baboon-12,Baboon-8,Baboon-4,Baboon-7,Baboon-5,Baboon-3,Baboon-1,Baboon-2,Baboon-10	Baboon-9,Baboon-6,Baboon-11,Baboon-12,Baboon-8,Baboon-4,Baboon-7,Baboon-5,Baboon-3,Baboon-1,Baboon-2,Baboon-10	Baboon-9,Baboon-6,Baboon-11,Baboon-12,Baboon-8,Baboon-4,Baboon-7,Baboon-5,Baboon-3,Baboon-2,Baboon-10	Baboon-9,Baboon-6,Baboon-11,Baboon-12,Baboon-8,Baboon-7,Baboon-5,Baboon-3,Baboon-1,Baboon-2	Baboon-9,Baboon-11,Baboon-12,Baboon-8,Baboon-4,Baboon-7,Baboon-5,Baboon-3,Baboon-1,Baboon-2,Baboon-10	Baboon-9,Baboon-11,Baboon-12,Baboon-8,Baboon-7,Baboon-5,Baboon-3,Baboon-1,Baboon-2,Baboon-10	Baboon-9,Baboon-6,Baboon-11,Baboon-12,Baboon-8,Baboon-4,Baboon-7,Baboon-5,Baboon-3,Baboon-1,Baboon-2,Baboon-10	Baboon-6,Baboon-11,Baboon-12,Baboon-8,Baboon-4,Baboon-7,Baboon-5,Baboon-3,Baboon-1,Baboon-2,Baboon-10	Baboon-9,Baboon-6,Baboon-11,Baboon-12,Baboon-8,Baboon-4,Baboon-7,Baboon-5,Baboon-3,Baboon-1,Baboon-2,Baboon-10	Baboon-9,Baboon-6,Baboon-11,Baboon-12,Baboon-8,Baboon-7,Baboon-5,Baboon-1,Baboon-2,Baboon-10
CNN3		Baboon-11		Baboon-8	Baboon-11	Baboon-4	Baboon-8	Baboon-8	Baboon-5
CNNM1		Baboon-11							Baboon-4
CNNM3		Baboon-4	Baboon-2	Baboon-6	Baboon-12	Baboon-2,Baboon-4	Baboon-2	Baboon-7,Baboon-10		Baboon-1,Baboon-12,Baboon-7,Baboon-3	Baboon-2
CNNM4	Baboon-7,Baboon-3	Baboon-2,Baboon-4	Baboon-2,Baboon-4						Baboon-2,Baboon-3,Baboon-4	Baboon-4
CNOT1	Baboon-5	Baboon-11		Baboon-6		Baboon-11	Baboon-11	Baboon-2
CNOT11		Baboon-7	Baboon-1		Baboon-3			Baboon-7,Baboon-3		Baboon-11	Baboon-7,Baboon-2
CNOT4								Baboon-7,Baboon-11		Baboon-1,Baboon-11,Baboon-5	Baboon-5
CNOT6	Baboon-1,Baboon-3,Baboon-4	Baboon-6	Baboon-6	Baboon-2	Baboon-6	Baboon-4			Baboon-9,Baboon-12,Baboon-8,Baboon-4,Baboon-2	Baboon-11,Baboon-12,Baboon-8	Baboon-1,Baboon-2
CNOT6L							Baboon-4	Baboon-10			Baboon-9
CNOT7		Baboon-10	Baboon-6,Baboon-4
CNOT8	Baboon-11	Baboon-11,Baboon-6,Baboon-3	Baboon-1	Baboon-12,Baboon-6	Baboon-12			Baboon-11	Baboon-10	Baboon-6,Baboon-10,Baboon-3	Baboon-6,Baboon-10
CNP						Baboon-3			Baboon-1,Baboon-5,Baboon-3
CNPY1			Baboon-11,Baboon-12,Baboon-5,Baboon-3,Baboon-2				Baboon-9,Baboon-2,Baboon-12			Baboon-12
CNPY3		Baboon-10			Baboon-3						Baboon-10,Baboon-5
CNPY4	Baboon-1,Baboon-4	Baboon-1	Baboon-7,Baboon-3		Baboon-1	Baboon-1	Baboon-4	Baboon-1,Baboon-4	Baboon-10	Baboon-3	Baboon-1
CNRIP1		Baboon-11,Baboon-2	Baboon-1							Baboon-7
CNTD1		Baboon-2,Baboon-4			Baboon-2					Baboon-4
CNTF						Baboon-1,Baboon-12				Baboon-1,Baboon-6
CNTLN			Baboon-9	Baboon-4				Baboon-6	Baboon-9
CNTN1		Baboon-1,Baboon-3							Baboon-7,Baboon-9,Baboon-10,Baboon-4	Baboon-1,Baboon-3
CNTN2		Baboon-1,Baboon-11,Baboon-2							Baboon-11,Baboon-12,Baboon-5	Baboon-1,Baboon-2,Baboon-3	Baboon-1,Baboon-9
CNTN3		Baboon-7								Baboon-7
CNTN4									Baboon-10,Baboon-4	Baboon-3
CNTN5		Baboon-7,Baboon-12							Baboon-9,Baboon-3	Baboon-11	Baboon-9,Baboon-12,Baboon-5,Baboon-1,Baboon-10
CNTN6		Baboon-9,Baboon-3			Baboon-2,Baboon-5
CNTNAP1									Baboon-7		Baboon-2
CNTNAP2		Baboon-1,Baboon-2,Baboon-6,Baboon-4	Baboon-1,Baboon-2,Baboon-7						Baboon-2,Baboon-10,Baboon-4	Baboon-9,Baboon-10
CNTNAP5		Baboon-5,Baboon-11,Baboon-3							Baboon-2,Baboon-6,Baboon-4	Baboon-6,Baboon-11,Baboon-4,Baboon-5,Baboon-2
CNTRL		Baboon-9			Baboon-12			Baboon-11,Baboon-12,Baboon-8,Baboon-5	Baboon-11,Baboon-5	Baboon-1,Baboon-12,Baboon-8,Baboon-3	Baboon-9,Baboon-11,Baboon-8,Baboon-5,Baboon-1
CNTROB		Baboon-4		Baboon-3	Baboon-3			Baboon-8			Baboon-5
COBL	Baboon-12,Baboon-6	Baboon-12,Baboon-10		Baboon-6	Baboon-6		Baboon-4		Baboon-12,Baboon-3	Baboon-5,Baboon-6,Baboon-10,Baboon-3
COBLL1	Baboon-10		Baboon-11	Baboon-7	Baboon-9	Baboon-1,Baboon-11,Baboon-12		Baboon-9		Baboon-12
COG1		Baboon-5			Baboon-12		Baboon-11	Baboon-7	Baboon-11,Baboon-12	Baboon-7,Baboon-10	Baboon-5
COG2	Baboon-7		Baboon-8	Baboon-2		Baboon-1		Baboon-2,Baboon-4	Baboon-5	Baboon-7,Baboon-3	Baboon-9
COG3			Baboon-6						Baboon-12
COG4	Baboon-5		Baboon-9,Baboon-6			Baboon-9			Baboon-7,Baboon-10
COG5	Baboon-10			Baboon-4					Baboon-4
COG6	Baboon-9,Baboon-4	Baboon-9,Baboon-3,Baboon-4	Baboon-9,Baboon-8,Baboon-7,Baboon-3,Baboon-10	Baboon-9,Baboon-8,Baboon-7,Baboon-3,Baboon-10	Baboon-9	Baboon-9,Baboon-3,Baboon-4	Baboon-3,Baboon-4	Baboon-7,Baboon-8,Baboon-10,Baboon-3	Baboon-9,Baboon-3	Baboon-9,Baboon-10,Baboon-3	Baboon-7,Baboon-9,Baboon-10
COG7	Baboon-11	Baboon-11,Baboon-12	Baboon-4		Baboon-3		Baboon-11	Baboon-1,Baboon-10	Baboon-7,Baboon-8
COG8								Baboon-11,Baboon-3	Baboon-10	Baboon-11	Baboon-11
COIL	Baboon-6,Baboon-12,Baboon-8,Baboon-7,Baboon-5,Baboon-3,Baboon-1,Baboon-10	Baboon-9,Baboon-11,Baboon-12,Baboon-4,Baboon-7,Baboon-5,Baboon-3,Baboon-1,Baboon-2,Baboon-10	Baboon-9,Baboon-6,Baboon-11,Baboon-12,Baboon-8,Baboon-4,Baboon-7,Baboon-5,Baboon-3,Baboon-1,Baboon-2,Baboon-10	Baboon-9,Baboon-6,Baboon-11,Baboon-12,Baboon-4,Baboon-7,Baboon-5,Baboon-2,Baboon-10	Baboon-9,Baboon-6,Baboon-11,Baboon-12,Baboon-8,Baboon-7,Baboon-5,Baboon-1,Baboon-2	Baboon-9,Baboon-11,Baboon-12,Baboon-4,Baboon-7,Baboon-5,Baboon-3,Baboon-1,Baboon-2,Baboon-10	Baboon-9,Baboon-11,Baboon-12,Baboon-8,Baboon-4,Baboon-7,Baboon-5,Baboon-3,Baboon-1,Baboon-2,Baboon-10	Baboon-9,Baboon-6,Baboon-11,Baboon-12,Baboon-8,Baboon-4,Baboon-7,Baboon-5,Baboon-3,Baboon-1,Baboon-2,Baboon-10	Baboon-9,Baboon-6,Baboon-11,Baboon-12,Baboon-4,Baboon-7,Baboon-5,Baboon-3,Baboon-1,Baboon-2,Baboon-10	Baboon-9,Baboon-6,Baboon-11,Baboon-12,Baboon-4,Baboon-7,Baboon-5,Baboon-3,Baboon-1,Baboon-2,Baboon-10	Baboon-9,Baboon-6,Baboon-11,Baboon-12,Baboon-7,Baboon-5,Baboon-1,Baboon-2,Baboon-10
COL11A2		Baboon-9,Baboon-6,Baboon-12,Baboon-4,Baboon-7,Baboon-5,Baboon-1,Baboon-2,Baboon-10				Baboon-1,Baboon-2,Baboon-10		Baboon-5	Baboon-6,Baboon-11,Baboon-12,Baboon-4,Baboon-7,Baboon-3,Baboon-1,Baboon-10	Baboon-9,Baboon-6,Baboon-7,Baboon-1,Baboon-2,Baboon-10
COL12A1	Baboon-12,Baboon-6	Baboon-11,Baboon-4	Baboon-12,Baboon-6	Baboon-7,Baboon-6	Baboon-1,Baboon-11,Baboon-2,Baboon-6	Baboon-12,Baboon-9	Baboon-8,Baboon-4	Baboon-7,Baboon-10	Baboon-7,Baboon-9,Baboon-6,Baboon-4	Baboon-6,Baboon-12,Baboon-8,Baboon-2,Baboon-10	Baboon-2,Baboon-6,Baboon-8
COL14A1	Baboon-11,Baboon-4				Baboon-1,Baboon-3	Baboon-10				Baboon-3	Baboon-1,Baboon-12,Baboon-9,Baboon-8
COL15A1	Baboon-10,Baboon-3		Baboon-8		Baboon-11,Baboon-9,Baboon-12	Baboon-7,Baboon-12,Baboon-9,Baboon-4			Baboon-1,Baboon-12		Baboon-7,Baboon-12,Baboon-10
COL16A1		Baboon-4			Baboon-1				Baboon-11,Baboon-5
COL18A1				Baboon-3			Baboon-5	Baboon-9
COL19A1		Baboon-9		Baboon-6,Baboon-11,Baboon-12,Baboon-4,Baboon-7,Baboon-5,Baboon-2
COL1A1					Baboon-5			Baboon-6			Baboon-7,Baboon-2,Baboon-5
COL21A1					Baboon-1	Baboon-1,Baboon-9,Baboon-2,Baboon-4		Baboon-1,Baboon-2,Baboon-6,Baboon-4
COL23A1		Baboon-9			Baboon-12,Baboon-2				Baboon-11
COL24A1		Baboon-1,Baboon-9,Baboon-10								Baboon-1,Baboon-11,Baboon-2,Baboon-7
COL25A1		Baboon-12,Baboon-7,Baboon-3,Baboon-2,Baboon-10								Baboon-8	Baboon-8,Baboon-5
COL27A1		Baboon-10		Baboon-6,Baboon-10,Baboon-5,Baboon-4	Baboon-3	Baboon-11,Baboon-12	Baboon-10	Baboon-1,Baboon-9,Baboon-8	Baboon-9
COL3A1	Baboon-1,Baboon-12		Baboon-4		Baboon-1	Baboon-5					Baboon-9,Baboon-8,Baboon-10
COL4A1	Baboon-4	Baboon-11,Baboon-8,Baboon-4,Baboon-5,Baboon-3		Baboon-12	Baboon-1,Baboon-7	Baboon-4,Baboon-7,Baboon-5,Baboon-2,Baboon-10	Baboon-4	Baboon-1,Baboon-9,Baboon-2	Baboon-9,Baboon-2,Baboon-5,Baboon-4		Baboon-6,Baboon-7,Baboon-5,Baboon-2,Baboon-10
COL4A2		Baboon-7,Baboon-5		Baboon-9,Baboon-2,Baboon-3	Baboon-2,Baboon-5	Baboon-12,Baboon-2,Baboon-4		Baboon-5	Baboon-5	Baboon-7	Baboon-9,Baboon-5
COL4A3	Baboon-7,Baboon-6	Baboon-12		Baboon-9,Baboon-6,Baboon-11,Baboon-12,Baboon-7,Baboon-10	Baboon-6,Baboon-12,Baboon-8,Baboon-5,Baboon-1,Baboon-2	Baboon-9,Baboon-11,Baboon-8,Baboon-7,Baboon-3,Baboon-2		Baboon-10	Baboon-12,Baboon-8,Baboon-7,Baboon-1,Baboon-2	Baboon-10
COL4A4				Baboon-12,Baboon-8,Baboon-10,Baboon-4	Baboon-9,Baboon-6,Baboon-11,Baboon-7,Baboon-3				Baboon-1,Baboon-6,Baboon-8,Baboon-5	Baboon-6
COL5A1	Baboon-11,Baboon-10	Baboon-12,Baboon-9	Baboon-1,Baboon-10		Baboon-1,Baboon-11,Baboon-9,Baboon-7				Baboon-7,Baboon-12	Baboon-11,Baboon-6	Baboon-1,Baboon-11,Baboon-6
COL5A3	Baboon-7,Baboon-12,Baboon-8	Baboon-12,Baboon-8,Baboon-4,Baboon-7,Baboon-5				Baboon-8		Baboon-5	Baboon-10,Baboon-5	Baboon-8,Baboon-10,Baboon-3,Baboon-4	Baboon-7,Baboon-6
COL6A1		Baboon-2			Baboon-9,Baboon-2						Baboon-2
COL6A2				Baboon-9,Baboon-6,Baboon-8,Baboon-3	Baboon-5	Baboon-10,Baboon-3		Baboon-8			Baboon-9
COL6A3	Baboon-9,Baboon-5				Baboon-11,Baboon-9,Baboon-6,Baboon-3					Baboon-7,Baboon-9	Baboon-7,Baboon-12
COL6A5			Baboon-9		Baboon-9,Baboon-6,Baboon-11,Baboon-12,Baboon-3,Baboon-1						Baboon-12,Baboon-8
COL6A6			Baboon-7,Baboon-2,Baboon-5		Baboon-12,Baboon-8,Baboon-5,Baboon-1,Baboon-2	Baboon-8,Baboon-5		Baboon-7,Baboon-11,Baboon-9			Baboon-9,Baboon-6,Baboon-11,Baboon-12,Baboon-8,Baboon-7,Baboon-5,Baboon-1,Baboon-2,Baboon-10
COL8A1					Baboon-1					Baboon-4
COL8A2		Baboon-7,Baboon-12						Baboon-7	Baboon-9,Baboon-6,Baboon-11,Baboon-4,Baboon-2	Baboon-6
COL9A1		Baboon-9,Baboon-4,Baboon-1,Baboon-2,Baboon-10	Baboon-1,Baboon-2,Baboon-4	Baboon-6,Baboon-4,Baboon-7,Baboon-5,Baboon-10			Baboon-4		Baboon-9,Baboon-11,Baboon-12,Baboon-4,Baboon-5,Baboon-2,Baboon-10	Baboon-9,Baboon-2,Baboon-10,Baboon-4
COL9A2		Baboon-12,Baboon-6							Baboon-6,Baboon-11,Baboon-12,Baboon-8,Baboon-2,Baboon-10	Baboon-11,Baboon-2,Baboon-10
COLCA1		Baboon-12,Baboon-9,Baboon-10,Baboon-4		Baboon-12,Baboon-9,Baboon-8	Baboon-9		Baboon-12		Baboon-4	Baboon-9,Baboon-10	Baboon-10
COLCA2		Baboon-8,Baboon-4		Baboon-10,Baboon-5,Baboon-4			Baboon-1,Baboon-5			Baboon-4
COLEC12	Baboon-3			Baboon-3	Baboon-1,Baboon-8	Baboon-2,Baboon-3					Baboon-1,Baboon-12,Baboon-6
COLGALT1		Baboon-4	Baboon-9,Baboon-2,Baboon-3	Baboon-11,Baboon-8	Baboon-9			Baboon-6,Baboon-5	Baboon-10,Baboon-4	Baboon-10	Baboon-11
COLGALT2	Baboon-7,Baboon-12,Baboon-4	Baboon-7,Baboon-12,Baboon-6,Baboon-3		Baboon-4					Baboon-3,Baboon-4	Baboon-7,Baboon-3
COLQ			Baboon-8			Baboon-8		Baboon-1,Baboon-11,Baboon-2,Baboon-5	Baboon-2,Baboon-8,Baboon-3
COMMD1			Baboon-2					Baboon-2
COMMD10			Baboon-2,Baboon-6	Baboon-6	Baboon-12			Baboon-11,Baboon-8
COMMD2		Baboon-9	Baboon-2			Baboon-12,Baboon-2	Baboon-2,Baboon-10	Baboon-10,Baboon-5	Baboon-9,Baboon-5		Baboon-11,Baboon-10
COMMD3		Baboon-9		Baboon-11	Baboon-3		Baboon-9	Baboon-3
COMMD4	Baboon-9,Baboon-6,Baboon-11,Baboon-12,Baboon-8,Baboon-4,Baboon-7,Baboon-3,Baboon-1,Baboon-2,Baboon-10	Baboon-9,Baboon-6,Baboon-11,Baboon-12,Baboon-8,Baboon-4,Baboon-7,Baboon-3,Baboon-1,Baboon-2,Baboon-10	Baboon-9,Baboon-6,Baboon-11,Baboon-12,Baboon-8,Baboon-4,Baboon-7,Baboon-3,Baboon-1,Baboon-2,Baboon-10	Baboon-9,Baboon-6,Baboon-11,Baboon-12,Baboon-8,Baboon-4,Baboon-7,Baboon-3,Baboon-2,Baboon-10	Baboon-9,Baboon-6,Baboon-11,Baboon-12,Baboon-8,Baboon-7,Baboon-3,Baboon-1,Baboon-2	Baboon-9,Baboon-11,Baboon-12,Baboon-8,Baboon-4,Baboon-7,Baboon-3,Baboon-1,Baboon-2,Baboon-10	Baboon-9,Baboon-11,Baboon-12,Baboon-8,Baboon-4,Baboon-7,Baboon-3,Baboon-1,Baboon-2,Baboon-10	Baboon-9,Baboon-6,Baboon-11,Baboon-12,Baboon-8,Baboon-4,Baboon-7,Baboon-3,Baboon-1,Baboon-2,Baboon-10	Baboon-9,Baboon-6,Baboon-11,Baboon-12,Baboon-8,Baboon-4,Baboon-7,Baboon-3,Baboon-1,Baboon-2,Baboon-10	Baboon-9,Baboon-6,Baboon-11,Baboon-12,Baboon-8,Baboon-4,Baboon-7,Baboon-3,Baboon-1,Baboon-2,Baboon-10	Baboon-9,Baboon-6,Baboon-11,Baboon-12,Baboon-8,Baboon-7,Baboon-1,Baboon-2,Baboon-10
COMMD5		Baboon-10	Baboon-5	Baboon-11		Baboon-5	Baboon-11	Baboon-7,Baboon-5			Baboon-5
COMMD6	Baboon-7,Baboon-12	Baboon-1,Baboon-12,Baboon-8	Baboon-1,Baboon-12,Baboon-8	Baboon-12,Baboon-8	Baboon-1,Baboon-12,Baboon-7,Baboon-8		Baboon-1,Baboon-12,Baboon-8	Baboon-1,Baboon-12,Baboon-8	Baboon-1,Baboon-12,Baboon-8	Baboon-1,Baboon-12,Baboon-8	Baboon-1,Baboon-12,Baboon-7,Baboon-8
COMMD7		Baboon-7	Baboon-1,Baboon-9,Baboon-3
COMMD8		Baboon-1,Baboon-4	Baboon-7,Baboon-6,Baboon-10,Baboon-3	Baboon-10,Baboon-4			Baboon-1,Baboon-2,Baboon-3		Baboon-12,Baboon-9,Baboon-3	Baboon-3	Baboon-1
COMMD9		Baboon-6,Baboon-4	Baboon-4	Baboon-2,Baboon-6,Baboon-8	Baboon-1	Baboon-11	Baboon-1,Baboon-3	Baboon-12,Baboon-2,Baboon-8	Baboon-2,Baboon-6,Baboon-4	Baboon-11,Baboon-2,Baboon-8,Baboon-5	Baboon-2
COMT	Baboon-2,Baboon-6,Baboon-4	Baboon-9,Baboon-2,Baboon-12	Baboon-2	Baboon-2,Baboon-4	Baboon-9,Baboon-2,Baboon-6,Baboon-12	Baboon-7,Baboon-12,Baboon-9,Baboon-10	Baboon-4	Baboon-9,Baboon-12,Baboon-7,Baboon-2,Baboon-10	Baboon-12	Baboon-10	Baboon-9
COPA	Baboon-11	Baboon-11,Baboon-9		Baboon-10	Baboon-9	Baboon-3	Baboon-3,Baboon-4	Baboon-3,Baboon-4	Baboon-11,Baboon-10	Baboon-11,Baboon-10	Baboon-10,Baboon-5
COPB1		Baboon-11						Baboon-5		Baboon-6	Baboon-5
COPE	Baboon-10	Baboon-6		Baboon-8
COPG2		Baboon-7								Baboon-7
COPRS	Baboon-2		Baboon-6	Baboon-9,Baboon-5	Baboon-1,Baboon-9,Baboon-6,Baboon-7	Baboon-10	Baboon-10	Baboon-1	Baboon-2	Baboon-7,Baboon-2	Baboon-6
COPS4	Baboon-1	Baboon-1		Baboon-11,Baboon-12	Baboon-1,Baboon-11	Baboon-1,Baboon-12				Baboon-1	Baboon-1
COPS6					Baboon-9,Baboon-6						Baboon-9
COPS7A			Baboon-6,Baboon-10,Baboon-3	Baboon-9,Baboon-2,Baboon-6,Baboon-12			Baboon-4	Baboon-10	Baboon-3
COPS7B	Baboon-12		Baboon-1,Baboon-4	Baboon-3	Baboon-1	Baboon-3		Baboon-1,Baboon-4	Baboon-12	Baboon-5,Baboon-3,Baboon-4
COPS8				Baboon-4							Baboon-5
COPS9	Baboon-11,Baboon-5	Baboon-9,Baboon-6,Baboon-11,Baboon-8,Baboon-4,Baboon-5,Baboon-10	Baboon-8,Baboon-4	Baboon-11,Baboon-8,Baboon-10,Baboon-5	Baboon-12,Baboon-9,Baboon-6	Baboon-11,Baboon-8,Baboon-5,Baboon-3,Baboon-10	Baboon-11,Baboon-5	Baboon-6,Baboon-11,Baboon-12,Baboon-8,Baboon-5	Baboon-6,Baboon-11,Baboon-8,Baboon-4,Baboon-5,Baboon-10	Baboon-11,Baboon-6,Baboon-5,Baboon-4	Baboon-11,Baboon-6,Baboon-8
COQ10A						Baboon-1,Baboon-4	Baboon-3		Baboon-7		Baboon-5
COQ2	Baboon-7,Baboon-11,Baboon-6,Baboon-10	Baboon-11,Baboon-10	Baboon-9,Baboon-6,Baboon-11,Baboon-8,Baboon-4,Baboon-7,Baboon-5	Baboon-11,Baboon-5,Baboon-4	Baboon-11,Baboon-2,Baboon-5	Baboon-7,Baboon-11,Baboon-10,Baboon-4	Baboon-11,Baboon-10,Baboon-5	Baboon-6,Baboon-11,Baboon-4,Baboon-7,Baboon-5,Baboon-2,Baboon-10	Baboon-2,Baboon-5	Baboon-11	Baboon-7,Baboon-11,Baboon-5
COQ3	Baboon-1				Baboon-12,Baboon-9				Baboon-4	Baboon-9,Baboon-4	Baboon-1
COQ4		Baboon-1,Baboon-9,Baboon-10	Baboon-11,Baboon-9,Baboon-6,Baboon-10	Baboon-7,Baboon-12,Baboon-9,Baboon-10	Baboon-1,Baboon-9,Baboon-7	Baboon-7,Baboon-12	Baboon-7,Baboon-5	Baboon-1,Baboon-9,Baboon-10	Baboon-1,Baboon-9,Baboon-6,Baboon-10	Baboon-9,Baboon-6,Baboon-8,Baboon-1,Baboon-10	Baboon-1,Baboon-9,Baboon-10
COQ5	Baboon-5					Baboon-12,Baboon-9			Baboon-3	Baboon-7	Baboon-5
COQ6		Baboon-3		Baboon-11
COQ8A	Baboon-11,Baboon-12,Baboon-8,Baboon-4,Baboon-10	Baboon-9,Baboon-6,Baboon-11,Baboon-8,Baboon-5,Baboon-10	Baboon-11	Baboon-9,Baboon-11,Baboon-8,Baboon-4,Baboon-5,Baboon-3,Baboon-10	Baboon-11,Baboon-5	Baboon-2,Baboon-10,Baboon-3	Baboon-1,Baboon-12,Baboon-8,Baboon-3	Baboon-11,Baboon-8,Baboon-5,Baboon-3,Baboon-1	Baboon-9,Baboon-6,Baboon-8,Baboon-1,Baboon-2,Baboon-10	Baboon-9,Baboon-6,Baboon-8,Baboon-4,Baboon-5,Baboon-3,Baboon-1,Baboon-10	Baboon-6,Baboon-11,Baboon-12,Baboon-8,Baboon-5,Baboon-1,Baboon-10
CORIN	Baboon-11,Baboon-12,Baboon-3			Baboon-7,Baboon-2	Baboon-12,Baboon-9,Baboon-8					Baboon-7,Baboon-2	Baboon-2
CORO1A		Baboon-2						Baboon-9,Baboon-8,Baboon-3
CORO2B		Baboon-7,Baboon-11,Baboon-9,Baboon-6		Baboon-11,Baboon-3	Baboon-6				Baboon-2,Baboon-6	Baboon-1	Baboon-11,Baboon-8,Baboon-10
CORO6	Baboon-11	Baboon-5				Baboon-11,Baboon-12			Baboon-11,Baboon-8
COX8A	Baboon-7			Baboon-9		Baboon-8			Baboon-9	Baboon-9,Baboon-8
CP			Baboon-9	Baboon-7	Baboon-9,Baboon-2,Baboon-12			Baboon-9,Baboon-8,Baboon-5,Baboon-1,Baboon-2
CPA2				Baboon-11			Baboon-9,Baboon-11,Baboon-12,Baboon-7,Baboon-5,Baboon-3,Baboon-1,Baboon-2,Baboon-10
CPA3			Baboon-11,Baboon-5,Baboon-4		Baboon-9,Baboon-2,Baboon-8,Baboon-11			Baboon-1			Baboon-11,Baboon-5
CPA4						Baboon-7,Baboon-2,Baboon-10	Baboon-11,Baboon-12,Baboon-7,Baboon-3,Baboon-2,Baboon-10
CPB1		Baboon-1					Baboon-1,Baboon-2		Baboon-1	Baboon-1
CPD	Baboon-10	Baboon-1	Baboon-2	Baboon-9	Baboon-12,Baboon-2	Baboon-3	Baboon-2,Baboon-5			Baboon-9,Baboon-2,Baboon-6	Baboon-11,Baboon-8,Baboon-5
CPE		Baboon-10	Baboon-6					Baboon-7,Baboon-6,Baboon-3,Baboon-4			Baboon-12
CPEB2			Baboon-12						Baboon-10	Baboon-4
CPEB3		Baboon-10			Baboon-11	Baboon-1			Baboon-3
CPEB4	Baboon-6,Baboon-5	Baboon-11,Baboon-5	Baboon-1	Baboon-9,Baboon-6,Baboon-11,Baboon-7,Baboon-2,Baboon-10				Baboon-6	Baboon-10		Baboon-1,Baboon-9,Baboon-7,Baboon-5
CPED1	Baboon-7		Baboon-10	Baboon-8	Baboon-5	Baboon-7,Baboon-2,Baboon-5		Baboon-7			Baboon-1,Baboon-2,Baboon-5
CPLANE1		Baboon-7,Baboon-6,Baboon-8	Baboon-10,Baboon-3	Baboon-5	Baboon-7	Baboon-3		Baboon-7,Baboon-10	Baboon-6,Baboon-8	Baboon-11,Baboon-6,Baboon-8,Baboon-4
CPLANE2			Baboon-9	Baboon-12				Baboon-9
CPLX2		Baboon-9								Baboon-9,Baboon-2
CPM	Baboon-11,Baboon-4	Baboon-11,Baboon-8,Baboon-10,Baboon-4	Baboon-4	Baboon-12,Baboon-9,Baboon-8	Baboon-9,Baboon-8,Baboon-7,Baboon-5,Baboon-3	Baboon-7,Baboon-11,Baboon-4		Baboon-11,Baboon-12,Baboon-4,Baboon-1,Baboon-10	Baboon-6,Baboon-3,Baboon-4	Baboon-4	Baboon-1,Baboon-11,Baboon-9,Baboon-5
CPNE1		Baboon-10,Baboon-5	Baboon-11	Baboon-10				Baboon-10	Baboon-6		Baboon-8,Baboon-10
CPNE3	Baboon-9,Baboon-6,Baboon-11,Baboon-4,Baboon-7,Baboon-5,Baboon-1,Baboon-10	Baboon-9,Baboon-11,Baboon-4,Baboon-1,Baboon-10	Baboon-9,Baboon-6,Baboon-11,Baboon-8,Baboon-4,Baboon-7,Baboon-5,Baboon-1,Baboon-10	Baboon-9,Baboon-6,Baboon-11,Baboon-8,Baboon-4,Baboon-7,Baboon-5,Baboon-10	Baboon-9,Baboon-6,Baboon-11,Baboon-7,Baboon-5,Baboon-1	Baboon-1,Baboon-9,Baboon-10,Baboon-4	Baboon-9,Baboon-11,Baboon-4,Baboon-7,Baboon-5,Baboon-1,Baboon-10	Baboon-9,Baboon-6,Baboon-11,Baboon-4,Baboon-7,Baboon-5,Baboon-1,Baboon-10	Baboon-7,Baboon-10,Baboon-5,Baboon-4	Baboon-9,Baboon-6,Baboon-4,Baboon-5,Baboon-1,Baboon-10	Baboon-9,Baboon-6,Baboon-11,Baboon-7,Baboon-5,Baboon-1,Baboon-10
CPNE4		Baboon-12,Baboon-2,Baboon-10							Baboon-11	Baboon-1,Baboon-2
CPNE6	Baboon-3	Baboon-11,Baboon-9							Baboon-7,Baboon-11,Baboon-9,Baboon-4
CPNE8			Baboon-7,Baboon-12,Baboon-10,Baboon-3		Baboon-9,Baboon-6,Baboon-11,Baboon-7,Baboon-3	Baboon-12		Baboon-1,Baboon-12,Baboon-9,Baboon-8	Baboon-1,Baboon-7		Baboon-1,Baboon-12,Baboon-10
CPOX	Baboon-6	Baboon-9,Baboon-6,Baboon-4,Baboon-3,Baboon-2	Baboon-9,Baboon-6,Baboon-11,Baboon-4,Baboon-5,Baboon-3,Baboon-2,Baboon-10	Baboon-6,Baboon-11,Baboon-8,Baboon-4,Baboon-5,Baboon-3,Baboon-2	Baboon-6,Baboon-11,Baboon-3,Baboon-1,Baboon-2	Baboon-11,Baboon-12,Baboon-4,Baboon-3,Baboon-2	Baboon-4	Baboon-6,Baboon-4,Baboon-5,Baboon-3,Baboon-1,Baboon-2	Baboon-6,Baboon-8,Baboon-4,Baboon-5,Baboon-3,Baboon-2	Baboon-6,Baboon-11,Baboon-12,Baboon-8,Baboon-4,Baboon-5,Baboon-3,Baboon-1,Baboon-2	Baboon-9,Baboon-2,Baboon-6,Baboon-5
CPPED1		Baboon-7,Baboon-12,Baboon-10	Baboon-7,Baboon-9	Baboon-9,Baboon-12,Baboon-7,Baboon-5,Baboon-10	Baboon-7,Baboon-9,Baboon-8	Baboon-8		Baboon-7,Baboon-6,Baboon-10	Baboon-7,Baboon-8,Baboon-10	Baboon-6,Baboon-11,Baboon-12,Baboon-7,Baboon-3
CPQ		Baboon-1	Baboon-6,Baboon-10	Baboon-11,Baboon-12,Baboon-6,Baboon-10	Baboon-6	Baboon-12	Baboon-8,Baboon-10	Baboon-11	Baboon-12		Baboon-6
CPSF1	Baboon-7,Baboon-10	Baboon-9,Baboon-11,Baboon-12,Baboon-7,Baboon-5,Baboon-1,Baboon-2	Baboon-9,Baboon-11,Baboon-12,Baboon-7,Baboon-5,Baboon-2,Baboon-10	Baboon-9,Baboon-12,Baboon-7,Baboon-5,Baboon-2	Baboon-6,Baboon-11,Baboon-12,Baboon-7,Baboon-5,Baboon-2	Baboon-9	Baboon-12,Baboon-9,Baboon-5	Baboon-9,Baboon-6,Baboon-11,Baboon-12,Baboon-7,Baboon-5,Baboon-1,Baboon-10	Baboon-9,Baboon-11,Baboon-12,Baboon-5,Baboon-1,Baboon-2	Baboon-1,Baboon-9,Baboon-2	Baboon-12,Baboon-5
CPSF2			Baboon-11		Baboon-9
CPSF3	Baboon-3	Baboon-12	Baboon-2	Baboon-9	Baboon-2,Baboon-3	Baboon-1,Baboon-4	Baboon-11,Baboon-9,Baboon-10	Baboon-11,Baboon-9,Baboon-12	Baboon-7,Baboon-12	Baboon-2,Baboon-3	Baboon-1,Baboon-9,Baboon-10
CPSF4					Baboon-7	Baboon-3
CPT1A	Baboon-10,Baboon-5	Baboon-3	Baboon-7,Baboon-5,Baboon-3,Baboon-2,Baboon-10	Baboon-11,Baboon-9	Baboon-2	Baboon-5		Baboon-1,Baboon-9,Baboon-2,Baboon-10		Baboon-12	Baboon-9
CPT1B		Baboon-1	Baboon-1,Baboon-6,Baboon-4			Baboon-9,Baboon-8		Baboon-9,Baboon-8	Baboon-1,Baboon-11	Baboon-1
CPT2		Baboon-1,Baboon-10,Baboon-5		Baboon-12,Baboon-2,Baboon-6,Baboon-5	Baboon-6		Baboon-10	Baboon-1	Baboon-4	Baboon-4
CPTP		Baboon-6			Baboon-5			Baboon-5	Baboon-9,Baboon-6
CPVL	Baboon-7		Baboon-11,Baboon-2,Baboon-8,Baboon-3	Baboon-11	Baboon-6,Baboon-11,Baboon-8,Baboon-5,Baboon-3,Baboon-2	Baboon-10	Baboon-11,Baboon-12,Baboon-8,Baboon-4,Baboon-1,Baboon-2	Baboon-6,Baboon-11,Baboon-12,Baboon-8,Baboon-7,Baboon-5,Baboon-2		Baboon-7,Baboon-6,Baboon-4	Baboon-12,Baboon-6,Baboon-10
CPXM2				Baboon-7,Baboon-12	Baboon-1	Baboon-12,Baboon-10			Baboon-11		Baboon-5
CR1L			Baboon-4		Baboon-9			Baboon-4,Baboon-7,Baboon-5,Baboon-1,Baboon-10
CR2			Baboon-8					Baboon-1,Baboon-8,Baboon-5,Baboon-3			Baboon-5
CRACD		Baboon-4	Baboon-7,Baboon-12,Baboon-2,Baboon-3
CRACR2A			Baboon-9,Baboon-2		Baboon-1			Baboon-11
CRACR2B			Baboon-12,Baboon-3	Baboon-2,Baboon-3			Baboon-11,Baboon-12,Baboon-3				Baboon-1,Baboon-6
CRADD	Baboon-12		Baboon-6	Baboon-11
CRAMP1		Baboon-1,Baboon-10		Baboon-11	Baboon-9	Baboon-10
CRAT	Baboon-2			Baboon-5,Baboon-6,Baboon-10,Baboon-3			Baboon-10				Baboon-8
CRB1		Baboon-8,Baboon-5		Baboon-5	Baboon-9			Baboon-4		Baboon-7,Baboon-5
[truncated: 9,117 more rows]
