# Supplementary material for: Genome-wide allele-specific expression in multi-tissue samples from healthy male baboons reveals the transcriptional complexity of mammals
Source: Cell Genom. 2025 Apr 4;5(5):100823. doi: 10.1016/j.xgen.2025.100823 (PMC12143330; doi:10.1016/j.xgen.2025.100823)
Supplement: Table S13. List of ASE genes exhibiting exclusive monoallelic, exclusive biallelic, and mixed expression types, related to Figure 5 [file mmc15.xlsx]

## Sheet: Sheet1
List of ASE genes exhibiting exclusive monoallelic, exclusive biallelic, and mixed expression types across 125 samples processed.
Biallelic	Monoallelic	Mixed
A1CF	ADAM32	A4GALT
AAAS	ANGPTL1	A4GNT
AADAT	ANKRD63	AACS
AAGAB	ANO9	AADAC
AAK1	ANTXRL	AARD
AAMP	ARID3C	ABCA10
AAR2	AS3MT	ABCA4
AARS1	BEST4	ABCA9
AARS2	BPIFB3	ABCB1
AASDH	BTDC	ABCB10
AASDHPPT	C8H8orf48	ABCC5
AASS	CARMIL3	ABCC6
AATF	CATSPERE	ABCC9
AATK	CCDC162P	ABCD2
ABAT	CCDC168	ABCG1
ABCA1	CCDC85B	ABCG2
ABCA2	CCNC	ABCG4
ABCA5	CD3E	ABCG8
ABCA6	CEP131	ABHD12
ABCA8	CRABP2	ABHD17A
ABCB11	CTCF	ABHD2
ABCB4	DDX43	ABHD3
ABCB6	DEAF1	ABI3BP
ABCB8	DIS3L2	ABTB1
ABCB9	DLK1	ACACB
ABCC1	DR1	ACAD11
ABCC10	DUSP2	ACOT7
ABCC2	EFCAB12	ACOX1
ABCC3	FLG	ACP1
ABCC4	FNDC4	ACSF2
ABCC8	FTCD	ACSF3
ABCD3	GAL3ST2	ACSL1
ABCE1	GALR1	ACSL3
ABCF1	GCM2	ACSL5
ABCF3	GSTCD	ACSS1
ABCG5	H1-4	ACTB
ABHD10	HIST1H3A	ACTG1
ABHD11	HOXD9	ACTN1
ABHD12B	HSD17B13	ACTN4
ABHD13	HSD3B2	ACTR2
ABHD15	KATNAL2	ACTR3
ABHD17B	KERA	ACVR2B
ABHD17C	KIR3DL2	ADAM22
ABHD18	KLF14	ADAM28
ABHD4	KLF5	ADAMDEC1
ABHD5	LDHC	ADAMTS13
ABHD6	LOC100997059	ADAMTS7
ABHD8	LOC100997952	ADCK1
ABI1	LOC100998064	ADCK2
ABI2	LOC100998797	ADCY1
ABITRAM	LOC100998926	ADCY5
ABL1	LOC101000784	ADCY7
ABL2	LOC101000991	ADCYAP1
ABLIM1	LOC101002346	ADCYAP1R1
ABLIM3	LOC101002730	ADGRE2
ABO	LOC101004585	ADGRE5
ABR	LOC101005054	ADGRF3
ABRA	LOC101005596	ADGRF5
ABRACL	LOC101005828	ADGRG6
ABRAXAS1	LOC101006336	ADNP
ABRAXAS2	LOC101006467	ADPGK
ABT1	LOC101006909	ADPRM
ABTB2	LOC101007042	ADRA1A
ACAA1	LOC101008579	ADSS1
ACAA2	LOC101008777	ADTRP
ACACA	LOC101009495	AEBP1
ACAD10	LOC101009930	AFDN
ACAD8	LOC101010131	AFMID
ACAD9	LOC101010920	AGAP1
ACADM	LOC101011023	AGFG1
ACADS	LOC101011406	AGMAT
ACADSB	LOC101011665	AGPAT5
ACADVL	LOC101011710	AHCY
ACAP1	LOC101012672	AHNAK
ACAP2	LOC101014593	AHNAK2
ACAP3	LOC101015422	AK4
ACAT1	LOC101015537	AK9
ACAT2	LOC101015700	AKAIN1
ACBD3	LOC101016030	AKAP6
ACBD4	LOC101016129	AKAP7
ACBD5	LOC101016617	AKIRIN1
ACBD6	LOC101016942	AKR1B1
ACCS	LOC101017281	AKR1B10
ACD	LOC101017948	AKT3
ACER3	LOC101018759	ALAD
ACHE	LOC101019916	ALDH1A3
ACIN1	LOC101021102	ALDH1B1
ACKR1	LOC101021468	ALDH3A1
ACKR2	LOC101022082	ALDH3B1
ACKR3	LOC101022143	ALG12
ACKR4	LOC101022429	ALKBH8
ACLY	LOC101023055	ALMS1
ACMSD	LOC101024001	ALOX15
ACO1	LOC101024006	ALOX5AP
ACO2	LOC101024012	ALOXE3
ACOT11	LOC101024339	ALPK1
ACOT12	LOC101025146	ALPK2
ACOT13	LOC101025557	ALPK3
ACOT4	LOC101025655	ALS2
ACOT6	LOC101025970	AMDHD1
ACOT8	LOC103876808	AMN1
ACOX2	LOC103878946	AMOTL1
ACOX3	LOC103881280	AMZ2
ACP3	LOC103883303	ANK1
ACP5	LOC103886102	ANK3
ACP6	LOC108580614	ANKDD1B
ACP7	LOC108582294	ANKFY1
ACSBG1	LOC108582429	ANKRA2
ACSL6	LOC108584013	ANKRD11
ACSM1	LOC108585187	ANKRD26
ACSM2B	LOC108585414	ANKRD29
ACSM3	LOC108585470	ANKRD33B
ACSM4	LOC108586323	ANKRD44
ACSM5	LOC108586445	ANKRD54
ACSS2	LOC108586658	ANKRD62
ACSS3	LOC110741562	ANO5
ACTA1	LOC110742258	ANO6
ACTA2	LOC110743191	ANTXR1
ACTC1	LOC110743301	ANXA10
ACTG2	LOC110744050	ANXA11
ACTL6A	LOC116268592	ANXA3
ACTL6B	LOC116268633	ANXA7
ACTN2	LOC116268818	AOAH
ACTN3	LOC116270321	AOPEP
ACTR10	LOC116270599	AOX4
ACTR1A	LOC116271078	AP1M1
ACTR1B	LOC116271609	AP3B2
ACTR3B	LOC116271617	AP3M1
ACTR5	LOC116271728	AP3S1
ACTR6	LOC116273720	AP3S2
ACTR8	LOC116274866	AP5B1
ACTRT3	MEX3C	APBA2
ACVR1	MIPOL1	APIP
ACVR1B	MIR1915HG	APLNR
ACVR1C	MMP3	APOBEC3A
ACVR2A	MRGPRE	APOBEC3F
ACVRL1	MRGPRG	APOBEC3H
ACYP1	MRPL34	APOC1
ACYP2	MYPOP	APOL4
ADA	NLRP2	APOL5
ADA2	NOX5	APTX
ADAD1	NPAP1	ARAP1
ADAL	NUDT1	ARAP3
ADAM11	OTOP3	ARFGEF3
ADAM12	OXLD1	ARHGAP18
ADAM15	PABPC3	ARHGAP23
ADAM17	PAX5	ARHGAP24
ADAM19	PF4V1	ARHGAP32
ADAM23	PIWIL2	ARHGAP5
ADAM9	PM20D1	ARHGDIA
ADAMTS1	POLR3H	ARHGEF10
ADAMTS10	PPP1R14B	ARHGEF15
ADAMTS12	PRR5	ARHGEF18
ADAMTS15	PRSS33	ARHGEF37
ADAMTS16	RAG1	ARID1B
ADAMTS19	RET	ARIH1
ADAMTS2	RGS12	ARL13B
ADAMTS3	RHBDF1	ARL5A
ADAMTS4	RP1	ARL6IP4
ADAMTS5	RPA3	ARL6IP6
ADAMTS8	RPP38-DT	ARMC1
ADAMTS9	S100A2	ARMH1
ADAMTSL1	SAA4	ARMT1
ADAMTSL2	SALL3	ARNT2
ADAMTSL4	SAPCD2	ARRB1
ADAP1	SERPINC1	ARSA
ADAP2	SIGLEC5	ART1
ADAR	SLC23A1	ART3
ADARB2	SLC6A9	ASAP2
ADAT1	SNW1	ASCC3
ADAT2	SNX6	ASGR2
ADCK5	SOHLH2	ASIC1
ADCY2	SPDYC	ASL
ADCY3	SPINK6	ASPA
ADCY6	STC1	ASPDH
ADCY8	SVBP	ASPH
ADCY9	TAF1L	ASPN
ADD1	TCP10L2	ASS1
ADD2	TEX12	ASTN1
ADD3	TEX29	ATE1
ADGB	TMEM170B	ATF4
ADGRA2	TMEM272	ATF5
ADGRA3	TRIM62	ATF7IP2
ADGRB1	TRIM66	ATG2B
ADGRB2	TRIML2	ATG5
ADGRB3	UGDH	ATG7
ADGRD1	ZBED9	ATG9A
ADGRE1	ZBTB42	ATL2
ADGRF1	ZNF660	ATN1
ADGRF2		ATOH8
ADGRG1		ATP10B
ADGRG3		ATP10D
ADGRG5		ATP11A
ADGRG7		ATP13A1
ADGRL1		ATP13A4
ADGRL2		ATP13A5
ADGRL3		ATP1B1
ADGRL4		ATP2A3
ADGRV1		ATP2B4
ADH5		ATP5MC2
ADH6		ATP6V1E1
ADH7		ATP6V1G1
ADHFE1		ATP7B
ADI1		ATRN
ADIPOQ		ATXN1L
ADIPOR2		ATXN7
ADIRF		ATXN7L1
ADK		AURKC
ADM2		AVPR1A
ADNP2		AZIN2
ADO		B2M
ADORA1		B3GAT2
ADORA2A		B3GNT7
ADPRH		B3GNT8
ADPRHL1		B3GNTL1
ADRA1B		B4GALNT2
ADRA1D		B9D2
ADRA2A		BACH2
ADRB2		BAHCC1
ADRM1		BAHD1
ADSL		BAIAP2
ADSS2		BAIAP3
AEBP2		BAMBI
AEN		BAZ1A
AFAP1		BAZ2B
AFAP1L1		BBOF1
AFAP1L2		BBS10
AFF1		BBS2
AFF3		BBX
AFF4		BCAR3
AFG1L		BCAT1
AFG3L2		BCL7A
AFM		BCL9
AFP		BCR
AFTPH		BDKRB2
AGA		BEND6
AGAP2		BEND7
AGBL1		BEST1
AGBL2		BFSP1
AGBL3		BHMT
AGBL4		BICD2
AGBL5		BIN1
AGFG2		BIRC3
AGGF1		BLM
AGK		BLOC1S2
AGL		BLZF1
AGO1		BMP7
AGO2		BOD1
AGO4		BORA
AGPAT2		BORCS8
AGPAT3		BPIFB4
AGPAT4		BPTF
AGPS		BRINP3
AGR3		BRIX1
AGT		BRSK1
AGTPBP1		BTBD9
AGTR1		BTDA
AGXT		BTDB
AHCTF1		BTN2A1
AHCYL1		BTN2A2
AHCYL2		BTNL3
AHDC1		BTNL8
AHI1		BUD13
AHR		BUD23
AHSA1		BZW1
AHSA2P		C10H2orf72
AICDA		C10H2orf80
AIDA		C11H10orf90
AIF1L		C12H11orf53
AIFM2		C12H11orf58
AIFM3		C12H11orf87
AIG1		C14H2orf15
AIM2		C17H17orf67
AIMP1		C17H17orf75
AIP		C17H17orf80
AJAP1		C19H18orf54
AJM1		C1H1orf115
AJUBA		C1H1orf127
AK1		C1H1orf131
AK2		C1H1orf167
AK3		C1H1orf174
AK5		C1H1orf43
AK6		C1QTNF1
AK8		C1QTNF4
AKAP1		C1R
AKAP10		C1RL
AKAP11		C1S
AKAP12		C20H19orf44
AKAP13		C20H19orf54
AKAP8		C2CD2
AKAP8L		C2H3orf70
AKAP9		C3
AKIP1		C3H4orf19
AKIRIN2		C3H4orf33
AKNA		C4H7orf31
AKR1A1		C5
AKT1		C5H5orf49
AKT1S1		C5H5orf58
AKT2		C6
AKTIP		C7H14orf180
ALAS1		C7H15orf48
ALB		C8H8orf33
ALCAM		C8H8orf37
ALDH16A1		C9H12orf57
ALDH18A1		C9H12orf65
ALDH1A1		C9H12orf75
ALDH1L1		CA1
ALDH1L2		CA12
ALDH2		CACNA1A
ALDH3A2		CACNA1C
ALDH4A1		CACNA1E
ALDH5A1		CACNA1G
ALDH6A1		CACNA1I
ALDH7A1		CACNG4
ALDH8A1		CAD
ALDOB		CALHM5
ALDOC		CALR
ALG1		CAMSAP1
ALG11		CANT1
ALG14		CAP1
ALG2		CAP2
ALG5		CAPN12
ALG6		CAPS
ALG8		CAPZA1
ALG9		CAPZA2
ALKBH1		CARD6
ALKBH2		CARD8
ALKBH3		CARHSP1
ALKBH4		CARM1
ALKBH5		CARS2
ALKBH6		CASP1
ALKBH7		CASP2
ALOX12		CASP5
ALOX5		CASQ2
ALPL		CATIP
ALS2CL		CATSPERG
ALX4		CBFB
ALYREF		CBR4
AMACR		CBX3
AMBRA1		CBY1
AMD1		CCBE1
AMDHD2		CCDC114
AMER2		CCDC122
AMFR		CCDC125
AMIGO1		CCDC130
AMIGO2		CCDC141
AMIGO3		CCDC174
AMMECR1L		CCDC175
AMN		CCDC181
AMOTL2		CCDC190
AMPD2		CCDC198
AMPD3		CCDC24
AMPH		CCDC36
AMT		CCDC39
AMZ1		CCDC66
ANAPC1		CCDC81
ANAPC10		CCDC82
ANAPC13		CCDC97
ANAPC16		CCER2
ANAPC2		CCL18
ANAPC4		CCM2L
ANAPC5		CCN4
ANAPC7		CCND2
ANG		CCNG1
ANGEL1		CCNL2
ANGEL2		CCNYL1
ANGPT1		CCP110
ANGPT2		CCSAP
ANGPTL2		CCT7
ANGPTL5		CD163
ANGPTL7		CD177
ANGPTL8		CD180
ANK2		CD1A
ANKAR		CD1D
ANKDD1A		CD207
ANKH		CD209
ANKIB1		CD226
ANKLE1		CD24
ANKLE2		CD244
ANKMY1		CD274
ANKMY2		CD300LF
ANKRD1		CD36
ANKRD10		CD38
ANKRD12		CD3EAP
ANKRD13A		CD58
ANKRD13D		CD5L
ANKRD16		CD72
ANKRD17		CD82
ANKRD2		CD84
ANKRD22		CDADC1
ANKRD23		CDC14B
ANKRD24		CDC25A
ANKRD27		CDC25B
ANKRD28		CDC42
ANKRD34B		CDC42BPB
ANKRD39		CDC42BPG
ANKRD40		CDC42EP4
ANKRD40CL		CDC6
ANKRD42		CDCP1
ANKRD46		CDH1
ANKRD49		CDH26
ANKRD50		CDH3
ANKRD52		CDH7
ANKRD6		CDHR1
ANKRD65		CDK2AP1
ANKRD9		CDK4
ANKS1A		CDK6
ANKS1B		CDK7
ANKS3		CDKN2B
ANKS4B		CDON
ANKS6		CDPF1
ANKZF1		CDS2
ANLN		CDV3
ANO1		CDYL
ANO10		CDYL2
ANO3		CEACAM1
ANO4		CEACAM5
ANO7		CEBPZOS
ANO8		CELF5
ANP32A		CELSR1
ANPEP		CELSR2
ANTXR2		CENPJ
ANXA1		CENPO
ANXA13		CENPS
ANXA4		CEP295
ANXA5		CEP68
ANXA6		CEP76
ANXA9		CEP83
AOC1		CEP95
AOX1		CERCAM
AOX2		CES1
AP1AR		CES2
AP1B1		CFAP100
AP1G1		CFAP221
AP1G2		CFAP43
AP1M2		CFAP44
AP1S1		CFAP70
AP1S3		CFH
AP2A1		CFL2
AP2B1		CGGBP1
AP2S1		CHCHD4
AP3B1		CHCHD5
AP3D1		CHD1L
AP3M2		CHD5
AP4B1		CHDH
AP4M1		CHI3L2
AP4S1		CHIC2
AP5M1		CHMP3
AP5S1		CHRAC1
AP5Z1		CHRM3
APAF1		CHRNA7
APBA1		CHST10
APBA3		CHST11
APBB1		CHST15
APBB2		CHST6
APC		CHSY1
APCDD1		CIAPIN1
APEH		CILK1
APEX1		CIP2A
APH1B		CISD1
API5		CISH
APLF		CLCC1
APLP1		CLEC10A
APLP2		CLEC5A
APMAP		CLECL1
APOA1		CLIC1
APOA4		CLIC5
APOB		CLIC6
APOBEC2		CLIP1
APOBEC3C		CLIP4
APOBEC3G		CLN3
APOBR		CLN8
APOC2		CLNK
APOC4		CLNS1A
APOD		CLRN3
APOE		CLSTN2
APOH		CLSTN3
APOLD1		CMC1
APP		CMC2
APPBP2		CMTM6
APPL1		CMTM7
APPL2		CNN2
APRT		CNNM3
AQP1		CNOT4
AQP11		CNOT6
AQP12B		CNPY4
AQP3		CNTF
AQP4		CNTLN
AQP5		CNTN2
AQP6		CNTN6
AQP7		CNTRL
AQP8		COG6
AQR		COIL
ARAP2		COL11A2
ARCN1		COL15A1
AREG		COL19A1
AREL1		COL21A1
ARF3		COL23A1
ARF4		COL24A1
ARF6		COL27A1
ARFGAP1		COL4A1
ARFGAP2		COL4A2
ARFGAP3		COL4A3
ARFGEF1		COL4A4
ARFGEF2		COL5A3
ARFIP1		COL6A5
ARG2		COL6A6
ARHGAP1		COL8A1
ARHGAP10		COL8A2
ARHGAP12		COL9A1
ARHGAP15		COL9A2
ARHGAP17		COMMD4
ARHGAP19		COMMD6
ARHGAP20		COMMD7
ARHGAP21		COMT
ARHGAP22		COPS7A
ARHGAP25		COQ2
ARHGAP26		COQ8A
ARHGAP29		CORIN
ARHGAP30		CPAMD8
ARHGAP31		CPLANE2
ARHGAP33		CPNE3
ARHGAP35		CPNE6
ARHGAP40		CPSF1
ARHGAP42		CPT1A
ARHGAP44		CPT1B
ARHGAP8		CPTP
ARHGAP9		CPVL
ARHGDIB		CRACR2B
ARHGEF1		CRB1
ARHGEF10L		CREB3L2
ARHGEF11		CREB3L3
ARHGEF12		CREG2
ARHGEF17		CRISPLD1
ARHGEF19		CRKL
ARHGEF2		CROCC2
ARHGEF25		CROT
ARHGEF28		CRTAP
ARHGEF3		CRTC1
ARHGEF33		CSMD1
ARHGEF38		CSMD2
ARHGEF39		CSNK1G3
ARHGEF4		CSPG4
ARHGEF40		CTBP1
ARHGEF5		CTBP2
ARHGEF7		CTBS
ARID1A		CTDP1
ARID2		CTDSP1
ARID4A		CTDSP2
ARID4B		CTNNAL1
ARID5A		CTSL
ARID5B		CTSV
ARIH2		CUBN
ARL1		CUX1
ARL10		CUZD1
ARL11		CWC27
ARL14		CXCL11
ARL14EP		CXCL16
ARL15		CXCR2
ARL2		CXCR6
ARL2BP		CXXC4
ARL3		CYREN
ARL4C		CYSLTR2
ARL5B		D2HGDH
ARL6		DAB2
ARL6IP1		DAPK1
ARL6IP5		DAPK2
ARL8A		DAPL1
ARMC10		DARS2
ARMC2		DAW1
ARMC4		DAXX
ARMC6		DCAF17
ARMC8		DCAKD
ARMC9		DCHS1
ARMH2		DCLRE1A
ARMH3		DCLRE1B
ARMH4		DCLRE1C
ARNT		DCN
ARNTL		DCP2
ARNTL2		DCTD
ARPC1A		DCTPP1
ARPC1B		DDA1
ARPC2		DDR2
ARPC4		DDX18
ARPC5		DDX39A
ARPC5L		DDX46
ARPP21		DDX52
ARRB2		DDX54
ARRDC2		DDX6
ARRDC3		DDX60
ARSB		DECR1
ARSG		DEK
ARSJ		DENND10
ARSK		DENND1B
ART4		DENND2A
ART5		DENR
ARV1		DFFB
ARVCF		DGCR6
ASAH1		DGKE
ASAP1		DGKH
ASAP3		DGUOK
ASB1		DHRS12
ASB10		DHRS2
ASB13		DHRS3
ASB14		DHRS7C
ASB15		DHX29
ASB18		DIAPH3
ASB2		DIPK1C
ASB5		DIRAS2
ASB6		DIRAS3
ASB7		DISC1
ASB8		DIXDC1
ASCC1		DLG5
ASCC2		DMBT1
ASCL1		DMGDH
ASCL2		DMPK
ASDURF		DMRTA1
ASGR1		DNAH10
ASH1L		DNAJB1
ASH2L		DNAJB2
ASIC3		DNAJB9
ASNS		DNAJC10
ASNSD1		DNAJC24
ASPHD2		DNAJC8
ASPSCR1		DNASE1
ASRGL1		DNASE2
ASTE1		DNHD1
ASTN2		DNM1
ASXL1		DNPEP
ASXL2		DOC2B
ASXL3		DOCK5
ATAD1		DOCK7
ATAD2		DOK1
ATAD2B		DOK2
ATAD3A		DOK4
ATAD5		DOK6
ATAT1		DPH3
ATCAY		DPP6
ATF1		DPP8
ATF2		DPYSL3
ATF3		DRAM1
ATF6		DRC1
ATF7		DRD1
ATF7IP		DRD5
ATG10		DRG2
ATG101		DSC2
ATG12		DSC3
ATG13		DSCC1
ATG14		DSEL
ATG16L1		DSN1
ATG16L2		DTD2
ATG2A		DTX4
ATG3		DUOX2
ATG4B		DUSP16
ATG4C		DUSP19
ATG4D		DUSP5
ATG9B		DYNC1I2
ATIC		DYNLRB1
ATL3		DZANK1
ATM		DZIP1L
ATMIN		DZIP3
ATOH1		E4F1
ATP10A		EAF2
ATP11B		EBF1
ATP13A2		ECH1
ATP13A3		ECHDC2
ATP1A1		ECI2
ATP1A2		ECM2
ATP1A3		ECT2L
ATP1B2		EDARADD
ATP1B3		EDEM1
ATP2A1		EEF1AKNMT
ATP2A2		EEF2
ATP2B1		EFCAB2
ATP2B2		EFCAB8
ATP2C1		EFHD2
ATP2C2		EFNA5
ATP4A		EFR3B
ATP5F1A		EGLN2
ATP5F1B		EHBP1L1
ATP5F1C		EHD4
ATP5F1E		EIF2AK2
ATP5IF1		EIF2AK3
ATP5MC3		EIF2B3
ATP5MD		EIF2S1
ATP5ME		EIF3F
ATP5MF		EIF3K
ATP5MG		EIF3L
ATP5MPL		EIF4A2
ATP5PB		EIF4B
ATP5PD		ELAC2
ATP5PF		ELMOD3
ATP5PO		ELOC
ATP6V0A1		ELOVL2
ATP6V0A2		ELP3
ATP6V0A4		ELP5
ATP6V0B		EMC1
ATP6V0C		EMC10
ATP6V0D2		EMG1
ATP6V0E1		EML2
ATP6V1A		EML5
ATP6V1B1		EMP1
ATP6V1B2		EMP2
ATP6V1C1		ENAH
ATP6V1C2		ENKD1
ATP6V1D		ENPEP
ATP6V1G3		ENPP3
ATP6V1H		ENPP4
ATP8A1		ENTPD3
ATP8A2		EPB41L1
ATP8B1		EPB41L2
ATP8B2		EPDR1
ATP9A		EPG5
ATP9B		EPHA3
ATPAF1		EPHA7
ATPAF2		EPHB2
ATPSCKMT		EPN1
ATR		EPS15L1
ATRIP		EPS8L1
ATRNL1		EPS8L2
ATXN1		ERAP1
ATXN10		ERC1
ATXN2		ERCC1
ATXN2L		ERCC2
ATXN7L2		ERCC4
ATXN7L3		ERCC5
ATXN7L3B		EREG
AURKA		ERGIC1
AURKB		ERH
AUTS2		ERI1
AVEN		ERICH1
AVL9		ERN1
AVP		ERP27
AVPI1		ERVMER34-1
AXIN2		ETF1
AXL		ETFBKMT
AZGP1		ETHE1
AZI2		ETV6
AZIN1		EVI5
B3GALNT1		EXD2
B3GALNT2		EXOC2
B3GALT1		EXOC3L4
B3GALT2		EXOC7
B3GALT5		EXOG
B3GALT6		EXPH5
B3GAT1		EXTL2
B3GLCT		EXTL3
B3GNT2		EYA1
B3GNT3		EYA3
B3GNT4		F2R
B3GNT5		F3
B3GNT6		FABP1
B4GALNT1		FAH
B4GALNT3		FAHD1
B4GALT2		FAHD2A
B4GALT3		FAM111A
B4GALT4		FAM111B
B4GALT5		FAM126A
B4GALT6		FAM131C
B4GALT7		FAM153B
B4GAT1		FAM160A1
B9D1		FAM172A
BAALC		FAM174B
BABAM1		FAM177B
BACE1		FAM210A
BACE2		FAM217B
BACH1		FAM222B
BAD		FAM228A
BAG3		FAM241A
BAG4		FAM241B
BAG5		FAM50B
BAIAP2L2		FAN1
BAK1		FANCC
BANF1		FANCE
BANK1		FANCF
BANP		FAT1
BAP1		FAT3
BARD1		FAT4
BARHL2		FBF1
BATF		FBLIM1
BATF2		FBP2
BATF3		FBXL13
BAZ1B		FBXL4
BAZ2A		FBXO25
BBIP1		FBXO27
BBOX1		FBXO36
BBS1		FCGBP
BBS12		FCGR1A
BBS4		FCGR2B
BBS7		FCHO2
BBS9		FCN1
BB_R333_JSM7053BR		FCRL6
BCAM		FCRLA
BCAN		FDCSP
BCAP29		FER1L5
BCAR1		FEZ2
BCAS1		FGD2
BCAS3		FGD3
BCCIP		FGD4
BCDIN3D		FGF1
BCHE		FGF12
BCKDHA		FGF2
BCKDHB		FGFBP3
BCL10		FHAD1
BCL11A		FHOD3
BCL11B		FILIP1L
BCL2		FLI1
BCL2A1		FLRT1
BCL2L1		FLRT2
BCL2L11		FLRT3
BCL2L13		FLT3LG
BCL2L14		FMO1
BCL2L15		FN3KRP
BCL3		FNDC3A
BCL6		FOSL2
BCL6B		FOXF2
BCL7B		FOXH1
BCL7C		FOXP2
BCLAF1		FPR3
BCO1		FREM1
BCO2		FREM3
BDH1		FRG1
BDH2		FRMD3
BDNF		FRRS1
BDP1		FRRS1L
BECN1		FSD1L
BEND3		FSD2
BEND4		FSTL5
BEST3		FUT4
BET1		FXYD4
BFAR		FYB1
BHLHE22		FYCO1
BHLHE41		FYTTD1
BICC1		FZD5
BICD1		FZR1
BICDL1		GABARAP
BICDL2		GABRR1
BICRA		GAD2
BID		GADD45B
BIK		GADD45GIP1
BIN2		GAL
BIN3		GALC
BIRC2		GALE
BIRC5		GALM
BIRC6		GALNS
BIVM		GALNT10
BLCAP		GALNT15
BLK		GALNT18
BLNK		GALNT4
BLOC1S1		GAN
BLOC1S3		GARNL3
BLOC1S4		GAS7
BLOC1S5		GAS8
BLOC1S6		GASK1B
BLVRA		GATAD1
BLVRB		GATC
BMERB1		GBA
BMF		GBE1
BMI1		GBF1
BMP1		GBP1
BMP2		GCK
BMP2K		GCN1
BMP3		GCNT1
BMP4		GCNT2
BMP5		GCSAM
BMP6		GDA
BMP8A		GDAP2
BMPER		GDE1
BMPR1A		GDF6
BMPR1B		GDF7
BMPR2		GEMIN7
BMT2		GEN1
BNC2		GFM2
BNIP1		GGACT
BNIP3		GGH
BNIP5		GGT1
BOC		GGT5
BOD1L1		GIMAP6
BOK		GIMAP8
BOLA1		GINS1
BOLA2B		GIT1
BOLA3		GJB6
BOLL		GLB1L2
BORCS7		GLB1L3
BPGM		GLE1
BPHL		GLI3
BPI		GLIPR1
BPIFB1		GLIPR2
BPNT1		GLOD4
BRAF		GLP1R
BRAP		GLRB
BRCA1		GLT1D1
BRCA2		GLUL
BRD2		GLYR1
BRD3		GMNN
BRD4		GNA11
BRD7		GNA13
BRD8		GNA15
BRD9		GNAO1
BRF2		GNAQ
BRINP1		GNB1
BRINP2		GNB1L
BRIP1		GNG7
BRMS1L		GNPTG
BROX		GOLGA2
BRPF1		GOLGA3
BRPF3		GOLGA6L7
BRSK2		GOLIM4
BRWD1		GOLT1B
BSCL2		GON4L
BSDC1		GPALPP1
BSN		GPAT2
BSPRY		GPAT3
BST1		GPATCH11
BST2		GPBAR1
BTAF1		GPC6
BTBD1		GPD1
BTBD10		GPIHBP1
BTBD11		GPLD1
BTBD16		GPR155
BTBD2		GPR160
BTBD3		GPR180
BTBD6		GPR61
BTBD7		GPR63
BTC		GPR65
BTD		GPR89B
BTF3L4		GPRC5A
BTG2		GPRC5C
BTG3		GPRIN3
BTLA		GPX2
BTRC		GPX8
BUB1		GRAMD1A
BUB1B		GRAMD1B
BUB3		GRAP
BVES		GRB10
C10H2orf69		GRB7
C10H2orf76		GREM1
C10H2orf88		GRIK1
C11H10orf105		GRM4
C11H10orf143		GRP
C11H10orf71		GSKIP
C11H10orf88		GSTM4
C11H10orf99		GSTO1
C12H11orf42		GTDC1
C12H11orf49		GTF2B
C12H11orf54		GTF2E1
C12H11orf65		GTF2F1
C12H11orf71		GTF2F2
C12H11orf80		GTF2H1
C12H11orf91		GTF2I
C12H11orf95		GTF3A
C13H9orf116		GTPBP8
C13H9orf129		GTSE1
C13H9orf131		GUCY1A1
C13H9orf152		GUCY1B1
C13H9orf153		GUK1
C13H9orf40		GUSB
C13H9orf43		GXYLT2
C13H9orf64		H1-2
C13H9orf78		HABP4
C13H9orf85		HACD4
C14H2orf42		HACL1
C14H2orf49		HAND2
C14H2orf68		HAP1
C15H13orf46		HAUS5
C16H20orf194		HAUS8
C16H20orf27		HBG2
C16H20orf96		HCN4
C16H22orf39		HDAC11
C17H17orf100		HDGF
C17H17orf113		HEATR6
C17H17orf49		HECTD4
C17H17orf78		HELZ
C17H17orf99		HERC2
C18H16orf54		HERC6
C18H16orf58		HES2
C18H16orf71		HFE
C18H16orf72		HIBCH
C18H16orf74		HIC2
C18H16orf89		HIGD2A
C18H16orf90		HIPK1
C18H16orf91		HK1
C18H16orf95		HMGB1
C19H18orf21		HMGB2
C19H18orf25		HMOX1
C19H18orf32		HNRNPA0
C1D		HNRNPA1
C1GALT1		HNRNPC
C1GALT1C1L		HNRNPH1
C1H1orf109		HNRNPH3
C1H1orf112		HOMER2
C1H1orf116		HOXB2
C1H1orf122		HOXB7
C1H1orf162		HOXB8
C1H1orf198		HPDL
C1H1orf21		HPS1
C1H1orf210		HPSE
C1H1orf216		HRAS
C1H1orf226		HS6ST3
C1H1orf53		HSBP1
C1H1orf56		HSD17B7
C1QA		HSP90AA1
C1QB		HSPA12A
C1QBP		HSPB11
C1QC		HSPG2
C1QL3		HTR2A
C1QTNF3		HYKK
C1QTNF5		IBA57
C1QTNF7		IBTK
C20H19orf12		ICMT
C20H19orf33		ICOS
C20H19orf47		ID1
C20H19orf53		IDI1
C20H19orf71		IDO1
C2CD2L		IER3
C2CD3		IFI16
C2CD5		IFI6
C2H3orf18		IFNAR1
C2H3orf33		IGF2
C2H3orf38		IGF2BP2
C2H3orf52		IGF2R
C2H3orf80		IGSF3
C2H3orf85		IGSF9
C3AR1		IKZF2
C3H4orf3		IL12B
C3H4orf46		IL12RB2
C3H4orf54		IL15RA
C4BPA		IL18R1
C4H21orf62		IL1B
C4H21orf91		IL1RAP
C4H7orf50		IL20RA
C5AR1		IL20RB
C5AR2		IL22RA2
C5H5orf15		IL4I1
C5H5orf22		IL7R
C5H5orf24		ILF3
C5H5orf34		INCA1
C5H5orf51		ING2
C5H5orf63		INHBB
C6H6orf120		INIP
C6H6orf136		INO80
C6H6orf141		INPP4A
C6H6orf52		INPP5F
C6H6orf58		INTS10
C6H6orf62		INTS14
C6H6orf89		INVS
C7		IP6K3
C7H14orf119		IPCEF1
C7H14orf28		IPMK
C7H15orf40		IPO11
C7H15orf41		IPO4
C7H15orf61		IQCA1
C8A		IQCC
C8H8orf34		IQCK
C8H8orf58		IQGAP2
C8H8orf76		IRAK4
C9H12orf10		IRF3
C9H12orf29		IRF4
C9H12orf4		IRF9
C9H12orf42		ISCA1
C9H12orf43		ISG20L2
C9H12orf45		ISLR
C9H12orf49		ISM1
C9H12orf60		ISY1
C9H12orf66		ITGA2
C9H12orf73		ITGA8
C9orf72		ITGAD
CA10		ITGAM
CA11		ITGB3BP
CA13		ITIH5
CA14		ITK
CA2		ITPRIPL1
CA3		IYD
CA4		JAM2
CA6		JAML
CA8		JKAMP
CAAP1		JMJD4
CAB39		JMJD6
CAB39L		JMY
CABCOCO1		JPH1
CABIN1		JRK
CABLES1		KANK1
CABLES2		KANK3
CABP1		KANK4
CABP5		KAT2A
CABP7		KATNBL1
CABYR		KAZALD1
CACFD1		KBTBD11
CACHD1		KBTBD12
CACNA1D		KBTBD7
CACNA2D1		KCNAB2
CACNA2D3		KCNC3
CACNA2D4		KCNG2
CACNB2		KCNJ15
CACNB3		KCNJ16
CACNB4		KCNJ8
CACNG1		KCNJ9
CACNG2		KCNK9
CACNG3		KCNMB1
CACNG5		KCNMB3
CACNG6		KCNN4
CACNG7		KCNQ1
CACTIN		KCNQ3
CACUL1		KCNQ4
CACYBP		KCNQ5
CADM1		KCTD12
CADM2		KCTD15
CADM3		KDM4C
CADM4		KDM6B
CADPS		KDM8
CADPS2		KDR
CAGE1		KIAA0556
CALB1		KIAA0753
CALB2		KIAA0930
CALCOCO1		KIAA1143
CALCOCO2		KIAA1191
CALCRL		KIAA1217
CALD1		KIAA1257
CALHM2		KIAA1324
CALHM6		KIAA1328
CALM1		KIAA1522
CALM3		KIF25
CALML3		KIF2A
CALML4		KIF5B
CALN1		KIF6
CALU		KIF9
CALY		KIFC2
CAMK1		KIRREL1
CAMK1D		KLC3
CAMK1G		KLF11
CAMK2A		KLF9
CAMK2B		KLHL11
CAMK2D		KLHL14
CAMK2G		KLHL25
CAMK2N1		KLHL3
CAMK4		KLHL30
CAMKK1		KLHL31
CAMKK2		KLKB1
CAMLG		KLRB1
CAMP		KLRC1
CAMSAP3		KMO
CAMTA1		KPNA2
CAMTA2		KPNA3
CAND1		KRT15
CAND2		KRT19
CANX		KRT5
CAPN1		L3MBTL1
CAPN10		L3MBTL4
CAPN13		LAD1
CAPN14		LAMA3
CAPN2		LAPTM4B
CAPN3		LARP4B
CAPN5		LARP7
CAPN7		LASP1
CAPN8		LATS2
CAPN9		LBH
CAPRIN1		LCLAT1
CAPRIN2		LCP2
CAPS2		LDHB
CAPZB		LDLRAD4
CARD10		LEMD2
CARD11		LETM1
CARD14		LGALS12
CARD16		LGALS2
CARD19		LGALS7
CARF		LGI2
CARMIL1		LIMA1
CARNMT1		LIMCH1
CARNS1		LIMD1
CARS1		LIMK1
CARTPT		LIMS1
CASC1		LIN7A
CASC3		LINGO2
CASC4		LINGO4
CASD1		LMAN1L
CASKIN1		LMAN2L
CASKIN2		LMCD1
CASP10		LMNB1
CASP3		LMO1
CASP6		LMO2
CASP7		LMO7
CASP8		LMOD3
CASP8AP2		LMTK2
CASP9		LNPEP
CASQ1		LOC100997086
CASR		LOC100997115
CASS4		LOC100997412
CAST		LOC100997485
CASTOR1		LOC100997778
CASTOR2		LOC100997796
CASZ1		LOC100997824
CAT		LOC100997989
CATSPER3		LOC100997995
CATSPERB		LOC100998055
CAV1		LOC100998091
CAV2		LOC100998250
CAV3		LOC100998312
CAVIN1		LOC100998438
CAVIN2		LOC100998474
CAVIN3		LOC100998585
CBFA2T2		LOC100998683
CBFA2T3		LOC100998900
CBL		LOC100998904
CBLB		LOC100999051
CBLC		LOC100999055
CBLL1		LOC100999458
CBLN1		LOC100999467
CBLN2		LOC100999492
CBLN4		LOC100999951
CBR1		LOC100999962
CBR3		LOC101000008
CBS		LOC101000142
CBX1		LOC101000155
CBX2		LOC101000541
CBX6		LOC101000700
CBX7		LOC101000755
CBY3		LOC101000757
CC2D1A		LOC101000761
CC2D1B		LOC101000816
CC2D2A		LOC101001071
CC2D2B		LOC101001074
CCAR1		LOC101001096
CCAR2		LOC101001159
CCDC102B		LOC101001186
CCDC106		LOC101001292
CCDC107		LOC101001487
CCDC117		LOC101001553
CCDC12		LOC101001589
CCDC121		LOC101001634
CCDC126		LOC101001661
CCDC13		LOC101001730
CCDC134		LOC101002234
CCDC136		LOC101002253
CCDC137		LOC101002304
CCDC138		LOC101002368
CCDC146		LOC101002377
CCDC148		LOC101002450
CCDC149		LOC101002582
CCDC150		LOC101002852
CCDC159		LOC101003204
CCDC169		LOC101003314
CCDC17		LOC101003331
CCDC177		LOC101003406
CCDC180		LOC101003454
CCDC183		LOC101003513
CCDC184		LOC101003678
CCDC186		LOC101003680
CCDC191		LOC101003703
CCDC25		LOC101003969
CCDC28A		LOC101003985
CCDC3		LOC101003993
CCDC30		LOC101004055
CCDC33		LOC101004105
CCDC34		LOC101004461
CCDC38		LOC101004466
CCDC40		LOC101004548
CCDC42		LOC101004570
CCDC43		LOC101004806
CCDC50		LOC101004814
CCDC51		LOC101004980
CCDC57		LOC101005017
CCDC6		LOC101005155
CCDC61		LOC101005158
CCDC63		LOC101005180
CCDC68		LOC101005227
CCDC69		LOC101005341
CCDC71		LOC101005441
CCDC71L		LOC101005461
CCDC73		LOC101005491
CCDC77		LOC101005530
CCDC8		LOC101005717
CCDC80		LOC101005786
CCDC84		LOC101005856
CCDC85A		LOC101005940
CCDC86		LOC101006089
CCDC88A		LOC101006121
CCDC88B		LOC101006178
CCDC88C		LOC101006249
CCDC9		LOC101006341
CCDC90B		LOC101006661
CCDC91		LOC101006962
CCDC92		LOC101007063
CCDC93		LOC101007150
CCDC96		LOC101007196
CCDC9B		LOC101007305
CCHCR1		LOC101007403
CCK		LOC101007406
CCKAR		LOC101007436
CCKBR		LOC101007445
CCL11		LOC101007521
CCL13		LOC101007523
CCL15		LOC101007596
CCL19		LOC101008018
CCL2		LOC101008118
CCL20		LOC101008159
CCL21		LOC101008249
CCL24		LOC101008567
CCL25		LOC101008605
CCL26		LOC101008763
CCL27		LOC101008792
CCL5		LOC101008803
CCL8		LOC101008832
CCM2		LOC101008888
CCN1		LOC101008902
CCN2		LOC101008994
CCN6		LOC101009229
CCNA2		LOC101009233
CCNB1		LOC101009387
CCNB1IP1		LOC101009502
CCND1		LOC101009503
CCND3		LOC101009560
CCNDBP1		LOC101009565
CCNG2		LOC101009649
CCNH		LOC101009711
CCNI		LOC101009759
CCNI2		LOC101009872
CCNK		LOC101010061
CCNL1		LOC101010106
CCNT1		LOC101010217
CCNT2		LOC101010240
CCNY		LOC101010337
CCR1		LOC101010486
CCR3		LOC101010579
CCR6		LOC101010582
CCR7		LOC101010705
CCRL2		LOC101010807
CCS		LOC101010825
CCSER1		LOC101010867
CCSER2		LOC101010982
CCT3		LOC101011042
CCT5		LOC101011071
CCT6A		LOC101011164
CCT6B		LOC101011283
CCT8		LOC101011289
CCZ1		LOC101011318
CD101		LOC101011380
CD109		LOC101011728
CD151		LOC101011798
CD163L1		LOC101011800
CD164		LOC101012101
CD164L2		LOC101012273
CD1B		LOC101012275
CD1C		LOC101012591
CD2		LOC101012602
CD200		LOC101012719
CD22		LOC101012744
CD247		LOC101012770
CD27		LOC101012777
CD276		LOC101012978
CD28		LOC101013007
CD2AP		LOC101013068
CD2BP2		LOC101013375
CD300A		LOC101013414
CD300E		LOC101013512
CD300H		LOC101013586
CD300LG		LOC101013674
CD302		LOC101013768
CD33		LOC101013791
CD37		LOC101013973
CD3G		LOC101014050
CD4		LOC101014098
CD40		LOC101014155
CD44		LOC101014311
CD48		LOC101014317
CD52		LOC101014452
CD53		LOC101014518
CD55		LOC101014638
CD59		LOC101014727
CD6		LOC101014756
CD69		LOC101014871
CD74		LOC101014932
CD79A		LOC101015056
CD80		LOC101015090
CD83		LOC101015220
CD86		LOC101015238
CD8A		LOC101015259
CD8B		LOC101015303
CD9		LOC101015334
CD93		LOC101015381
CD96		LOC101015440
CDA		LOC101015682
CDAN1		LOC101015786
CDC14A		LOC101015920
CDC16		LOC101016024
CDC25C		LOC101016075
CDC26		LOC101016081
CDC37		LOC101016124
CDC42BPA		LOC101016147
CDC42EP1		LOC101016150
CDC42EP3		LOC101016156
CDC42EP5		LOC101016180
CDC42SE1		LOC101016189
CDC42SE2		LOC101016255
CDC5L		LOC101016333
CDC7		LOC101016467
CDC73		LOC101016499
CDCA2		LOC101016555
CDCA4		LOC101016655
CDCA5		LOC101016700
CDCA7		LOC101016723
CDCA7L		LOC101016760
CDCA8		LOC101016766
CDH11		LOC101016809
CDH12		LOC101016857
CDH13		LOC101016898
CDH15		LOC101017012
CDH16		LOC101017017
CDH17		LOC101017122
CDH18		LOC101017246
CDH2		LOC101017417
CDH20		LOC101017465
CDH23		LOC101017481
CDH24		LOC101017772
CDH4		LOC101017941
CDH5		LOC101018167
CDH6		LOC101018365
CDH8		LOC101018472
CDH9		LOC101018551
CDHR2		LOC101018783
CDHR5		LOC101018786
CDIP1		LOC101018793
CDIPT		LOC101018881
CDK1		LOC101018895
CDK10		LOC101019015
CDK11B		LOC101019512
CDK12		LOC101019773
CDK13		LOC101020077
CDK14		LOC101020089
CDK17		LOC101020098
CDK18		LOC101020215
CDK19		LOC101020307
CDK2		LOC101020381
CDK20		LOC101020537
CDK5		LOC101020560
CDK5R1		LOC101020591
CDK5RAP1		LOC101020627
CDK5RAP2		LOC101020658
CDK5RAP3		LOC101020910
CDK8		LOC101021065
CDK9		LOC101021075
CDKAL1		LOC101021192
CDKL1		LOC101021225
CDKL2		LOC101021268
CDKN1A		LOC101021528
CDKN1B		LOC101021557
CDKN2AIP		LOC101021573
CDKN2AIPNL		LOC101021604
CDKN2C		LOC101021708
CDKN2D		LOC101021715
CDO1		LOC101021773
CDR2		LOC101021839
CDRT1		LOC101021855
CDRT4		LOC101021960
CDX2		LOC101022121
CEACAM20		LOC101022187
CEACAM3		LOC101022334
CEBPA		LOC101022396
CEBPD		LOC101022585
CEBPG		LOC101022651
CEBPZ		LOC101022654
CEL		LOC101022784
CELA1		LOC101022933
CELA3B		LOC101022938
CELF1		LOC101023192
CELF2		LOC101023250
CELF4		LOC101023297
CEMIP		LOC101023373
CEMIP2		LOC101023578
CEMP1		LOC101023645
CEND1		LOC101023648
CENPA		LOC101023700
CENPB		LOC101023747
CENPBD1		LOC101023797
CENPC		LOC101023921
CENPE		LOC101023951
CENPF		LOC101024201
CENPH		LOC101024220
CENPK		LOC101024276
CENPL		LOC101024326
CENPM		LOC101024463
CENPN		LOC101024707
CENPQ		LOC101025026
CENPT		LOC101025091
CENPV		LOC101025117
CENPX		LOC101025232
CEP104		LOC101025270
CEP112		LOC101025506
CEP120		LOC101025724
CEP126		LOC101025731
CEP128		LOC101025855
CEP135		LOC101026069
CEP162		LOC101026207
CEP164		LOC101026315
CEP170		LOC101026362
CEP170B		LOC101026511
CEP19		LOC101026579
CEP192		LOC101026589
CEP250		LOC101026652
CEP290		LOC101026906
CEP350		LOC101027045
CEP41		LOC103875530
CEP55		LOC103875553
CEP57		LOC103875584
CEP57L1		LOC103875627
CEP63		LOC103876352
CEP70		LOC103876531
CEP78		LOC103876586
CEP85		LOC103876647
CEP85L		LOC103876796
CEP89		LOC103877247
CEP97		LOC103877257
CEPT1		LOC103877374
CERK		LOC103877490
CERKL		LOC103878020
CERS2		LOC103878077
CERS4		LOC103878219
CERS5		LOC103878724
CERS6		LOC103879493
CERT1		LOC103879583
CETP		LOC103880005
CFAP126		LOC103880102
CFAP20		LOC103880190
CFAP298		LOC103880461
CFAP36		LOC103880462
CFAP410		LOC103880463
CFAP45		LOC103880604
CFAP52		LOC103881154
CFAP53		LOC103881281
CFAP57		LOC103881521
CFAP61		LOC103881700
CFAP69		LOC103882100
CFAP74		LOC103882110
CFAP97		LOC103882461
CFI		LOC103882891
CFL1		LOC103883352
CFLAR		LOC103883457
CFTR		LOC103883559
CGAS		LOC103883770
CGN		LOC103885453
CGNL1		LOC103885652
CGREF1		LOC103885667
CGRRF1		LOC103886124
CHAC1		LOC103886823
CHAC2		LOC103887785
CHADL		LOC103887841
CHAF1B		LOC103887849
CHAMP1		LOC103888036
CHCHD10		LOC103888060
CHCHD2		LOC103888244
CHCHD3		LOC108581861
CHCHD6		LOC108582119
CHD1		LOC108582186
CHD2		LOC108582303
CHD3		LOC108582488
CHD4		LOC108582527
CHD6		LOC108582540
CHD7		LOC108582718
CHD9		LOC108583286
CHEK1		LOC108583296
CHEK2		LOC108583315
CHERP		LOC108583334
CHFR		LOC108583365
CHGA		LOC108583564
CHGB		LOC108583947
CHI3L1		LOC108584546
CHID1		LOC108584704
CHIT1		LOC108584956
CHKA		LOC108585188
CHKB		LOC108585201
CHL1		LOC108585586
CHML		LOC108586565
CHMP1A		LOC108587013
CHMP1B		LOC108587069
CHMP2A		LOC110740375
CHMP2B		LOC110740385
CHMP4C		LOC110740568
CHMP6		LOC110741093
CHMP7		LOC110741140
CHN1		LOC110741228
CHODL		LOC110741266
CHP1		LOC110741763
CHP2		LOC110741840
CHPF2		LOC110741955
CHPT1		LOC110741956
CHRD		LOC110742347
CHRM1		LOC110742423
CHRM2		LOC110742722
CHRNA1		LOC110743170
CHRNA10		LOC110743848
CHRNA2		LOC110743864
CHRNA3		LOC110743865
CHRNA4		LOC110744026
CHRNB2		LOC110744234
CHST1		LOC116268593
CHST14		LOC116268615
CHST2		LOC116268620
CHST4		LOC116268621
CHST5		LOC116268622
CHST9		LOC116268652
CHTF8		LOC116268667
CHTOP		LOC116268673
CHUK		LOC116268830
CHURC1		LOC116268904
CIAO1		LOC116268953
CIAO2A		LOC116269200
CIB1		LOC116269401
CIB2		LOC116269515
CIDEA		LOC116270055
CIDEB		LOC116270083
CIITA		LOC116270094
CILP		LOC116270301
CINP		LOC116270353
CIPC		LOC116270358
CIR1		LOC116270359
CISD2		LOC116270360
CISD3		LOC116270362
CIT		LOC116270528
CITED4		LOC116270573
CIZ1		LOC116270687
CKAP2		LOC116270688
CKAP2L		LOC116270758
CKAP4		LOC116270759
CKAP5		LOC116270988
CKM		LOC116271017
CKMT2		LOC116271086
CLASP1		LOC116271256
CLASP2		LOC116271622
CLASRP		LOC116271636
CLBA1		LOC116271679
CLCN1		LOC116271692
CLCN3		LOC116271708
CLCN6		LOC116271719
CLCN7		LOC116271818
CLDN1		LOC116271819
CLDN10		LOC116273781
CLDN11		LOC116274214
CLDN12		LOC116274420
CLDN15		LOC116274441
CLDN18		LOC116274655
CLDN19		LOC116274657
CLDN23		LOC116274659
CLDN3		LOC116275018
CLDN4		LOC116275442
CLDN5		LOC116275672
CLDN7		LOC116275752
CLDN8		LOC116275778
CLDND1		LOC116275819
CLEC11A		LOC116275889
CLEC12A		LOC116275902
CLEC14A		LOC116275904
CLEC16A		LOC116275918
CLEC17A		LOC116275919
CLEC1A		LOC116275944
CLEC2B		LOC116276315
CLEC2D		LOC116276324
CLEC2L		LOC116276399
CLEC3B		LOXHD1
CLEC4A		LPAR3
CLEC4D		LPCAT2
CLEC4E		LPIN1
CLEC6A		LPIN3
CLEC7A		LPP
CLEC9A		LRCH4
CLGN		LRIG2
CLHC1		LRMDA
CLIC4		LRP12
CLINT1		LRRC19
CLIP2		LRRC31
CLIP3		LRRC38
CLK1		LRRC4C
CLK2		LRRC55
CLK4		LRRC66
CLMN		LRRC71
CLMP		LRRC75B
CLN5		LRRFIP2
CLN6		LRRK1
CLOCK		LRRK2
CLP1		LRRN1
CLPB		LRRN4CL
CLPP		LRTM2
CLPS		LSAMP
CLPSL2		LSG1
CLPTM1L		LSM14A
CLPX		LSM4
CLSPN		LSM5
CLSTN1		LSMEM1
CLTA		LSP1
CLTB		LTA4H
CLTCL1		LTBP3
CLUH		LTBP4
CLVS1		LY6E
CLVS2		LY6H
CLYBL		LY6L
CMAS		LYN
CMBL		LYPLA1
CMIP		LYRM9
CMKLR1		LYSMD3
CMPK1		MAATS1
CMPK2		MACIR
CMSS1		MAGEL2
CMTM1		MAGI1
CMTM3		MALRD1
CMTM4		MAMDC2
CMTM5		MAML1
CMTR1		MANBAL
CMTR2		MAP2K6
CMYA5		MAP3K21
CNDP1		MAP3K3
CNDP2		MAP4K1
CNEP1R1		MAP7
CNGB1		MAPK4
CNIH1		MAPT
CNIH2		MARCHF8
CNIH3		MARCO
CNIH4		MATN3
CNKSR1		MAVS
CNKSR3		MAX
CNMD		MBD4
CNN1		MCF2L2
CNN3		MCL1
CNNM1		MCM2
CNNM4		MCUR1
CNOT1		MDH1
CNOT11		MDM1
CNOT6L		ME2
CNOT7		MEAK7
CNOT8		MED15
CNOT9		MED21
CNP		MED24
CNPY1		MED7
CNPY3		MEST
CNR1		METTL14
CNR2		METTL15
CNRIP1		METTL25
CNTD1		METTL7A
CNTN1		MFAP3L
CNTN3		MFF
CNTN4		MGAM
CNTN5		MGARP
CNTNAP1		MGAT1
CNTNAP2		MGAT4A
CNTNAP4		MGAT4C
CNTNAP5		MGST2
CNTROB		MIB1
COASY		MICOS13
COBL		MICU1
COBLL1		MICU3
COG1		MIEN1
COG2		MIER3
COG3		MIF
COG4		MIGA2
COG5		MILR1
COG7		MIOX
COG8		MIPEP
COL11A1		MIS18A
COL12A1		MKI67
COL14A1		MKKS
COL16A1		MKNK2
COL18A1		MLH3
COL1A1		MLIP
COL1A2		MLLT1
COL22A1		MLLT6
COL25A1		MLXIP
COL3A1		MMAB
COL5A1		MMD2
COL5A2		MMP24
COL6A1		MMRN2
COL6A2		MMUT
COL6A3		MOB1A
COLCA1		MOCOS
COLCA2		MOG
COLEC11		MORN5
COLEC12		MOV10
COLGALT1		MPEG1
COLGALT2		MPHOSPH6
COLQ		MPI
COMMD1		MPP2
COMMD10		MPP5
COMMD2		MPP7
COMMD3		MPPE1
COMMD5		MPRIP
COMMD8		MRAP
COMMD9		MRC1
COPA		MRO
COPB1		MROH7
COPE		MRPL18
COPG1		MRPL30
COPG2		MRPL38
COPRS		MRPL39
COPS4		MRPL45
COPS6		MRPL50
COPS7B		MRPS16
COPS8		MRPS18B
COPS9		MRPS36
COPZ1		MRTFB
COQ10A		MRTO4
COQ3		MS4A1
COQ4		MS4A10
COQ5		MS4A14
COQ6		MS4A15
COQ8B		MS4A6A
CORO1A		MS4A6E
CORO1B		MS4A7
CORO2B		MSH3
CORO6		MSR1
COX8A		MTARC2
CP		MTBP
CPA1		MTERF2
CPA2		MTFR1
CPA3		MTG2
CPA4		MTHFD2
CPA5		MTIF3
CPB1		MTMR2
CPD		MTMR3
CPE		MTMR9
CPEB1		MTPN
CPEB2		MTRF1
CPEB3		MTURN
CPEB4		MUC13
CPED1		MUC16
CPLANE1		MUC19
CPLX2		MUC20
CPM		MUC3A
CPNE1		MVP
CPNE4		MYBPC2
CPNE5		MYCL
CPNE8		MYCT1
CPO		MYH10
CPOX		MYH13
CPPED1		MYH14
CPQ		MYH15
CPS1		MYH2
CPSF2		MYH3
CPSF3		MYL10
CPSF4		MYLK
CPSF4L		MYO10
CPSF6		MYO15B
CPSF7		MYO16
CPT1C		MYO18B
CPT2		MYO1F
CPXM2		MYO5B
CR1L		MYO7A
CR2		MYOC
CRABP1		MYOCD
CRACD		MYOZ3
CRACR2A		MYRF
CRADD		N4BP3
CRAMP1		N6AMT1
CRAT		NAA40
CRBN		NAA50
CRCP		NAA60
CREB1		NAALADL1
CREB3		NABP2
CREB3L1		NACAD
CREB3L4		NADSYN1
CREB5		NAF1
CREBBP		NAGPA
CREBL2		NANP
CREBRF		NANS
CREBZF		NAP1L5
CREG1		NARF
CRELD1		NAV2
CREM		NAXD
CRHR1		NBR1
CRIM1		NCBP2
CRIP1		NCKAP1L
CRIP2		NCL
CRIP3		NCOA3
CRIPT		NCOA4
CRISPLD2		NCOA7
CRK		NCR3LG1
CRLF3		NCS1
CRLS1		NDE1
CRMP1		NDEL1
CRNKL1		NDN
CRTAC1		NDNF
CRTAM		NDUFA5
CRTC2		NDUFAF7
CRTC3		NDUFB3
CRY1		NDUFB5
CRY2		NEB
CRYAB		NECAB1
CRYBA2		NECAB3
CRYBG1		NECTIN2
CRYBG3		NECTIN3
CRYGD		NEDD4L
CRYL1		NELFB
CRYM		NELFE
CRYZ		NEMP2
CRYZL1		NEPRO
CS		NES
CSAD		NETO2
CSDC2		NF1
CSDE1		NFASC
CSE1L		NFAT5
CSF1R		NFIA
CSF2RB		NFRKB
CSF3		NGB
CSF3R		NGF
CSGALNACT1		NGRN
CSGALNACT2		NHLRC2
CSK		NHP2
CSKMT		NIBAN1
CSMD3		NIF3L1
CSNK1A1		NIFK
CSNK1D		NIN
CSNK1G1		NIPSNAP3B
CSNK1G2		NKAIN3
CSNK2A1		NKX3-1
CSNK2A2		NLRC3
CSPP1		NLRP1
CSRNP1		NLRP12
CSRNP2		NMD3
CSRNP3		NMRK1
CSRP1		NNAT
CSRP2		NOC4L
CSRP3		NOD1
CST7		NOM1
CSTB		NOP56
CSTF1		NOP58
CSTF2T		NOSTRIN
CSTF3		NOTCH3
CTC1		NOVA2
CTDNEP1		NPHP1
CTDSPL		NPNT
CTF1		NPR1
CTH		NPR3
CTIF		NQO2
CTLA4		NR2E3
CTNNA1		NSA2
CTNNA3		NSRP1
CTNNB1		NSUN3
CTNNBIP1		NSUN4
CTNNBL1		NT5C3B
CTNND1		NTM
CTNS		NTNG1
CTPS1		NTRK2
CTR9		NTS
CTRB2		NUB1
CTRL		NUBP2
CTSA		NUBPL
CTSB		NUCKS1
CTSC		NUDT2
CTSD		NUP153
CTSF		NUP155
CTSH		NUP210
CTSO		NUP62
CTSS		NUSAP1
CTSW		NWD1
CTSZ		NXPE3
CTTN		NXPH4
CTTNBP2		OAS1
CTTNBP2NL		OAS2
CTXN1		OAS3
CTXND1		OAZ1
CUEDC1		OBSCN
CUL1		ODR4
CUL3		OGFOD2
CUL4A		OLFM4
CUL5		OLFML1
CUL7		OLFML2A
CUL9		OLFML2B
CUTA		OLR1
CUX2		OMA1
CWC15		OPALIN
CWC22		OPRK1
CWC25		ORC4
CWF19L1		OSER1
CWF19L2		OSMR
CX3CL1		OTOGL
CX3CR1		OTOS
CXADR		OTUD7B
CXCL1		OXNAD1
CXCL9		OXSM
CXCR1		OXTR
CXCR5		P2RX6
CYFIP1		P2RY1
CYFIP2		P2RY2
CYGB		PABPC1L
CYLD		PACSIN2
CYP2C8		PACSIN3
CYSTM1		PAG1
CYTH1		PAGR1
CYTH2		PAICS
CYTH3		PAK2
CYTH4		PAK6
CYTIP		PAM
CYTL1		PAN3
CYYR1		PANK3
CZIB		PAPPA2
DAAM1		PAPSS2
DAAM2		PAQR3
DAB1		PARD3
DAB2IP		PARD6B
DACH1		PARP15
DACT1		PARP16
DACT3		PARP4
DAD1		PARP8
[truncated: 8,105 more rows]
