# Supplementary material for: Genome-wide allele-specific expression in multi-tissue samples from healthy male baboons reveals the transcriptional complexity of mammals
Source: Cell Genom. 2025 Apr 4;5(5):100823. doi: 10.1016/j.xgen.2025.100823 (PMC12143330; doi:10.1016/j.xgen.2025.100823)
Supplement: Table S14. List of imprinted ASE protein-coding genes, related to Figure 4 [file mmc16.xlsx]

## Sheet: Sheet1
List of imprinted ASE protein-coding genes.				Data Source: https://geneimprint.com/site/genes-by-name
Gene	Baboon ID	Tissues	Species	Status	ExpressedAllele
C1R	Baboon-10,Baboon-3,Baboon-4,Baboon-7,Baboon-5,Baboon-12,Baboon-11,Baboon-1,Baboon-8,Baboon-6	WAT,HIP,HEA,PAN,KIC,ILE,SPL,MUG,THA,VIC	Bos taurus	Imprinted	Maternal
C1S	Baboon-5,Baboon-8,Baboon-1	WAT,HIP,HEA,PAN,KIC,ILE,SPL,MUG,VIC	Bos taurus	Imprinted	Maternal
MAGEL2	Baboon-10,Baboon-7,Baboon-11,Baboon-8,Baboon-6	THA,HIP,VIC	Equus caballus,Bos taurus,Macaca fascicularis,Mus musculus,Rattus norvegicus,Sus scrofa,Homo sapiens,Ovis aries	Imprinted	Paternal
MEST	Baboon-10,Baboon-3,Baboon-4,Baboon-2,Baboon-7,Baboon-5,Baboon-12,Baboon-9,Baboon-11,Baboon-1,Baboon-8,Baboon-6	WAT,PAN,HEA,HIP,KIC,ILE,LUN,SPL,MUG,THA,VIC	Equus caballus,Bos taurus,Macropus eugenii,Monodelphis domestica,Mus musculus,Sus scrofa,Homo sapiens,Ovis aries	ConflictingData,Imprinted	Paternal,Isoform Dependent
NAP1L5	Baboon-4,Baboon-2,Baboon-7,Baboon-9,Baboon-1	WAT,HIP,KIC,HEA,ILE,LUN,SPL,THA	Macaca fascicularis,Mus musculus,Bos taurus,Homo sapiens,Sus scrofa,Oryctolagus cuniculus	Imprinted,TissueDependent	Paternal
NLRP2	Baboon-4,Baboon-7	SPL,ILE	Homo sapiens,Mus musculus	Imprinted	Maternal
PEG10	Baboon-3,Baboon-2,Baboon-7,Baboon-12,Baboon-9,Baboon-11,Baboon-6	WAT,PAN,KIC,ILE,LUN,MUG,THA,VIC	Equus caballus,Macropus eugenii,Monodelphis domestica,Mus musculus,Rattus norvegicus,Bos taurus,Homo sapiens,Sus scrofa	Imprinted	Paternal
PEG3	Baboon-10,Baboon-3,Baboon-4,Baboon-2,Baboon-7,Baboon-5,Baboon-12,Baboon-9,Baboon-11,Baboon-1,Baboon-8,Baboon-6	WAT,HIP,KIC,HEA,ILE,LUN,SPL,MUG,THA,VIC	Equus caballus,Bos taurus,Macaca fascicularis,Rattus norvegicus,Mus musculus,Sus scrofa,Homo sapiens,Ovis aries	Imprinted	Paternal
PLAGL1	Baboon-10,Baboon-3,Baboon-4,Baboon-7,Baboon-5,Baboon-12,Baboon-11,Baboon-1,Baboon-8,Baboon-6	WAT,PAN,HEA,KIC,HIP,ILE,LUN,MUG,THA,VIC	Ovis aries,Macaca fascicularis,Mus musculus,Bos taurus,Homo sapiens,Sus scrofa	Imprinted	Paternal
RDH16	Baboon-9,Baboon-10	KIC,ILE	Bos taurus	Imprinted	Maternal
SGK2	Baboon-10	WAT	Macaca fascicularis,Homo sapiens	Imprinted	Paternal
SMOC2	Baboon-10	ILE	Mus musculus	Imprinted	Maternal
TIGD1	Baboon-5,Baboon-8,Baboon-5,Baboon-14, Babbon-12	WAT,HIP,KIC,ILE,LUN,SPL,VIC	Homo sapiens	Predicted	Paternal
ZDBF2	Baboon-10,Baboon-3,Baboon-4,Baboon-7,Baboon-5,Baboon-12,Baboon-9,Baboon-11,Baboon-1,Baboon-8,Baboon-6	WAT,HIP,KIC,HEA,PAN,ILE,LUN,SPL,MUG,THA,VIC	Mus musculus,Homo sapiens,Rattus norvegicus	Imprinted	Paternal
