# Supplementary material for: Genome-wide allele-specific expression in multi-tissue samples from healthy male baboons reveals the transcriptional complexity of mammals
Source: Cell Genom. 2025 Apr 4;5(5):100823. doi: 10.1016/j.xgen.2025.100823 (PMC12143330; doi:10.1016/j.xgen.2025.100823)
Supplement: Table S15. List of ASE SNVs shared between baboon and human genomes, classified as pathogenic by AlphaMissense, related to Figure 5 [file mmc17.xlsx]

## Sheet: Sheet1
List of ASE SNVs shared between baboon and human genomes, classified as pathogenic by AlphaMissense.
Baboon position	Baboon gene name	hg38 position	rsid	AlphaMissense_class
NC_044976.1:476246	NOC2L	chr1:948525		likely_benign
NC_044976.1:5068985	RNF207	chr1:6211982		likely_benign
NC_044976.1:5339846	PLEKHG5	chr1:6475079		ambiguous
NC_044976.1:11445965	DHRS3	chr1:12580623		likely_benign
NC_044976.1:21102778	EPHB2	chr1:22908031		likely_benign
NC_044976.1:29948996	COL16A1	chr1:31689815		likely_benign
NC_044976.1:29949013	COL16A1	chr1:31689832		likely_pathogenic
NC_044976.1:29956528	COL16A1	chr1:31697240		likely_pathogenic
NC_044976.1:30586386	HDAC1	chr1:32327588	rs371689839	likely_pathogenic
NC_044976.1:30589597	HDAC1	chr1:32330796		likely_pathogenic
NC_044976.1:35809520	GNL2	chr1:37593765	rs372886818	likely_benign
NC_044976.1:38112970	MYCL	chr1:39897511		likely_pathogenic
NC_044976.1:38318898	CAP1	chr1:40070178		likely_benign
NC_044976.1:38319635	CAP1	chr1:40070915		likely_pathogenic
NC_044976.1:38769895	EXO5	chr1:40515353		ambiguous
NC_044976.1:40914583	CCDC30	chr1:42581457		likely_benign
NC_044976.1:43824624	HPDL	chr1:45328190		likely_benign
NC_044976.1:44020936	PRDX1	chr1:45518965		likely_benign
NC_044976.1:49025499	FAF1	chr1:50567222		ambiguous
NC_044976.1:50799178	CC2D1B	chr1:52359470	rs751530554	likely_benign
NC_044976.1:58048257	FGGY	chr1:59674078		likely_pathogenic
NC_044976.1:68571040	SRSF11	chr1:70239481	rs781598601	likely_benign
NC_044976.1:82307277	TTLL7	chr1:83938003		likely_pathogenic
NC_044976.1:107588520	KIAA1324	chr1:109192675		likely_pathogenic
NC_044976.1:107588706	KIAA1324	chr1:109192861	.	likely_pathogenic
NC_044976.1:107633899	SARS1	chr1:109231005		likely_pathogenic
NC_044976.1:107634578	SARS1	chr1:109231695		ambiguous
NC_044976.1:107654708	CELSR2	chr1:109251496	rs372637628	likely_benign
NC_044976.1:107654733	CELSR2	chr1:109251521	rs1319178615	ambiguous
NC_044976.1:107654745	CELSR2	chr1:109251533		likely_pathogenic
NC_044976.1:107655018	CELSR2	chr1:109251806		ambiguous
NC_044976.1:107655038	CELSR2	chr1:109251826		likely_benign
NC_044976.1:120978756	TARS2	chr1:150492430		likely_benign
NC_044976.1:121617817	GABPB2	chr1:151097859		likely_pathogenic
NC_044976.1:125906235	GBA	chr1:155238194		likely_pathogenic
NC_044976.1:125906259	GBA	chr1:155238218		likely_pathogenic
NC_044976.1:125906269	GBA	chr1:155238228		likely_pathogenic
NC_044976.1:125906289	GBA	chr1:155238248		likely_pathogenic
NC_044976.1:125906558	GBA	chr1:155238517		likely_pathogenic
NC_044976.1:125906589	GBA	chr1:155238548		likely_pathogenic
NC_044976.1:125906667	GBA	chr1:155238626		likely_pathogenic
NC_044976.1:126463518	GON4L	chr1:155771173		likely_benign
NC_044976.1:141681226	IARS2	chr1:220103528		likely_benign
NC_044976.1:182933010	FAM20B	chr1:179044155	rs372178379	likely_benign
NC_044976.1:183072177	RALGPS2	chr1:178897740		likely_benign
NC_044976.1:198939599	ABCB10	chr1:229530259		likely_pathogenic
NC_044976.1:198939616	ABCB10	chr1:229530276		ambiguous
NC_044976.1:198959888	ABCB10	chr1:229549257	rs1482714067	likely_pathogenic
NC_044976.1:200090479	COG2	chr1:230678926		likely_benign
NC_044976.1:202466534	NTPCR	chr1:232970096		likely_pathogenic
NC_044977.1:12159368	CGGBP1	chr3:88055567		likely_pathogenic
NC_044977.1:20227744	TBC1D23	chr3:100283778		likely_pathogenic
NC_044977.1:32717364	GTPBP8	chr3:112991313		ambiguous
NC_044977.1:32739907	NEPRO	chr3:113013356		ambiguous
NC_044977.1:40549666	GTF2E1	chr3:120750644		likely_benign
NC_044977.1:40549696	GTF2E1	chr3:120750674		likely_pathogenic
NC_044977.1:40549824	GTF2E1	chr3:120750802		likely_pathogenic
NC_044977.1:40549923	GTF2E1	chr3:120750901		likely_pathogenic
NC_044977.1:44665894	ITGB5	chr3:124848518		ambiguous
NC_044977.1:45693583	ALDH1L1	chr3:126153544		likely_benign
NC_044977.1:96016653	ZNF197	chr3:44643868		likely_pathogenic
NC_044977.1:141949983	PFN2	chr3:149968466		likely_pathogenic
NC_044977.1:161787479	HACL1	chr3:15601420		likely_benign
NC_044977.1:171902623	OXSM	chr3:25791231		likely_benign
NC_044977.1:191089983	XXYLT1	chr3:195226825		likely_benign
NC_044977.1:191175434	ACAP2	chr3:195307321		likely_pathogenic
NC_044977.1:193089444	TNK2	chr3:195870140	rs113728103	likely_benign
NC_044977.1:193297960	RUBCN	chr3:197705129	rs112632845	likely_benign
NC_044978.1:15966482	POLR3K	chr16:47465		likely_pathogenic
NC_044978.1:15966597	POLR3K	chr16:51580		likely_pathogenic
NC_044978.1:15966694	POLR3K	chr16:53507		likely_pathogenic
NC_044978.1:85404817	CNN2	chr19:1037704		likely_pathogenic
NC_044978.1:85405125	CNN2	chr19:1036165		likely_benign
NC_044978.1:85405523	CNN2	chr19:1026689		likely_pathogenic
NC_044978.1:114533019	UTP3	chr4:70688942		likely_benign
NC_044978.1:146671941	PDS5A	chr4:39862945		likely_pathogenic
NC_044978.1:150431988	ARAP2	chr4:36083450		likely_benign
NC_044978.1:166197034	SLIT2	chr4:20542604		likely_benign
NC_044978.1:183283416	TMEM129	chr4:1718326	rs148681421	likely_benign
NC_044978.1:184501675	PIGG	chr4:516045		likely_benign
NC_044978.1:184520093	PIGG	chr4:500570		likely_benign
NC_044978.1:184809020	LOC101000541	chr4:86882		likely_pathogenic
NC_044979.1:30787907	GCC1	chr7:127582435		likely_benign
NC_044979.1:72359609	VPS50	chr7:93353671		likely_benign
NC_044979.1:105039082	LOC101021573	chr7:34940239	.	likely_pathogenic
NC_044979.1:105039095	LOC101021573	chr7:34940252		likely_pathogenic
NC_044979.1:105771148	SEPTIN7	chr7:35863554		likely_pathogenic
NC_044979.1:105771167	SEPTIN7	chr7:35863573	rs1463663878	likely_pathogenic
NC_044979.1:105771239	SEPTIN7	chr7:35863645		likely_benign
NC_044979.1:105771245	SEPTIN7	chr7:35863651		likely_pathogenic
NC_044979.1:105781314	SEPTIN7	chr7:35873645		likely_benign
NC_044979.1:105781444	SEPTIN7	chr7:35873775		likely_pathogenic
NC_044979.1:105787548	SEPTIN7	chr7:35879839		likely_benign
NC_044979.1:105787564	SEPTIN7	chr7:35879855	rs745712983	likely_benign
NC_044979.1:105787582	SEPTIN7	chr7:35879873	rs751809485	ambiguous
NC_044979.1:105787608	SEPTIN7	chr7:35879899		likely_pathogenic
NC_044979.1:105790198	SEPTIN7	chr7:35882529		likely_pathogenic
NC_044979.1:105791598	SEPTIN7	chr7:35883928		ambiguous
NC_044979.1:105791645	SEPTIN7	chr7:35883975		likely_pathogenic
NC_044979.1:105793854	SEPTIN7	chr7:35885839		likely_pathogenic
NC_044979.1:105793864	SEPTIN7	chr7:35885849		likely_pathogenic
NC_044979.1:105798720	SEPTIN7	chr7:35890723		likely_pathogenic
NC_044979.1:105798750	SEPTIN7	chr7:35890753		likely_benign
NC_044979.1:105806461	SEPTIN7	chr7:35898369		likely_pathogenic
NC_044979.1:105811241	SEPTIN7	chr7:35903086		likely_pathogenic
NC_044979.1:105811268	SEPTIN7	chr7:35903113		likely_pathogenic
NC_044979.1:105811279	SEPTIN7	chr7:35903124		likely_benign
NC_044979.1:105811292	SEPTIN7	chr7:35903137		ambiguous
NC_044979.1:105811297	SEPTIN7	chr7:35903142		likely_pathogenic
NC_044979.1:105811342	SEPTIN7	chr7:35903187		ambiguous
NC_044979.1:105811345	SEPTIN7	chr7:35903190	rs1235146842	likely_benign
NC_044979.1:105811349	SEPTIN7	chr7:35903194		likely_benign
NC_044979.1:106364355	AOAH	chr7:36522062	rs896206611	likely_benign
NC_044979.1:113844285	POLM	chr7:44078769	rs140445807	likely_benign
NC_044979.1:126051947	ZNF713	chr7:55939473		likely_pathogenic
NC_044979.1:142319288	PMS2	chr7:5995557	rs563433235	likely_benign
NC_044979.1:143196775	ACTB	chr7:5529311		likely_pathogenic
NC_044979.1:143688738	DAGLB	chr7:6410130	rs201911372	likely_benign
NC_044979.1:149196950	RBM11	chr21:14216192	rs753372738	likely_pathogenic
NC_044979.1:169929025	FAM243A	chr21:34400911		likely_pathogenic
NC_044979.1:171728507	DOP1B	chr21:36227822		likely_benign
NC_044979.1:179479754	PWP2	chr21:44121064		likely_benign
NC_044979.1:179480872	PWP2	chr21:44122189		likely_benign
NC_044980.1:20965922	CDH12	chr5:21751997		likely_benign
NC_044980.1:32687396	TARS1	chr5:33461716		likely_benign
NC_044980.1:37284996	EGFLAM	chr5:38458370	rs202035735	likely_benign
NC_044980.1:38187358	DAB2	chr5:39376799		likely_benign
NC_044980.1:38187740	DAB2	chr5:39377181		likely_benign
NC_044980.1:41881866	C5H5orf34	chr5:43505776		likely_benign
NC_044980.1:64075407	TAF9	chr5:69365379	rs768322151	likely_pathogenic
NC_044980.1:64075441	TAF9	chr5:69365413		ambiguous
NC_044980.1:64075470	TAF9	chr5:69365442		likely_pathogenic
NC_044980.1:64075480	TAF9	chr5:69365452		likely_pathogenic
NC_044980.1:64075551	TAF9	chr5:69365523	rs750191393	likely_benign
NC_044980.1:67764558	NSA2	chr5:74769005		likely_pathogenic
NC_044980.1:67764559	NSA2	chr5:74769006		likely_pathogenic
NC_044980.1:67764841	NSA2	chr5:74769288		likely_benign
NC_044980.1:72043072	BHMT2	chr5:79077492	rs751383805	likely_benign
NC_044980.1:81176238	TMEM161B	chr5:88199044		likely_pathogenic
NC_044980.1:81176268	TMEM161B	chr5:88199074	rs747761653	likely_benign
NC_044980.1:81176283	TMEM161B	chr5:88199089	rs746854349	likely_pathogenic
NC_044980.1:81180292	TMEM161B	chr5:88202978		likely_benign
NC_044980.1:81180360	TMEM161B	chr5:88203046		likely_pathogenic
NC_044980.1:81180372	TMEM161B	chr5:88203058		likely_benign
NC_044980.1:81184367	TMEM161B	chr5:88207083		likely_benign
NC_044980.1:81184372	TMEM161B	chr5:88207088		likely_pathogenic
NC_044980.1:81184408	TMEM161B	chr5:88207124		likely_benign
NC_044980.1:81184421	TMEM161B	chr5:88207137		likely_benign
NC_044980.1:81184433	TMEM161B	chr5:88207149		likely_pathogenic
NC_044980.1:81202884	TMEM161B	chr5:88225823		likely_pathogenic
NC_044980.1:81202899	TMEM161B	chr5:88225838		likely_benign
NC_044980.1:83488182	POLR3G	chr5:90512120		ambiguous
NC_044980.1:91719669	CHD1	chr5:98858273		likely_benign
NC_044980.1:116217833	CEP120	chr5:123377402		likely_benign
NC_044980.1:127552464	DDX46	chr5:134782030		likely_benign
NC_044980.1:127556173	DDX46	chr5:134784413		ambiguous
NC_044980.1:127556247	DDX46	chr5:134784487		likely_benign
NC_044980.1:127556266	DDX46	chr5:134784506		likely_pathogenic
NC_044980.1:127561276	DDX46	chr5:134788564		likely_pathogenic
NC_044980.1:127567498	DDX46	chr5:134794937		likely_pathogenic
NC_044980.1:127580285	DDX46	chr5:134807850		likely_benign
NC_044980.1:127580313	DDX46	chr5:134807878		likely_pathogenic
NC_044980.1:127584120	DDX46	chr5:134811723		likely_pathogenic
NC_044980.1:127595092	DDX46	chr5:134816548		likely_pathogenic
NC_044980.1:127596072	DDX46	chr5:134817515		likely_pathogenic
NC_044980.1:127597957	DDX46	chr5:134818923		likely_pathogenic
NC_044980.1:133206116	LOC101003154	chr5:140526265		likely_benign
NC_044980.1:133992978	LOC101006303	chr5:141356020		likely_benign
NC_044980.1:134171379	DIAPH1	chr5:141527679		likely_benign
NC_044980.1:143651573	ZNF300	chr5:150898460		likely_pathogenic
NC_044980.1:147561529	GEMIN5	chr5:154917051	rs115321488	likely_pathogenic
NC_044980.1:169062934	HIGD2A	chr5:176389474		likely_benign
NC_044980.1:172159783	HNRNPH1	chr5:179618012		likely_pathogenic
NC_044981.1:24856342	RIPOR2	chr6:24865318		likely_pathogenic
NC_044981.1:26500819	LOC101026652	chr6:26445886		ambiguous
NC_044981.1:28070531	PGBD1	chr6:28301035		likely_pathogenic
NC_044981.1:28070555	PGBD1	chr6:28301059		likely_pathogenic
NC_044981.1:28070573	PGBD1	chr6:28301077		likely_benign
NC_044981.1:28070624	PGBD1	chr6:28301128		likely_pathogenic
NC_044981.1:28070625	PGBD1	chr6:28301129		likely_benign
NC_044981.1:28070678	PGBD1	chr6:28301182		likely_benign
NC_044981.1:30136625	LOC101009503	chr6:30490287	rs1264457	likely_benign
NC_044981.1:30306662	DHX16	chr6:30670444		likely_pathogenic
NC_044981.1:30348684	MDC1	chr6:30713288		likely_pathogenic
NC_044981.1:31509541	COL11A2	chr6:33169838		likely_pathogenic
NC_044981.1:31514237	COL11A2	chr6:33174541		likely_pathogenic
NC_044981.1:31514240	COL11A2	chr6:33174544		likely_pathogenic
NC_044981.1:31514248	COL11A2	chr6:33174552		likely_pathogenic
NC_044981.1:31627801	WDR46	chr6:33288666		likely_benign
NC_044981.1:32935523	ILRUN	chr6:34606691		likely_benign
NC_044981.1:40168982	PRICKLE4	chr6:41785382	rs976454009	likely_benign
NC_044981.1:41242947	BICRAL	chr6:42828818	rs1249165374	likely_benign
NC_044981.1:42007474	POLH	chr6:43583110	rs113074920	likely_benign
NC_044981.1:54138529	HMGCLL1	chr6:55579001		likely_benign
NC_044981.1:79299945	LOC101010337	chr6:83955393		likely_benign
NC_044981.1:84920525	MDN1	chr6:89727889	rs748372187	likely_benign
NC_044981.1:131846025	EPB41L2	chr6:130956317		likely_benign
NC_044981.1:140154557	CLVS2	chr6:123055989		likely_benign
NC_044981.1:151546040	TRAF3IP2	chr6:111591776		likely_benign
NC_044981.1:156448819	MRPL18	chr6:159797378		likely_benign
NC_044982.1:4466697	HSP90AA1	chr14:102085392		likely_pathogenic
NC_044982.1:4467140	HSP90AA1	chr14:102084944		likely_benign
NC_044982.1:13767209	GOLGA5	chr14:92811650		likely_benign
NC_044982.1:33107373	LOC101003993	chr14:73543343		likely_pathogenic
NC_044982.1:98150835	UNC45A	chr15:90946898		likely_pathogenic
NC_044982.1:105016069	RAMAC	chr15:82989139		likely_benign
NC_044982.1:105016103	RAMAC	chr15:82989173		ambiguous
NC_044982.1:105017269	RAMAC	chr15:82990024		ambiguous
NC_044982.1:114676306	COMMD4	chr15:75338067		likely_pathogenic
NC_044982.1:114676334	COMMD4	chr15:75338095	.	likely_pathogenic
NC_044982.1:114676355	COMMD4	chr15:75338116		likely_benign
NC_044982.1:114837830	PTPN9	chr15:75505726		likely_pathogenic
NC_044982.1:136538716	LOC100999214	chr15:50732631		likely_pathogenic
NC_044982.1:143405675	LOC100998055	chr15:43632259		likely_pathogenic
NC_044982.1:143405681	LOC100998055	chr15:43632265		likely_pathogenic
NC_044983.1:16075233	PCM1	chr8:17972426		likely_pathogenic
NC_044983.1:20217307	HR	chr8:22119834		likely_benign
NC_044983.1:20739088	BIN3	chr8:22624265	.	ambiguous
NC_044983.1:20739089	BIN3	chr8:22624266	rs1489318660	ambiguous
NC_044983.1:69648291	TMEM70	chr8:73981212		ambiguous
NC_044983.1:85487636	DECR1	chr8:90036847		likely_benign
NC_044983.1:115014424	TAF2	chr8:119731964		ambiguous
NC_044983.1:138945196	SCRIB	chr8:143793067		likely_benign
NC_044983.1:139070674	LOC101018472	chr8:143916649	rs1232006778	likely_pathogenic
NC_044983.1:139071203	LOC101018472	chr8:143917178		likely_pathogenic
NC_044983.1:139071640	LOC101018472	chr8:143917615		likely_pathogenic
NC_044983.1:139071704	LOC101018472	chr8:143917679		likely_pathogenic
NC_044983.1:139072105	LOC101018472	chr8:143918080		likely_pathogenic
NC_044984.1:548163	B4GALNT3	chr12:550957		ambiguous
NC_044984.1:6592112	NCAPD2	chr12:6517380	rs771172038	likely_benign
NC_044984.1:7173182	C1S	chr12:7064327		likely_benign
NC_044984.1:7229987	C1R	chr12:7091517		ambiguous
NC_044984.1:12295933	DDX47	chr12:12813446		likely_benign
NC_044984.1:24071030	ETFRF1	chr12:25204142	rs374250883	likely_benign
NC_044984.1:36703604	LOC101000757	chrX:103676468		likely_pathogenic
NC_044984.1:38619499	TWF1	chr12:43799412		likely_benign
NC_044984.1:50988989	STAT2	chr12:56354485		likely_benign
NC_044984.1:52327551	CTDSP2	chr12:57824044		ambiguous
NC_044984.1:52327557	CTDSP2	chr12:57824050		likely_pathogenic
NC_044984.1:52330532	CTDSP2	chr12:57827033	rs76940645	likely_pathogenic
NC_044984.1:52330539	CTDSP2	chr12:57827040		likely_benign
NC_044984.1:52330551	CTDSP2	chr12:57827052		ambiguous
NC_044984.1:52332969	CTDSP2	chr12:57829482		likely_benign
NC_044984.1:57098735	MON2	chr12:62547014		likely_benign
NC_044984.1:63001022	RAP1B	chr12:68656338		likely_pathogenic
NC_044984.1:63001056	RAP1B	chr12:68656372	.	likely_pathogenic
NC_044984.1:69629134	CAPS2	chr12:75289727		ambiguous
NC_044984.1:89010909	TMCC3	chr12:94578411		ambiguous
NC_044984.1:92896255	TMPO	chr12:98534163		ambiguous
NC_044984.1:100702059	POLR3B	chr12:106357934		likely_benign
NC_044984.1:104194455	TCHP	chr12:109903999		likely_benign
NC_044984.1:107419738	RASAL1	chr12:113105769	rs367924897	likely_benign
NC_044984.1:110323758	MED13L	chr12:115996678		likely_pathogenic
NC_044984.1:116135024	TMEM120B	chr12:121743674		likely_benign
NC_044984.1:118098433	TCTN2	chr12:123687002	rs760376471	ambiguous
NC_044984.1:122864710	TMEM132C	chr12:128415110		ambiguous
NC_044985.1:20438165	DARS1	chr2:135961460		likely_benign
NC_044985.1:30770686	CLIC1	chr6:31730925	.	likely_pathogenic
NC_044985.1:49643421	TTC21B	chr2:165915387		likely_benign
NC_044985.1:54746526	TLK1	chr2:171006204		ambiguous
NC_044985.1:54746527	TLK1	chr2:171006205		likely_benign
NC_044985.1:54746535	TLK1	chr2:171006213		likely_pathogenic
NC_044985.1:54746538	TLK1	chr2:171006216		likely_pathogenic
NC_044985.1:54746542	TLK1	chr2:171006220		likely_pathogenic
NC_044985.1:54746844	TLK1	chr2:171006527		likely_pathogenic
NC_044985.1:54755228	TLK1	chr2:171014887	.	likely_pathogenic
NC_044985.1:54755231	TLK1	chr2:171014890		likely_pathogenic
NC_044985.1:54786384	TLK1	chr2:171046256		likely_benign
NC_044985.1:54786425	TLK1	chr2:171046297		likely_pathogenic
NC_044985.1:54854371	TLK1	chr2:171117770		likely_benign
NC_044985.1:54854374	TLK1	chr2:171117773		likely_benign
NC_044985.1:54854396	TLK1	chr2:171117795		likely_benign
NC_044985.1:54854408	TLK1	chr2:171117807		likely_pathogenic
NC_044985.1:54854410	TLK1	chr2:171117809		likely_pathogenic
NC_044985.1:58104723	SCRN3	chr2:174423019		likely_pathogenic
NC_044985.1:80621671	ANKRD44	chr2:196998979		likely_benign
NC_044985.1:103073257	LOC101006121	chr2:219252156		likely_pathogenic
NC_044985.1:106434355	FARSB	chr2:222634465		ambiguous
NC_044985.1:108545319	DOCK10	chr2:224775060	rs777792020	likely_benign
NC_044985.1:112767188	PID1	chr2:229025670	rs544315038	likely_benign
NC_044985.1:125583122	THAP4	chr2:241637001		likely_pathogenic
NC_044986.1:8334733	CTBP2	chr10:124994594		likely_pathogenic
NC_044986.1:8334758	CTBP2	chr10:124994569		likely_benign
NC_044986.1:32563401	TWNK	chr10:100988390		likely_benign
NC_044986.1:35183354	PYROXD2	chr10:98390630		likely_pathogenic
NC_044986.1:38668861	LOC101023648	chr10:94735436	rs761182245	likely_benign
NC_044986.1:64236489	HERC4	chr10:67988787		likely_benign
NC_044986.1:64530129	PBLD	chr10:68288520		likely_pathogenic
NC_044986.1:68868114	MICU1	chr10:72368250		likely_pathogenic
NC_044986.1:68923994	MICU1	chr10:72423298		likely_pathogenic
NC_044986.1:69945931	ANXA7	chr10:73387745		likely_pathogenic
NC_044986.1:69946509	ANXA7	chr10:73388332	rs139809461	likely_pathogenic
NC_044986.1:70272355	ZSWIM8	chr10:73800311		likely_benign
NC_044986.1:74466454	DLG5	chr10:77821473		likely_benign
NC_044986.1:86144599	ERCC6	chr10:49459103		likely_benign
NC_044986.1:87303960	ZNF239	chr10:43556971		likely_pathogenic
NC_044986.1:88981711	LOC101016700	chr10:37952299		likely_pathogenic
NC_044986.1:113181588	LOC101009872	chrX:38317432		likely_benign
NC_044986.1:113181590	LOC101009872	chrX:38317430		ambiguous
NC_044986.1:113181591	LOC101009872	chrX:38317429		likely_pathogenic
NC_044986.1:113197518	LOC101009872	chrX:38301321		likely_benign
NC_044986.1:118572153	ITIH5	chr10:7637369		likely_benign
NC_044986.1:122990537	PFKP	chr10:3119965		likely_pathogenic
NC_044986.1:125245931	GTPBP4	chr10:1008958		likely_benign
NC_044987.1:13072854	SORL1	chr11:121488190		likely_pathogenic
NC_044987.1:67316027	EIF3F	chr11:7987678		likely_pathogenic
NC_044987.1:67321426	EIF3F	chr11:7992946		likely_pathogenic
NC_044987.1:67321437	EIF3F	chr11:7992957		ambiguous
NC_044987.1:67324839	EIF3F	chr11:7995978		likely_pathogenic
NC_044987.1:77653901	HPS5	chr11:18317768		likely_pathogenic
NC_044987.1:77821898	TSG101	chr11:18483928		likely_pathogenic
NC_044987.1:77821910	TSG101	chr11:18483940	.	likely_benign
NC_044987.1:77822003	TSG101	chr11:18484033		likely_pathogenic
NC_044987.1:87627767	METTL15	chr11:28296899		likely_benign
NC_044987.1:93450983	NAT10	chr11:34118426		ambiguous
NC_044987.1:93473422	NAT10	chr11:34140495		likely_benign
NC_044987.1:114314490	ATG2A	chr11:64898106		likely_benign
NC_044987.1:115240519	SNX32	chr11:65850492		likely_pathogenic
NC_044987.1:115281317	CCDC85B	chr11:65890965		likely_pathogenic
NC_044987.1:115281335	CCDC85B	chr11:65890983		likely_benign
NC_044987.1:115281341	CCDC85B	chr11:65890989		likely_pathogenic
NC_044987.1:116423316	SYT12	chr11:67040093		ambiguous
NC_044987.1:117003700	NDUFV1	chr11:67608451		likely_benign
NC_044987.1:117031960	LOC101006249	chr11:67644807	rs752356615	likely_benign
NC_044988.1:2317770	CTSV	chr9:97036687	rs138352309	likely_benign
NC_044988.1:10017007	CTSL	chr9:87730486		likely_pathogenic
NC_044988.1:25160237	GDA	chr9:72202665		likely_pathogenic
NC_044988.1:31576695	VLDLR	chr9:2646462		likely_benign
NC_044988.1:34358798	LOC101005461	chr16:18793278		likely_pathogenic
NC_044988.1:34358815	LOC101005461	chr16:18793295		ambiguous
NC_044988.1:34359072	LOC101005461	chr16:18795561		likely_benign
NC_044988.1:47879954	LOC101004055	chr9:19121094		ambiguous
NC_044988.1:61835068	NOL6	chr9:33468111		likely_pathogenic
NC_044988.1:61854471	UBE2R2	chr9:33817911		likely_benign
NC_044988.1:61854472	UBE2R2	chr9:33817912		ambiguous
NC_044988.1:62001112	UBAP2	chr9:33944586		likely_benign
NC_044988.1:63660648	TESK1	chr9:35607357		likely_pathogenic
NC_044988.1:82449809	ZNF883	chr9:112997965		likely_pathogenic
NC_044988.1:94546006	PPP6C	chr9:125149856		likely_pathogenic
NC_044988.1:94549967	PPP6C	chr9:125153565		likely_pathogenic
NC_044988.1:94549970	PPP6C	chr9:125153568		likely_pathogenic
NC_044988.1:94549973	PPP6C	chr9:125153571		likely_pathogenic
NC_044988.1:94550096	PPP6C	chr9:125153694		likely_pathogenic
NC_044988.1:94550116	PPP6C	chr9:125153714		likely_pathogenic
NC_044988.1:94550124	PPP6C	chr9:125153722		likely_benign
NC_044988.1:94554728	PPP6C	chr9:125158288		likely_pathogenic
NC_044988.1:94554753	PPP6C	chr9:125158313		likely_pathogenic
NC_044988.1:97601895	SLC25A25	chr9:128107412		likely_benign
NC_044988.1:97744503	DNM1	chr9:128250232		likely_pathogenic
NC_044988.1:97744509	DNM1	chr9:128250238	rs1186378541	ambiguous
NC_044988.1:97744510	DNM1	chr9:128250239		likely_pathogenic
NC_044988.1:97744522	DNM1	chr9:128250251		ambiguous
NC_044988.1:99510870	FNBP1	chr9:129900492	rs1400900691	likely_benign
NC_044988.1:106304028	TUBB4B	chr9:137243139		likely_pathogenic
NC_044988.1:106304090	TUBB4B	chr9:137243077		likely_benign
NC_044988.1:106348684	TPRN	chr9:137199056	rs368819837	ambiguous
NC_044989.1:28661221	TRMT61B	chr2:28861299		likely_benign
NC_044989.1:39912271	THUMPD2	chr2:39769721		likely_pathogenic
NC_044989.1:48092181	MSH6	chr2:47806251		ambiguous
NC_044989.1:63993531	MDH1	chr2:63604756		likely_pathogenic
NC_044989.1:63993541	MDH1	chr2:63604766		likely_pathogenic
NC_044989.1:63993571	MDH1	chr2:63604796		likely_pathogenic
NC_044989.1:63993583	MDH1	chr2:63604808		likely_benign
NC_044989.1:63995636	MDH1	chr2:63606910	rs1420432202	likely_benign
NC_044989.1:63995642	MDH1	chr2:63606916		likely_pathogenic
NC_044989.1:74453274	MTHFD2	chr2:74208650	rs1026903895	likely_benign
NC_044989.1:74453283	MTHFD2	chr2:74208659		likely_pathogenic
NC_044989.1:74453284	MTHFD2	chr2:74208660		likely_pathogenic
NC_044989.1:74455875	MTHFD2	chr2:74211259		ambiguous
NC_044989.1:90835420	POLR1B	chr2:112573619		likely_benign
NC_044989.1:106249205	FAHD2A	chr2:95410931	rs1045330	likely_pathogenic
NC_044989.1:106253454	FAHD2A	chr2:95407060		likely_pathogenic
NC_044989.1:106253484	FAHD2A	chr2:95407030		likely_pathogenic
NC_044990.1:1528771	TPTE2	chr13:19438126		likely_pathogenic
NC_044990.1:3248438	SACS	chr13:23355879		likely_benign
NC_044990.1:6713213	MTIF3	chr13:27437234		likely_benign
NC_044990.1:6716076	MTIF3	chr13:27440102		likely_pathogenic
NC_044990.1:6716119	MTIF3	chr13:27440145		likely_pathogenic
NC_044990.1:20652092	DGKH	chr13:42198562		ambiguous
NC_044990.1:27684556	CDADC1	chr13:49278396	rs1339034524	ambiguous
NC_044990.1:30668373	ALG11	chr13:52024194		ambiguous
NC_044990.1:30672683	ALG11	chr13:52028538		ambiguous
NC_044990.1:31256408	CNMD	chr13:52724057		ambiguous
NC_044990.1:77827027	UBAC2	chr13:99367833	rs775996860	likely_benign
NC_044991.1:8140377	LOC101001186	chr22:42514304		likely_benign
NC_044991.1:8140782	LOC101001186	chr22:42514702	.	likely_benign
NC_044991.1:11023351	CACNA1I	chr22:39672986		ambiguous
NC_044991.1:29941595	MED15	chr22:20585253		likely_pathogenic
NC_044991.1:59990181	LOC101006336	chr6:132816987		likely_pathogenic
NC_044991.1:61338222	AHCY	chr20:34285607	rs150066229	likely_benign
NC_044991.1:61592412	DYNLRB1	chr20:34534708	rs1348426601	likely_pathogenic
NC_044991.1:76410529	DDX27	chr20:49235080		likely_benign
NC_044991.1:76438683	ZNFX1	chr20:49263341		likely_benign
NC_044991.1:76445107	ZNFX1	chr20:49269987		likely_benign
NC_044992.1:510241	GEMIN4	chr17:745609	rs1223930355	likely_pathogenic
NC_044992.1:1325757	SLC43A2	chr17:1575684	rs34412033	likely_benign
NC_044992.1:2097463	SGSM2	chr17:2362210	rs771932280	ambiguous
NC_044992.1:3114020	ASPA	chr17:3476198		likely_benign
NC_044992.1:7793811	PFAS	chr17:8258077		likely_benign
NC_044992.1:17420110	MYO15A	chr17:18173818	rs1236735016	likely_benign
NC_044992.1:17588386	SHMT1	chr17:18340130		likely_benign
NC_044992.1:21376727	SARM1	chr17:28396228		ambiguous
NC_044992.1:21376727	SLC46A1	chr17:28396228		ambiguous
NC_044992.1:23813492	NF1	chr17:31214467		likely_benign
NC_044992.1:23813513	NF1	chr17:31214488		likely_pathogenic
NC_044992.1:23813514	NF1	chr17:31214489		likely_pathogenic
NC_044992.1:28634557	RDM1	chr17:35930207		likely_benign
NC_044992.1:30340102	PIGW	chr17:36538214		likely_benign
NC_044992.1:59693639	NOL11	chr17:67719957		likely_benign
NC_044992.1:59812258	BPTF	chr17:67826235		ambiguous
NC_044992.1:66110710	TTYH2	chr17:74250018	rs369465784	likely_benign
NC_044992.1:66110716	TTYH2	chr17:74250024		likely_benign
NC_044992.1:66113518	TTYH2	chr17:74252267		likely_benign
NC_044992.1:66114387	TTYH2	chr17:74253136	rs150383554	likely_benign
NC_044992.1:66114415	TTYH2	chr17:74253164		likely_benign
NC_044992.1:66114510	TTYH2	chr17:74253259	rs144321500	ambiguous
NC_044992.1:66115012	TTYH2	chr17:74253772		ambiguous
NC_044992.1:66115063	TTYH2	chr17:74253823		likely_benign
NC_044992.1:67365371	LOC101008118	chr17:75778660		likely_pathogenic
NC_044992.1:67365392	LOC101008118	chr17:75778681		likely_pathogenic
NC_044992.1:67365646	LOC101008118	chr17:75778934		likely_pathogenic
NC_044992.1:70394162	USP36	chr17:78798507		likely_pathogenic
NC_044992.1:71856117	SLC26A11	chr17:80246207	rs537929586	likely_benign
NC_044992.1:71858779	SLC26A11	chr17:80249200		likely_benign
NC_044992.1:74224665	FN3KRP	chr17:82718916		likely_pathogenic
NC_044992.1:74256373	LOC101024411	chr17:82748900	rs372026001	ambiguous
NC_044993.1:488053	SPG7	chr16:89526432		likely_pathogenic
NC_044993.1:32147765	ADGRG1	chr16:57663494		likely_benign
NC_044993.1:45433025	VKORC1	chr16:31091257		ambiguous
NC_044993.1:53667972	LOC101026315	chr16:21980609		likely_pathogenic
NC_044993.1:53676921	LOC101026315	chr16:21972019		likely_pathogenic
NC_044993.1:53691419	LOC101026315	chr16:21957483		likely_pathogenic
NC_044993.1:63926447	PMM2	chr16:8797940	rs949271895	likely_benign
NC_044994.1:5376549	PTPRM	chr18:7949323		ambiguous
NC_044994.1:37923544	EPG5	chr18:45882300	rs774570206	ambiguous
NC_044994.1:37960482	EPG5	chr18:45917760		likely_benign
NC_044994.1:41873240	MYO5B	chr18:49837740		likely_pathogenic
NC_044994.1:41876899	MYO5B	chr18:49841391		likely_pathogenic
NC_044994.1:41876905	MYO5B	chr18:49841397		ambiguous
NC_044994.1:41876928	MYO5B	chr18:49841420		likely_pathogenic
NC_044994.1:41878782	MYO5B	chr18:49843279		likely_pathogenic
NC_044994.1:46458948	POLI	chr18:54280762	rs756274348	ambiguous
NC_044994.1:51433761	ZNF532	chr18:58920208	rs1260972293	likely_pathogenic
NC_044994.1:51859015	LMAN1	chr18:59349169	rs1282466265	likely_pathogenic
NC_044994.1:54184584	CDH20	chr18:61554252	rs914343975	likely_benign
NC_044994.1:55982922	KDSR	chr18:63351043		likely_benign
NC_044995.1:4272277	TEAD2	chr19:49355352		likely_benign
NC_044995.1:4888264	ATF5	chr19:49933081	rs755997792	likely_benign
NC_044995.1:5097347	MYH14	chr19:50217709		likely_pathogenic
NC_044995.1:7402795	LOC101008018	chr19:52704991		likely_pathogenic
NC_044995.1:11984413	LOC101020560	chr19:57506782	rs778913341	likely_pathogenic
NC_044995.1:11984414	LOC101020560	chr19:57506783	rs747976980	likely_pathogenic
NC_044995.1:11984418	LOC101020560	chr19:57506787	rs771630025	likely_pathogenic
NC_044995.1:11984507	LOC101020560	chr19:57506876		likely_pathogenic
NC_044995.1:11984760	LOC101020560	chr19:57507129	rs190737852	likely_pathogenic
NC_044995.1:11984770	LOC101020560	chr19:57507139		likely_pathogenic
NC_044995.1:11984917	LOC101020560	chr19:57507286	.	likely_pathogenic
NC_044995.1:26400110	URI1	chr19:30012333		likely_pathogenic
NC_044995.1:26427799	URI1	chr19:29985255		likely_pathogenic
NC_044995.1:35715800	EPS15L1	chr19:16434451		likely_pathogenic
NC_044995.1:42219292	ZNF561	chr19:9610357		likely_pathogenic
NC_044995.1:47016525	SEMA6B	chr19:4548295		likely_pathogenic
NC_044976.1:20686399	ZBTB40	chr1:22490028		likely_benign
NC_044976.1:201547710	DISC1	chr1:232026513		likely_pathogenic
NC_044977.1:19780027	FILIP1L	chr3:99848728	rs202089525	likely_benign
NC_044977.1:19780652	FILIP1L	chr3:99849353		ambiguous
NC_044977.1:33358695	USF3	chr3:113658056		likely_benign
NC_044977.1:91035727	SEMA3F	chr3:50184742		likely_benign
NC_044977.1:176777786	GADL1	chr3:30728354	rs745494042	ambiguous
NC_044978.1:70551002	SEC24D	chr4:118817341		likely_benign
NC_044978.1:89743956	LOC101017481	chr4:99318163	rs761042153	likely_pathogenic
NC_044978.1:133939802	MMRN1	chr4:89935107		likely_benign
NC_044979.1:105781417	SEPTIN7	chr7:35873748		likely_pathogenic
NC_044979.1:125906274	PHKG1	chr7:56081951		ambiguous
NC_044979.1:135716940	ELN	chr7:74051785		likely_pathogenic
NC_044979.1:135721578	ELN	chr7:74056704	rs782546858	likely_pathogenic
NC_044981.1:31325082	LOC101017941	chr6:33007153		likely_benign
NC_044983.1:21140373	TNFRSF10B	chr8:23022737		likely_pathogenic
NC_044983.1:21435581	LOXL2	chr8:23302058		likely_benign
NC_044984.1:20403554	PYROXD1	chr12:21445414		likely_benign
NC_044984.1:34982073	LRRK2	chr12:40298358		likely_pathogenic
NC_044984.1:41642866	SLC38A4	chr12:46778733		likely_benign
NC_044984.1:65924421	LGR5	chr12:71583764		likely_benign
NC_044984.1:106059778	ACAD10	chr12:111749312		likely_pathogenic
NC_044985.1:35405802	NEB	chr2:151547689		ambiguous
NC_044985.1:35532362	NEB	chr2:151694556		likely_pathogenic
NC_044985.1:43119130	BAZ2B	chr2:159446883		likely_benign
NC_044985.1:62252622	TTN	chr2:178539888		likely_pathogenic
NC_044985.1:84210987	AOX1	chr2:200604063		likely_benign
NC_044987.1:76478164	PIK3C2A	chr11:17169205		likely_pathogenic
NC_044988.1:48216190	HAUS6	chr9:19078232		likely_benign
NC_044988.1:79671741	SVEP1	chr9:110411394	rs530832905	likely_benign
NC_044988.1:94545935	PPP6C	chr9:125149785		likely_pathogenic
NC_044988.1:94545941	PPP6C	chr9:125149791		likely_pathogenic
NC_044988.1:94545950	PPP6C	chr9:125149800		likely_pathogenic
NC_044988.1:94545973	PPP6C	chr9:125149823		likely_pathogenic
NC_044988.1:94550047	PPP6C	chr9:125153645		likely_pathogenic
NC_044988.1:94550063	PPP6C	chr9:125153661		likely_pathogenic
NC_044988.1:94550065	PPP6C	chr9:125153663		ambiguous
NC_044988.1:97601874	SLC25A25	chr9:128107391		likely_pathogenic
NC_044988.1:97601875	SLC25A25	chr9:128107392		likely_pathogenic
NC_044989.1:74452406	MTHFD2	chr2:74207780		likely_pathogenic
NC_044989.1:74452425	MTHFD2	chr2:74207799		likely_pathogenic
NC_044989.1:74452441	MTHFD2	chr2:74207815		likely_pathogenic
NC_044989.1:74453249	MTHFD2	chr2:74208625		likely_pathogenic
NC_044989.1:87611409	SMYD1	chr2:88096608	rs1179798937	likely_benign
NC_044989.1:88124235	EIF2AK3	chr2:88588103		ambiguous
NC_044990.1:4401491	CENPJ	chr13:24906869		likely_benign
NC_044990.1:91256104	ADPRHL1	chr13:113428961		likely_pathogenic
NC_044991.1:14470942	LOC101005180	chr22:36228023		likely_pathogenic
NC_044991.1:29645958	P2RX6	chr22:21016013		likely_pathogenic
NC_044991.1:29646022	P2RX6	chr22:21016077		likely_pathogenic
NC_044991.1:29647981	P2RX6	chr22:21018029	rs754255873	likely_benign
NC_044992.1:1470427	WDR81	chr17:1727138		likely_benign
NC_044992.1:23813540	NF1	chr17:31214515		ambiguous
NC_044992.1:23813551	NF1	chr17:31214526		likely_pathogenic
NC_044992.1:70639809	C1QTNF1	chr17:79047825		likely_pathogenic
NC_044993.1:17343799	ATXN1L	chr16:71850000		likely_benign
NC_044993.1:17343820	ATXN1L	chr16:71850021	.	likely_benign
NC_044993.1:51946820	PALB2	chr16:23635311		likely_benign
NC_044995.1:7402956	LOC101008018	chr19:52705152		likely_pathogenic
NC_044995.1:7402979	LOC101008018	chr19:52705175	.	likely_pathogenic
NC_044995.1:7402988	LOC101008018	chr19:52705184		likely_pathogenic
NC_044976.1:13876920	LOC101027045	chr1:15440545		likely_pathogenic
NC_044976.1:13955490	LOC101009565	chr1:15467411		likely_pathogenic
NC_044976.1:13955541	LOC101009565	chr1:15467462		likely_pathogenic
NC_044976.1:45596183	PDZK1IP1	chr1:47189883		likely_benign
NC_044976.1:60241832	PATJ	chr1:61856199		likely_benign
NC_044977.1:31657000	PHLDB2	chr3:111945325		ambiguous
NC_044978.1:89743292	LOC101017481	chr4:99318849		likely_benign
NC_044978.1:115637078	GC	chr4:71769398	rs180820099	likely_benign
NC_044979.1:15789692	LOC100998128	chr7:142772131		likely_pathogenic
NC_044979.1:15874773	LOC101007403	chr9:33797912		likely_benign
NC_044979.1:41273340	CFTR	chr7:117611763	rs397508542	likely_pathogenic
NC_044986.1:72700103	LRMDA	chr10:76047224		likely_benign
NC_044988.1:29406491	DOCK8	chr9:463555	rs767198480	likely_benign
NC_044991.1:26310317	GGT1	chr22:24623130		likely_benign
NC_044993.1:33150651	LOC103880461	chr16:56639291		ambiguous
NC_044994.1:23104727	DSC2	chr18:31074880		likely_pathogenic
NC_044994.1:23510253	DSG2	chr18:31498259	rs979865463	likely_pathogenic
NC_044976.1:87681790	LOC101022121	chr1:89186397		likely_benign
NC_044976.1:90031255	LOC100998091	chr1:91380937	rs918431097	likely_benign
NC_044976.1:109633121	CHI3L2	chr1:111236064		likely_pathogenic
NC_044976.1:115356495	TTF2	chr1:117060494		likely_benign
NC_044976.1:127253623	IQGAP3	chr1:156537245	rs374568868	likely_benign
NC_044976.1:198959984	ABCB10	chr1:229549353		likely_benign
NC_044976.1:216668826	ZNF669	chr1:247102056		likely_pathogenic
NC_044977.1:42383010	PARP15	chr3:122610543		ambiguous
NC_044977.1:92333894	ZNF589	chr3:48268467	rs763863549	likely_pathogenic
NC_044978.1:15966470	POLR3K	chr16:47453		likely_pathogenic
NC_044978.1:36024976	MND1	chr4:153355676		ambiguous
NC_044978.1:177957042	LOC101026069	chrX:72273969		likely_pathogenic
NC_044979.1:64036387	SEMA3D	chr7:85097909		likely_benign
NC_044979.1:100289057	ZNRF2	chr7:30285818		likely_pathogenic
NC_044979.1:143197926	ACTB	chr7:5528162		likely_pathogenic
NC_044979.1:143197954	ACTB	chr7:5528134		likely_pathogenic
NC_044979.1:167970084	URB1	chr21:32375456		ambiguous
NC_044980.1:47642361	ITGA2	chr5:53042162	rs773339269	likely_pathogenic
NC_044980.1:105101057	EPB41L4A	chr5:112262571		ambiguous
NC_044981.1:26506639	LOC101026652	chr6:26451699		likely_pathogenic
NC_044982.1:15253045	CCDC88C	chr14:91313901		likely_benign
NC_044983.1:115120075	DSCC1	chr8:119834954		likely_benign
NC_044984.1:52333012	CTDSP2	chr12:57829525	rs1479804428	likely_benign
NC_044984.1:52333014	CTDSP2	chr12:57829527		ambiguous
NC_044984.1:52333018	CTDSP2	chr12:57829531		likely_pathogenic
NC_044985.1:65205109	ITGA4	chr2:181522245		likely_benign
NC_044985.1:111032163	COL4A3	chr2:227245990	rs778886174	likely_benign
NC_044986.1:68305933	CDH23	chr10:71809936	rs373806912	likely_benign
NC_044986.1:85531823	WDFY4	chr10:48826834		ambiguous
NC_044986.1:99211184	YME1L1	chr10:27112042		likely_pathogenic
NC_044986.1:114624330	USP6NL	chr10:11463765		ambiguous
NC_044988.1:63666137	CD72	chr9:35612869		likely_pathogenic
NC_044988.1:94545893	PPP6C	chr9:125149743		ambiguous
NC_044988.1:94545914	PPP6C	chr9:125149764		ambiguous
NC_044988.1:94549999	PPP6C	chr9:125153597		likely_pathogenic
NC_044988.1:94550000	PPP6C	chr9:125153598		likely_pathogenic
NC_044990.1:72328228	GPC6	chr13:93830232		likely_benign
NC_044991.1:26309575	GGT1	chr22:24623888		likely_benign
NC_044992.1:28142457	SLFN13	chr17:35440921		likely_benign
NC_044992.1:28146720	SLFN13	chr17:35445222		likely_pathogenic
NC_044992.1:69790820	AFMID	chr17:78202513		likely_benign
NC_044993.1:17343756	ATXN1L	chr16:71849957		likely_benign
NC_044993.1:62617297	RMI2	chr16:11350732		likely_benign
NC_044995.1:7249173	LOC101004548	chr19:52554666		likely_pathogenic
NC_044995.1:7249249	LOC101004548	chr19:52554742		likely_pathogenic
NC_044995.1:7249288	LOC101004548	chr19:52554781	rs181918449	likely_pathogenic
NC_044995.1:7260520	ZNF701	chr19:52575985	rs745363506	likely_pathogenic
NC_044995.1:7531488	LOC100999951	chr19:52808055		likely_pathogenic
NC_044995.1:14933005	CEACAM3	chr19:41797722		likely_pathogenic
NC_044980.1:73482996	ANKRD34B	chr5:80559976		ambiguous
NC_044983.1:139679872	PPP1R16A	chr8:144500704		likely_pathogenic
NC_044984.1:228383	SLC6A13	chr12:221520		ambiguous
NC_044984.1:52327538	CTDSP2	chr12:57824031		likely_pathogenic
NC_044984.1:52327545	CTDSP2	chr12:57824038		likely_pathogenic
NC_044984.1:52327547	CTDSP2	chr12:57824040		likely_benign
NC_044987.1:118133862	IGHMBP2	chr11:68939558	rs765452402	likely_benign
NC_044988.1:63713929	ARHGEF39	chr9:35662642		likely_benign
NC_044991.1:13499865	SSTR3	chr22:37207526		likely_pathogenic
NC_044992.1:1468736	WDR81	chr17:1725441		likely_benign
NC_044995.1:11959593	LOC101020560	chr19:57491553		likely_pathogenic
NC_044976.1:131312079	ITLN1	chr1:160876744		likely_benign
NC_044976.1:131312106	ITLN1	chr1:160876771		likely_benign
NC_044976.1:190296947	FMO1	chr1:171278830		likely_pathogenic
NC_044978.1:113438628	LOC101017012	chr4:69596257		ambiguous
NC_044978.1:113438673	LOC101017012	chr4:69596302		likely_pathogenic
NC_044980.1:59924017	ADAMTS6	chr5:65170719		likely_benign
NC_044980.1:115028906	LOC101010228	chr5:122152894	.	likely_benign
NC_044980.1:115028975	LOC101010228	chr5:122152963	rs1456817433	likely_benign
NC_044981.1:165114713	SMOC2	chr6:168510075		likely_pathogenic
NC_044981.1:165114722	SMOC2	chr6:168510084		ambiguous
NC_044982.1:10101569	AK7	chr14:96451567		likely_pathogenic
NC_044983.1:61451485	MTFR1	chr8:65707109		ambiguous
NC_044983.1:104842309	PKHD1L1	chr8:109491069	.	likely_benign
NC_044986.1:67780435	UNC5B	chr10:71291539		likely_benign
NC_044988.1:45619535	BNC2	chr9:16436222	rs150371741	likely_benign
NC_044988.1:47981113	ADAMTSL1	chr9:18826315		ambiguous
NC_044988.1:66552872	CCDC180	chr9:97309541		likely_pathogenic
NC_044990.1:64312307	SLITRK6	chr13:85794249		likely_benign
NC_044990.1:64312663	SLITRK6	chr13:85794605	rs79624852	likely_benign
NC_044992.1:4295251	ALOX15	chr17:4638372	rs1426345254	ambiguous
NC_044993.1:17560143	LOC101020215	chr16:72060571	rs1452551845	likely_pathogenic
NC_044993.1:17560311	LOC101020215	chr16:72060739		ambiguous
NC_044994.1:41872341	MYO5B	chr18:49836826		likely_benign
NC_044994.1:41872376	MYO5B	chr18:49836861		ambiguous
NC_044994.1:41872380	MYO5B	chr18:49836865		likely_pathogenic
NC_044994.1:41873128	MYO5B	chr18:49837628		likely_benign
NC_044994.1:41873164	MYO5B	chr18:49837664		ambiguous
NC_044994.1:41873180	MYO5B	chr18:49837680	rs766861389	likely_benign
NC_044994.1:41878827	MYO5B	chr18:49843324	rs192784103	likely_pathogenic
NC_044978.1:35070394	DCHS2	chr4:154298523		ambiguous
NC_044976.1:72706077	LOC101000074	chr1:74342872		likely_pathogenic
NC_044980.1:121779598	SLC27A6	chr5:129023662		likely_benign
NC_044976.1:87537509	LOC101017417	chr1:89147740		ambiguous
NC_044976.1:87564470	LOC101017417	chr1:89171764		likely_benign
NC_044976.1:184020588	LOC101021192	chr1:177933600		likely_benign
NC_044976.1:200210896	CAPN9	chr1:230791903	rs559171344	likely_pathogenic
NC_044979.1:100289018	ZNRF2	chr7:30285779		likely_pathogenic
NC_044981.1:29716758	TRIM31	chr6:30110492		likely_pathogenic
NC_044981.1:29716784	TRIM31	chr6:30110518		likely_pathogenic
NC_044981.1:29716833	TRIM31	chr6:30110569		likely_pathogenic
NC_044981.1:29718634	TRIM31	chr6:30112602		likely_pathogenic
NC_044981.1:165114670	SMOC2	chr6:168510032	rs201154391	likely_pathogenic
NC_044982.1:141855924	SLC28A2	chr15:45268242		likely_benign
NC_044984.1:7794441	APOBEC1	chr12:7652539	.	likely_pathogenic
NC_044985.1:117443072	UGT1A10B	chr2:233636885		likely_pathogenic
NC_044985.1:117565151	UGT1A9	chr2:233672712		likely_pathogenic
NC_044988.1:103291091	CACFD1	chr9:133468568		likely_pathogenic
NC_044991.1:26794433	GGT5	chr22:24226212		ambiguous
NC_044992.1:3404500	ITGAE	chr17:3760267		ambiguous
NC_044992.1:21456112	SLC13A2	chr17:28473735		ambiguous
NC_044992.1:67140677	LLGL2	chr17:75558575	rs370768544	likely_benign
NC_044994.1:41862490	MYO5B	chr18:49826526	rs752755386	likely_pathogenic
NC_044994.1:41862499	MYO5B	chr18:49826535		likely_benign
NC_044994.1:41862514	MYO5B	chr18:49826550		likely_pathogenic
NC_044994.1:41870883	MYO5B	chr18:49835366	rs1297070373	likely_pathogenic
NC_044994.1:41870886	MYO5B	chr18:49835369		likely_pathogenic
NC_044994.1:41870901	MYO5B	chr18:49835384	rs530491680	likely_pathogenic
NC_044994.1:41870917	MYO5B	chr18:49835400		likely_pathogenic
NC_044994.1:41870930	MYO5B	chr18:49835413		ambiguous
NC_044976.1:13983546	CASP9	chr1:15493990		likely_pathogenic
NC_044976.1:17468361	EMC1	chr1:19223430		ambiguous
NC_044976.1:25207127	GPATCH3	chr1:26891171		likely_benign
NC_044976.1:25214538	GPATCH3	chr1:26897491		likely_benign
NC_044976.1:31837891	CSMD2	chr1:33652449		likely_pathogenic
NC_044976.1:33090087	DLGAP3	chr1:34904398	rs1412135893	ambiguous
NC_044976.1:34309064	TEKT2	chr1:36087473		ambiguous
NC_044976.1:34655563	OSCP1	chr1:36431836		likely_pathogenic
NC_044976.1:35790705	GNL2	chr1:37576529		likely_benign
NC_044976.1:42135896	KDM4A	chr1:43667056	rs759387961	likely_benign
NC_044976.1:82861774	RPF1	chr1:84495943	rs368932617	likely_pathogenic
NC_044976.1:87512931	LOC101017772	chr1:89120224		likely_benign
NC_044976.1:93924178	RWDD3	chr1:95244572		likely_pathogenic
NC_044976.1:100551332	OLFM3	chr1:101825226		likely_benign
NC_044976.1:116226480	WDR3	chr1:117934564	rs541382220	likely_benign
NC_044976.1:127452994	RRNAD1	chr1:156734136		likely_pathogenic
NC_044977.1:3011153	ROBO1	chr3:78668526		likely_benign
NC_044977.1:33192902	SPICE1	chr3:113489054		likely_benign
NC_044977.1:91613584	WDR6	chr3:49013033		ambiguous
NC_044977.1:171844908	NGLY1	chr3:25737358		likely_benign
NC_044977.1:177769221	OSBPL10	chr3:31702434		likely_benign
NC_044977.1:189230653	ATP13A5	chr3:193314176		likely_pathogenic
NC_044978.1:116829720	LOC101000710	chr4:73065286		likely_benign
NC_044978.1:119745289	SDAD1	chr4:75982006		likely_benign
NC_044978.1:138420946	PDLIM5	chr4:94455363		likely_pathogenic
NC_044978.1:175238509	HS3ST1	chr4:11399287	rs1418835136	likely_benign
NC_044978.1:177956787	LOC101026069	chrX:72273303		likely_pathogenic
NC_044978.1:177956813	LOC101026069	chrX:72273329		ambiguous
NC_044979.1:11982239	CNTNAP2	chr7:146774337		ambiguous
NC_044979.1:73413355	COL1A2	chr7:94428359		ambiguous
NC_044979.1:78006069	ICA1	chr7:8127905		likely_benign
NC_044979.1:103468624	BBS9	chr7:33357899		likely_benign
NC_044979.1:105553813	HERPUD2	chr7:35633775	rs1374029903	likely_benign
NC_044979.1:128830882	ASL	chr7:66087729		ambiguous
NC_044979.1:143197984	ACTB	chr7:5528104		likely_benign
NC_044979.1:181476079	LSS	chr21:46215711		likely_benign
NC_044980.1:103960972	WDR36	chr5:111098775		likely_pathogenic
NC_044980.1:108650887	CDO1	chr5:115806468	rs1361897919	ambiguous
NC_044980.1:115618193	SNX2	chr5:122775180		likely_benign
NC_044980.1:120201993	MEGF10	chr5:127440763		likely_benign
NC_044980.1:131207775	ETF1	chr5:138508720		likely_pathogenic
NC_044980.1:131207795	ETF1	chr5:138508740		likely_pathogenic
NC_044980.1:131207802	ETF1	chr5:138508747		likely_pathogenic
NC_044980.1:133511400	LOC103885453	chr5:140849436		likely_benign
NC_044980.1:147547478	GEMIN5	chr5:154903106		likely_benign
NC_044980.1:150452502	CLINT1	chr5:157789371		ambiguous
NC_044980.1:165592256	RPL26L1	chr5:172959914		ambiguous
NC_044980.1:168166484	SFXN1	chr5:175513495		likely_benign
NC_044980.1:168803989	FAM153B	chr5:176114015		likely_pathogenic
NC_044981.1:28160296	ZSCAN12	chr6:28391337		likely_pathogenic
NC_044981.1:30360167	TUBB	chr6:30723440		likely_pathogenic
NC_044981.1:31506305	COL11A2	chr6:33166544		likely_benign
NC_044981.1:31513621	COL11A2	chr6:33173910	rs761524468	ambiguous
NC_044981.1:31513627	COL11A2	chr6:33173916		likely_pathogenic
NC_044981.1:31513628	COL11A2	chr6:33173917		likely_pathogenic
NC_044981.1:40315600	BYSL	chr6:41927478		likely_benign
NC_044981.1:41244111	BICRAL	chr6:42829985		likely_benign
NC_044981.1:41636021	CUL9	chr6:43213860		likely_pathogenic
NC_044981.1:45210061	ADGRF5	chr6:46878237		likely_benign
NC_044981.1:70624854	LOC116275312	chr6:75314316	rs765740754	likely_benign
NC_044981.1:79464933	CEP162	chr6:84125173	rs377765191	likely_benign
NC_044981.1:142086132	TBC1D32	chr6:121090860		likely_benign
NC_044981.1:153934579	CEP57L1	chr6:109160634		likely_benign
NC_044982.1:10249672	ATG2B	chr14:96305721		likely_benign
NC_044982.1:29358304	GSTZ1	chr14:77329779		likely_benign
NC_044982.1:61372925	TOGARAM1	chr14:44962935		likely_benign
NC_044982.1:104914951	HOMER2	chr15:82892705		likely_pathogenic
NC_044982.1:104914957	HOMER2	chr15:82892711		likely_pathogenic
NC_044982.1:104914986	HOMER2	chr15:82892740		likely_pathogenic
NC_044982.1:104915008	HOMER2	chr15:82892762		ambiguous
NC_044982.1:144232546	TTBK2	chr15:42752065		likely_benign
NC_044982.1:152827982	PGBD4	chr15:34103604		ambiguous
NC_044982.1:157289402	HERC2	chr15:28263024		likely_pathogenic
NC_044983.1:2937374	CSMD1	chr8:3018623	rs1453668081	likely_benign
NC_044983.1:20132016	NPM2	chr8:22033201		likely_pathogenic
NC_044983.1:21571008	ENTPD4	chr8:23436993	rs7834525	likely_pathogenic
NC_044983.1:26931870	EXTL3	chr8:28716624		likely_benign
NC_044983.1:40729552	PLAT	chr8:42180529		ambiguous
NC_044983.1:66268271	TRAM1	chr8:70608169		ambiguous
NC_044984.1:7028168	ATN1	chr12:6936042		likely_pathogenic
NC_044984.1:7030891	ATN1	chr12:6938775		likely_pathogenic
NC_044984.1:7030939	ATN1	chr12:6938823	rs1555144268	likely_pathogenic
NC_044984.1:7030940	ATN1	chr12:6938824		likely_pathogenic
NC_044984.1:52327162	CTDSP2	chr12:57823655		likely_benign
NC_044984.1:52327168	CTDSP2	chr12:57823661		ambiguous
NC_044984.1:52327177	CTDSP2	chr12:57823670		likely_pathogenic
NC_044985.1:10517945	PTPN4	chr2:119877335		likely_benign
NC_044985.1:21885574	THSD7B	chr2:137405801		ambiguous
NC_044985.1:42818215	TANC1	chr2:159150400		likely_benign
NC_044985.1:54738743	TLK1	chr2:170997806		likely_pathogenic
NC_044985.1:61245637	TTC30B	chr2:177551422	rs201991605	likely_benign
NC_044985.1:70410067	ITGAV	chr2:186663768		likely_benign
NC_044985.1:73155019	WDR75	chr2:189455338		likely_benign
NC_044985.1:80431459	GTF3C3	chr2:196799521		likely_benign
NC_044985.1:103057400	GLB1L	chr2:219237690		likely_pathogenic
NC_044985.1:103188241	DNPEP	chr2:219374325		likely_pathogenic
NC_044985.1:107673472	WDFY1	chr2:223899022		likely_benign
NC_044985.1:115220382	NCL	chr2:231455520		likely_pathogenic
NC_044987.1:93464296	NAT10	chr11:34131446		likely_benign
NC_044987.1:93789075	CAT	chr11:34461339	rs777189700	likely_benign
NC_044987.1:114544734	TM7SF2	chr11:65114953		likely_pathogenic
NC_044987.1:120489884	NADSYN1	chr11:71482022	rs781466628	likely_benign
NC_044988.1:9337428	NXNL2	chr9:88544538		likely_pathogenic
NC_044988.1:13542723	RMI1	chr9:84001366		likely_pathogenic
NC_044988.1:29661914	KANK1	chr9:711215		likely_benign
NC_044988.1:34832036	ERMP1	chr9:5801240		likely_benign
NC_044988.1:43921623	FREM1	chr9:14759791	rs201078694	likely_benign
NC_044988.1:49629891	FOCAD	chr9:20995564		likely_benign
NC_044988.1:60781219	ACO1	chr9:32430461		likely_pathogenic
NC_044988.1:60898136	TOPORS	chr9:32543792		likely_benign
NC_044988.1:78504450	EPB41L4B	chr9:109255622		likely_pathogenic
NC_044988.1:83816693	WHRN	chr9:114423321	rs201337534	likely_benign
NC_044988.1:90101960	CDK5RAP2	chr9:120407171		likely_benign
NC_044988.1:90165085	CDK5RAP2	chr9:120471810		likely_benign
NC_044988.1:98031646	GLE1	chr9:128523617		likely_benign
NC_044988.1:102441014	DDX31	chr9:132662270		likely_pathogenic
NC_044989.1:15064330	NBAS	chr2:15309197	.	likely_benign
NC_044989.1:31011119	CAPN14	chr2:31193236	rs1006183555	likely_benign
NC_044989.1:37392275	NDUFAF7	chr2:37237815		likely_pathogenic
NC_044989.1:37441300	PRKD3	chr2:37286290		likely_benign
NC_044989.1:39021063	DHX57	chr2:38861582		likely_benign
NC_044989.1:45739984	SRBD1	chr2:45477066		likely_pathogenic
NC_044989.1:58559497	VRK2	chr2:58139770		likely_benign
NC_044989.1:65667136	ACTR2	chr2:65246588		likely_pathogenic
NC_044989.1:105733009	KANSL3	chr2:96612925		likely_benign
NC_044990.1:76852643	FARP1	chr13:98409427		likely_benign
NC_044991.1:13006913	NOL12	chr22:37691182		likely_benign
NC_044991.1:61592466	DYNLRB1	chr20:34534762		likely_pathogenic
NC_044991.1:65194939	TTI1	chr20:38012471	rs373247605	likely_benign
NC_044991.1:65408333	KIAA1755	chr20:38225673		likely_pathogenic
NC_044991.1:74364732	EYA2	chr20:47179815		likely_benign
NC_044991.1:83557919	FAM210B	chr20:56365173		likely_benign
NC_044992.1:2100246	SGSM2	chr17:2364944		ambiguous
NC_044992.1:5603727	WSCD1	chr17:6095104	rs750983945	likely_benign
NC_044992.1:6982463	ZBTB4	chr17:7463573		ambiguous
NC_044992.1:11158865	DNAH9	chr17:11640320	rs1344444226	likely_pathogenic
NC_044992.1:22590838	GIT1	chr17:29574755	rs975963915	likely_pathogenic
NC_044992.1:22591462	GIT1	chr17:29575387		likely_benign
NC_044992.1:22593271	GIT1	chr17:29577195		likely_pathogenic
NC_044992.1:22597801	GIT1	chr17:29581762		likely_pathogenic
NC_044992.1:22597813	GIT1	chr17:29581774	rs1000500862	likely_pathogenic
NC_044992.1:22597988	GIT1	chr17:29581949	rs367937603	likely_benign
NC_044992.1:22598075	GIT1	chr17:29582036		likely_pathogenic
NC_044992.1:22598096	GIT1	chr17:29582057		likely_pathogenic
NC_044992.1:22598120	GIT1	chr17:29582081		likely_pathogenic
NC_044992.1:22598128	GIT1	chr17:29582089		ambiguous
NC_044992.1:22598137	GIT1	chr17:29582098		likely_pathogenic
NC_044992.1:22598990	GIT1	chr17:29582952		likely_pathogenic
NC_044992.1:22598993	GIT1	chr17:29582955	rs753186540	ambiguous
NC_044992.1:22598997	GIT1	chr17:29582959		likely_pathogenic
NC_044992.1:23065351	EFCAB5	chr17:30051212	.	likely_benign
NC_044992.1:28147033	SLFN13	chr17:35445535		likely_pathogenic
NC_044992.1:37643672	STXBP4	chr17:54999649		ambiguous
NC_044992.1:57161167	RGS9	chr17:65160280		likely_pathogenic
NC_044992.1:68005493	UBE2O	chr17:76395783	rs567270979	likely_pathogenic
NC_044992.1:71833449	SLC26A11	chr17:80222713	rs139873166	likely_benign
NC_044992.1:73490705	ASPSCR1	chr17:82009525		likely_pathogenic
NC_044993.1:2227860	KLHDC4	chr16:87761968		likely_benign
NC_044993.1:4930841	KIAA0513	chr16:85071821	.	likely_benign
NC_044993.1:46506077	SEZ6L2	chr16:29888572		likely_pathogenic
NC_044993.1:59118450	PDXDC1	chr16:15033286		likely_benign
NC_044994.1:34010115	PIK3C3	chr18:42027454		likely_pathogenic
NC_044994.1:61944947	RTTN	chr18:70017536		likely_benign
NC_044995.1:2411646	LOC101023192	chr15:65150826		ambiguous
NC_044995.1:12152845	ZNF551	chr19:57687032		likely_pathogenic
NC_044995.1:12350341	ZNF586	chr19:57859338		likely_pathogenic
NC_044995.1:12365219	ZNF814	chr19:57873321		likely_pathogenic
NC_044995.1:12801218	LOC101010361	chr19:58417436		likely_pathogenic
NC_044995.1:19037798	ZNF570	chr19:37537396		likely_pathogenic
NC_044995.1:30930168	LOC103880005	chr19:21424404		likely_pathogenic
NC_044995.1:49319312	OAZ1	chr19:2273044	rs531300010	likely_pathogenic
NC_044995.1:49320700	OAZ1	chr19:2271881		ambiguous
NC_044995.1:49321162	OAZ1	chr19:2271423		likely_benign
NC_044976.1:92688089	ABCA4	chr1:94037300		likely_benign
NC_044976.1:113408173	TSPAN2	chr1:115073007		likely_benign
NC_044979.1:95178044	C4H7orf31	chr7:25136294		likely_benign
NC_044980.1:164664541	STK10	chr5:172052943	rs761228540	likely_benign
NC_044981.1:26506773	LOC101026652	chr6:26451833		likely_pathogenic
NC_044982.1:25874857	CEP128	chr14:80792860		likely_benign
NC_044982.1:28979667	ALKBH1	chr14:77704442		likely_benign
NC_044984.1:52333026	CTDSP2	chr12:57829539		likely_pathogenic
NC_044985.1:54854419	TLK1	chr2:171117818		likely_benign
NC_044985.1:61535607	PDE11A	chr2:177840357	rs1319634913	likely_benign
NC_044985.1:86987315	NBEAL1	chr2:203108097		ambiguous
NC_044989.1:74453309	MTHFD2	chr2:74208685		likely_pathogenic
NC_044989.1:75148521	HK2	chr2:74887973	rs767373447	likely_benign
NC_044990.1:4400266	CENPJ	chr13:24905647		likely_pathogenic
NC_044991.1:73144655	ZNF335	chr20:45965733	rs773031524	likely_benign
NC_044992.1:49481062	LOC100998364	chr17:42299790	rs766259233	likely_benign
NC_044992.1:60909761	ABCA9	chr17:69035394		likely_benign
NC_044994.1:13621455	GREB1L	chr18:21444322	.	likely_benign
NC_044994.1:60855487	CCDC102B	chr18:68897255		likely_benign
NC_044995.1:2411983	LOC101023192	chr15:65154831		likely_pathogenic
NC_044995.1:11750202	LOC101016555	chr19:57253714	rs778000243	likely_pathogenic
NC_044980.1:125987197	FSTL4	chr5:133225282	.	likely_benign
NC_044980.1:153289044	ATP10B	chr5:160632191	rs1424324951	likely_benign
NC_044985.1:52239703	LOC101006909	chr16:85801258	rs1415977775	likely_benign
NC_044992.1:22590865	GIT1	chr17:29574782		ambiguous
NC_044992.1:22590868	GIT1	chr17:29574785		likely_pathogenic
NC_044992.1:22590940	GIT1	chr17:29574857		likely_pathogenic
NC_044992.1:22590946	GIT1	chr17:29574863		likely_pathogenic
NC_044992.1:22598018	GIT1	chr17:29581979		likely_pathogenic
NC_044992.1:22598021	GIT1	chr17:29581982		likely_pathogenic
NC_044976.1:43281018	BEST4	chr1:44785624	rs1399631981	likely_pathogenic
NC_044976.1:43281022	BEST4	chr1:44785628	rs1349381876	likely_pathogenic
NC_044976.1:45296349	LOC101013375	chr1:46810884		likely_pathogenic
NC_044977.1:183449541	RTP4	chr3:187371099		likely_pathogenic
NC_044978.1:98218952	CHIC2	chr4:54064233		likely_benign
NC_044978.1:98218962	CHIC2	chr4:54064243		ambiguous
NC_044978.1:98218974	CHIC2	chr4:54064255		ambiguous
NC_044978.1:113587972	SULT1B1	chr4:69755070	rs915021814	likely_pathogenic
NC_044979.1:16590522	MGAM	chr7:142064454	rs751737247	likely_pathogenic
NC_044981.1:28349218	ZBED9	chr6:28575343		likely_pathogenic
NC_044981.1:31410762	LOC101018895	chr6:33069816		likely_pathogenic
NC_044981.1:45997807	ADGRF2	chr6:47681848		likely_benign
NC_044981.1:130094719	VNN2	chr6:132757503		likely_pathogenic
NC_044983.1:138876017	FAM83H	chr8:143730521	rs370205441	ambiguous
NC_044986.1:65697656	HKDC1	chr10:69243353		ambiguous
NC_044986.1:80538738	CDHR1	chr10:84196646		likely_pathogenic
NC_044986.1:110441801	ITGA8	chr10:15608253		ambiguous
NC_044989.1:88724973	LOC116270362	chr2:89010200		likely_pathogenic
NC_044991.1:34848165	GINS1	chr20:25407827		likely_benign
NC_044992.1:4447923	VMO1	chr17:4785949	rs755644257	likely_pathogenic
NC_044992.1:67599268	EVPL	chr17:76009892	rs202053602	likely_benign
NC_044993.1:17343572	ATXN1L	chr16:71849773		likely_pathogenic
NC_044993.1:58234497	ABCC6	chr16:16157664		likely_benign
NC_044994.1:41862566	MYO5B	chr18:49826602		ambiguous
NC_044994.1:41862572	MYO5B	chr18:49826608	rs771842098	likely_pathogenic
NC_044994.1:41872368	MYO5B	chr18:49836853	rs746376479	likely_benign
NC_044995.1:7497222	LOC101003513	chr19:52799719		likely_pathogenic
NC_044976.1:7975168	GPR157	chr1:9111439		likely_pathogenic
NC_044982.1:104915057	HOMER2	chr15:82892811		likely_pathogenic
NC_044982.1:104915061	HOMER2	chr15:82892815		likely_pathogenic
NC_044982.1:104915064	HOMER2	chr15:82892818	rs560032927	likely_benign
NC_044986.1:70208371	SYNPO2L	chr10:73655879		likely_pathogenic
NC_044986.1:86023821	C11H10orf71	chr10:49323132		likely_pathogenic
NC_044987.1:115271672	CTSW	chr11:65882290		likely_pathogenic
NC_044990.1:3560376	TNFRSF19	chr13:23660371		likely_benign
NC_044992.1:9973105	MYH4	chr17:10452093	rs1237006529	likely_benign
NC_044995.1:3130811	LOC101025146	chr19:49061456		likely_pathogenic
NC_044995.1:35724863	EPS15L1	chr19:16425219		likely_benign
NC_044992.1:22592353	GIT1	chr17:29576278		likely_benign
NC_044976.1:13916946	LOC116271819	chr1:15462749		likely_pathogenic
NC_044976.1:13949703	LOC101009565	chr1:15481107		likely_benign
NC_044976.1:13950954	LOC101009565	chr1:15482357		ambiguous
NC_044976.1:13976704	LOC101009233	chr1:15487388		ambiguous
NC_044976.1:13976713	LOC101009233	chr1:15487397		likely_pathogenic
NC_044976.1:13976721	LOC101009233	chr1:15487405	rs748914072	likely_pathogenic
NC_044981.1:102323967	CD24	chr6:106974636		ambiguous
NC_044995.1:17352418	SYCN	chr19:39204148		ambiguous
NC_044985.1:101935303	CXCR2	chr2:218134841		likely_pathogenic
NC_044987.1:107195719	LOC100997989	chr11:56641733	rs140197428	likely_benign
NC_044976.1:217827686	LOC100999458	chr1:248453054	rs375756644	likely_benign
NC_044987.1:112841387	SLC22A9	chr11:63408160		likely_pathogenic
NC_044987.1:113973962	SLC22A11	chr11:64556006		likely_pathogenic
NC_044988.1:83687780	COL27A1	chr9:114288467		likely_benign
NC_044993.1:34041989	CES1	chr16:55803231		likely_benign
NC_044981.1:82542260	GJB7	chr6:87284611		likely_benign
NC_044992.1:11214955	DNAH9	chr17:11690039		likely_benign
NC_044992.1:15076483	CDRT1	chr17:15605287	rs773490499	likely_benign
NC_044976.1:2801906	CEP104	chr1:3833984		likely_benign
NC_044976.1:26244026	RPA2	chr1:27906948		likely_pathogenic
NC_044976.1:68777457	CTH	chr1:70433839		ambiguous
NC_044976.1:98809948	SASS6	chr1:100107523		likely_benign
NC_044976.1:101529625	COL11A1	chr1:102996003		likely_benign
NC_044976.1:107656172	CELSR2	chr1:109252960		likely_pathogenic
NC_044976.1:108112584	LOC100997115	chr1:109715183		likely_pathogenic
NC_044976.1:110899318	ST7L	chr1:112556006		likely_benign
NC_044976.1:118779072	CHD1L	chr1:147254948		likely_benign
NC_044976.1:120997121	ECM1	chr1:150511104	rs147909184	likely_pathogenic
NC_044976.1:126893282	SEMA4A	chr1:156176842	rs762468169	likely_benign
NC_044976.1:139036056	BROX	chr1:222719310		likely_benign
NC_044977.1:3011177	ROBO1	chr3:78668550	rs775047691	ambiguous
NC_044977.1:18746987	DCBLD2	chr3:98811308	.	likely_benign
NC_044977.1:31404118	LOC116273720	chr1:185100266		likely_pathogenic
NC_044977.1:32310957	SLC35A5	chr3:112580695		likely_benign
NC_044977.1:40549945	GTF2E1	chr3:120750923		likely_pathogenic
NC_044977.1:43422527	MYLK	chr3:123647267		ambiguous
NC_044977.1:86712247	CHDH	chr3:53821735	.	likely_benign
NC_044977.1:98704365	ULK4	chr3:41954722		ambiguous
NC_044977.1:170033107	RPL15	chr3:23919403		likely_pathogenic
NC_044977.1:170033122	RPL15	chr3:23919418		ambiguous
NC_044977.1:170033123	RPL15	chr3:23919419	rs554703410	likely_pathogenic
NC_044977.1:170033131	RPL15	chr3:23919427		ambiguous
NC_044977.1:170033141	RPL15	chr3:23919437		likely_benign
NC_044977.1:189200014	ATP13A5	chr3:193284938		likely_pathogenic
NC_044978.1:3272915	FAT1	chr4:186613256		likely_benign
NC_044978.1:6111155	RWDD4	chr4:183658939	.	likely_pathogenic
NC_044978.1:16406964	GALNT7	chr4:173248298		likely_benign
NC_044978.1:118035131	MTHFD2L	chr4:74281519		likely_benign
NC_044978.1:126744671	SEC31A	chr4:82824608		likely_benign
NC_044978.1:132075796	PKD2	chr4:88068039	rs148869484	likely_benign
NC_044978.1:147252901	WDR19	chr4:39278543		likely_benign
NC_044978.1:178392354	EVC	chr4:5748208		likely_pathogenic
NC_044979.1:1585218	LOC101026166	chr7:157682808		ambiguous
NC_044979.1:105040728	LOC101021573	chr7:34941877		likely_pathogenic
NC_044979.1:143602737	FAM220A	chr7:6330632		likely_pathogenic
NC_044979.1:143602737	LOC103875509	chr7:6330632		likely_pathogenic
NC_044979.1:167916883	URB1	chr21:32321835		ambiguous
NC_044979.1:168882980	IFNAR1	chr21:33335641		likely_benign
NC_044979.1:169008121	TMEM50B	chr21:33455742		likely_benign
NC_044979.1:171744469	DOP1B	chr21:36245963	rs551981003	likely_pathogenic
NC_044980.1:13067060	DNAH5	chr5:13717331		ambiguous
NC_044980.1:60377742	TRIM23	chr5:65610896	rs200859328	likely_benign
NC_044980.1:66587346	UTP15	chr5:73579095		likely_pathogenic
NC_044980.1:68618411	POLK	chr5:75590435		likely_benign
NC_044980.1:70408228	WDR41	chr5:77453889		ambiguous
NC_044980.1:89673499	ERAP1	chr5:96793946		likely_benign
NC_044980.1:90060164	RIOK2	chr5:97171387		likely_benign
NC_044980.1:95702501	PAM	chr5:102925030		likely_benign
NC_044980.1:95786805	PAM	chr5:103006924		likely_benign
NC_044980.1:115881869	PPIC	chr5:123029312	rs780987113	ambiguous
NC_044980.1:119383607	ALDH7A1	chr5:126559293		ambiguous
NC_044980.1:131207777	ETF1	chr5:138508722		likely_pathogenic
NC_044980.1:131207792	ETF1	chr5:138508737		likely_benign
NC_044980.1:136827132	YIPF5	chr5:144165584		likely_benign
NC_044980.1:149944432	CYFIP2	chr5:157300808		likely_pathogenic
NC_044980.1:169657292	UIMC1	chr5:176975428		likely_benign
NC_044980.1:171542314	LOC101011298	chr5:178965935		ambiguous
NC_044981.1:2989102	LOC101016030	chr6:3154765		likely_pathogenic
NC_044981.1:2989108	LOC101016030	chr6:3154771		likely_pathogenic
NC_044981.1:2989214	LOC101016030	chr6:3154877		likely_pathogenic
NC_044981.1:40319524	BYSL	chr6:41931422	rs184220096	likely_benign
NC_044981.1:118699658	LTV1	chr6:143863137		likely_benign
NC_044981.1:154204710	SMPD2	chr6:109442840		likely_pathogenic
NC_044982.1:32003832	AREL1	chr14:74670799		likely_benign
NC_044982.1:82914135	ZFHX2	chr14:23524841		likely_benign
NC_044982.1:105016024	RAMAC	chr15:82989094		likely_pathogenic
NC_044982.1:147223737	GPR176	chr15:39807160		likely_benign
NC_044982.1:155650149	MTMR10	chr15:30942906		likely_benign
NC_044983.1:432320	ERICH1	chr8:673344		likely_pathogenic
NC_044983.1:20736023	BIN3	chr8:22621514		likely_benign
NC_044983.1:29397699	WRN	chr8:31157462		likely_benign
NC_044983.1:94525606	VPS13B	chr8:99156597		likely_benign
NC_044983.1:95063093	VPS13B	chr8:99661408		likely_pathogenic
NC_044983.1:95268188	VPS13B	chr8:99868378		ambiguous
NC_044983.1:118467866	TBC1D31	chr8:123126149		likely_benign
NC_044984.1:28236636	FAR2	chr12:29297161		likely_benign
NC_044984.1:31489379	DNM1L	chr12:32742729	rs759154998	likely_pathogenic
NC_044984.1:36315189	PDZRN4	chr12:41572649	rs140341744	likely_benign
NC_044984.1:38570203	PUS7L	chr12:43754489		likely_pathogenic
NC_044984.1:50445691	DNAJC14	chr12:55827839		ambiguous
NC_044984.1:50618748	SUOX	chr12:56003963	rs139444405	likely_benign
NC_044984.1:94699974	SCYL2	chr12:100313438		likely_benign
NC_044984.1:97272338	PAH	chr12:102866647		likely_benign
NC_044984.1:99428109	ALDH1L2	chr12:105061709		likely_benign
NC_044984.1:103459650	ACACB	chr12:109179112	rs756985067	likely_benign
NC_044984.1:104237245	GIT2	chr12:109947410		likely_benign
NC_044984.1:116858660	ZCCHC8	chr12:122474189	.	likely_benign
NC_044984.1:116858675	ZCCHC8	chr12:122474204		likely_benign
NC_044985.1:20218445	UBXN4	chr2:135754164		likely_benign
NC_044985.1:35525221	NEB	chr2:151687658		likely_benign
NC_044985.1:45951382	IFIH1	chr2:162273888		likely_benign
NC_044985.1:54746537	TLK1	chr2:171006215		likely_pathogenic
NC_044985.1:79805781	STK17B	chr2:196163370	.	likely_benign
NC_044985.1:86140994	NOP58	chr2:202303008		likely_benign
NC_044985.1:92197265	PIKFYVE	chr2:208271590		ambiguous
NC_044985.1:103196869	DNPEP	chr2:219382054		likely_benign
NC_044985.1:111077885	COL4A3	chr2:227290801		likely_benign
NC_044985.1:111337905	AGFG1	chr2:227552110		likely_benign
NC_044986.1:33321721	CWF19L1	chr10:100260245		likely_benign
NC_044986.1:70240424	SEC24C	chr10:73769046		likely_benign
NC_044987.1:17701327	SIK3	chr11:116863712		likely_benign
NC_044987.1:76413621	PIK3C2A	chr11:17102816	rs1186223590	likely_benign
NC_044987.1:79254944	NAV2	chr11:19939669	rs374224699	likely_benign
NC_044987.1:79712840	PRMT3	chr11:20397650		likely_benign
NC_044987.1:90777876	DNAJC24	chr11:31430379		likely_benign
NC_044987.1:93473396	NAT10	chr11:34140469	rs773493824	likely_benign
NC_044987.1:112367605	ROM1	chr11:62614335	rs147619226	likely_benign
NC_044987.1:112955477	PLAAT4	chr11:63544728		likely_pathogenic
NC_044987.1:115978623	CCS	chr11:66605507	rs201766493	ambiguous
NC_044987.1:116085035	SPTBN2	chr11:66708963		likely_pathogenic
NC_044987.1:116981711	GSTP1	chr11:67586570		likely_pathogenic
NC_044988.1:33682136	AK3	chr9:4719202		ambiguous
NC_044988.1:34359010	LOC101005461	chr16:18795499	rs79644448	likely_benign
NC_044988.1:34771971	RIC1	chr9:5753536		likely_pathogenic
NC_044988.1:42373760	MPDZ	chr9:13188966		likely_benign
NC_044988.1:61831050	NOL6	chr9:33464102		likely_benign
NC_044988.1:61834207	NOL6	chr9:33467250		likely_benign
NC_044988.1:93800174	PSMB7	chr9:124415412	rs753371405	likely_benign
NC_044988.1:98507397	PHYHD1	chr9:128936502		likely_pathogenic
NC_044988.1:100811265	AIF1L	chr9:131117903	rs772239555	likely_pathogenic
NC_044988.1:103153668	SURF6	chr9:133333773		likely_pathogenic
NC_044989.1:24454763	PTRHD1	chr2:24793143		likely_benign
NC_044989.1:27451160	MRPL33	chr2:27772692		likely_pathogenic
NC_044989.1:37153905	HEATR5B	chr2:37005709		likely_benign
NC_044989.1:43930991	PLEKHH2	chr2:43699745	rs149684926	likely_benign
NC_044989.1:58432045	LOC100998900	chr21:44809061		likely_pathogenic
NC_044989.1:62279737	CCT4	chr2:61873214		likely_benign
NC_044989.1:63987765	MDH1	chr2:63599261		likely_pathogenic
NC_044989.1:63987768	MDH1	chr2:63599264	rs781739244	likely_pathogenic
NC_044989.1:63987773	MDH1	chr2:63599269		likely_pathogenic
NC_044989.1:63987786	MDH1	chr2:63599282		likely_pathogenic
NC_044989.1:63987788	MDH1	chr2:63599284		ambiguous
NC_044989.1:65667124	ACTR2	chr2:65246576		likely_benign
NC_044989.1:65667156	ACTR2	chr2:65246608		likely_pathogenic
NC_044989.1:75220380	POLE4	chr2:74958866		likely_pathogenic
NC_044990.1:4377871	CENPJ	chr13:24884223		ambiguous
NC_044990.1:18287960	COG6	chr13:39727542		likely_benign
NC_044990.1:28411843	KCNRG	chr13:50015681		likely_pathogenic
NC_044991.1:25538901	SGSM1	chr22:24850324	rs757023732	likely_benign
NC_044991.1:25575330	SGSM1	chr22:24886649		likely_benign
NC_044991.1:29598165	AIFM3	chr22:20973414	rs755756712	likely_benign
NC_044991.1:34886364	GINS1	chr20:25441772		likely_pathogenic
NC_044991.1:69323128	PTPRT	chr20:42106826	rs182388300	likely_benign
NC_044991.1:72165365	TOMM34	chr20:44943478		likely_pathogenic
NC_044992.1:51051254	UBTF	chr17:44211295		likely_pathogenic
NC_044992.1:52058060	FMNL1	chr17:45243298	rs377137839	likely_benign
NC_044992.1:56004329	FTSJ3	chr17:63822147		likely_pathogenic
NC_044992.1:56965598	LOC101008832	chr17:68254463		likely_pathogenic
NC_044992.1:68473108	MGAT5B	chr17:76905202		likely_benign
NC_044992.1:69044681	SEPTIN9	chr17:77490834		likely_pathogenic
NC_044992.1:71825162	SGSH	chr17:80214616	rs770108057	likely_benign
NC_044992.1:73034262	ACTG1	chr17:81512320		ambiguous
NC_044993.1:44847447	ZNF720	chr16:31723274		likely_pathogenic
NC_044993.1:71259220	SRRM2	chr16:2767210		likely_pathogenic
NC_044994.1:28115169	ELP2	chr18:36142940		likely_benign
NC_044994.1:41412856	DYM	chr18:49379738	rs761524350	likely_benign
NC_044994.1:49216856	WDR7	chr18:56718102		likely_pathogenic
NC_044995.1:7604785	ZNF320	chr19:52881545		likely_pathogenic
NC_044995.1:12364858	ZNF814	chr19:57872876	.	likely_pathogenic
NC_044995.1:13798264	XRCC1	chr19:43554649		likely_pathogenic
NC_044995.1:29487699	LOC101003406	chr19:24127355	rs1244614012	likely_pathogenic
NC_044976.1:98438018	FRRS1	chr1:99738223		likely_benign
NC_044976.1:119305747	GJA5	chr1:147758389		likely_benign
NC_044976.1:157234072	PIK3C2B	chr1:204469570		likely_benign
NC_044978.1:127478179	GPAT3	chr4:83536716	rs758993821	likely_benign
NC_044981.1:146700784	LOC101017948	chr16:30067351		likely_pathogenic
NC_044981.1:146701391	LOC101017948	chr16:30069578	rs1420735059	likely_pathogenic
NC_044985.1:62331872	TTN	chr2:178618450		likely_pathogenic
NC_044986.1:70200785	SYNPO2L	chr10:73648871		ambiguous
NC_044987.1:115004012	EHBP1L1	chr11:65579122	rs764167148	likely_pathogenic
NC_044990.1:17499582	FREM2	chr13:38876076		likely_benign
NC_044990.1:73561840	ABCC4	chr13:95075495		likely_pathogenic
NC_044990.1:73673501	ABCC4	chr13:95186789	rs777079231	likely_benign
NC_044991.1:31125161	CLTCL1	chr22:19208230		likely_benign
NC_044992.1:9921470	LOC101009387	chr17:10400418		likely_benign
NC_044992.1:9921542	LOC101009387	chr17:10400490		likely_benign
NC_044992.1:9968894	MYH4	chr17:10447939		ambiguous
NC_044992.1:10149113	MYH3	chr17:10634113		ambiguous
NC_044992.1:50375501	TMEM106A	chr17:43216512		ambiguous
NC_044993.1:47084949	ATP2A1	chr16:28898290		likely_benign
NC_044995.1:47051812	PLIN4	chr19:4512319		likely_pathogenic
NC_044978.1:127276333	HPSE	chr4:83322276		likely_benign
NC_044980.1:13087330	DNAH5	chr5:13737386		ambiguous
NC_044981.1:31509750	COL11A2	chr6:33170047		likely_pathogenic
NC_044981.1:31509751	COL11A2	chr6:33170048		likely_pathogenic
NC_044981.1:146405871	FAM162B	chr6:116752685		likely_pathogenic
NC_044981.1:146405909	FAM162B	chr6:116752647		likely_pathogenic
NC_044987.1:76013691	LOC101015537	chr2:197501204		likely_benign
NC_044987.1:76013699	LOC101015537	chr2:197501212		likely_pathogenic
NC_044976.1:13955577	LOC101009565	chr1:15467498		likely_pathogenic
NC_044976.1:13955585	LOC101009565	chr1:15467506	rs184256573	likely_pathogenic
NC_044979.1:90268854	MACC1	chr7:20158623		likely_benign
NC_044979.1:165550825	CLDN8	chr21:30215901	rs778908212	ambiguous
NC_044983.1:77364544	CHMP4C	chr8:81753139	rs543235447	likely_pathogenic
NC_044989.1:75773126	EVA1A	chr2:75493571	rs569896369	ambiguous
NC_044977.1:48460871	EFCC1	chr3:129032842		likely_pathogenic
NC_044980.1:8298985	SEMA5A	chr5:9197226		likely_pathogenic
NC_044989.1:26142375	OTOF	chr2:26466052	rs1445408212	likely_benign
NC_044976.1:131841659	FCGR2A	chr1:161509971		likely_pathogenic
NC_044976.1:175875261	HMCN1	chr1:186094286		ambiguous
NC_044980.1:69605134	F2RL2	chr5:76617842		likely_benign
NC_044985.1:98523199	BARD1	chr2:214728849	rs554708247	ambiguous
NC_044989.1:88520099	LOC110741140	chr2:90173389	.	likely_pathogenic
NC_044994.1:55137420	LOC101022654	chr1:23692654		likely_pathogenic
NC_044983.1:20708928	PDLIM2	chr8:22593774		ambiguous
NC_044984.1:52327535	CTDSP2	chr12:57824028		likely_pathogenic
NC_044984.1:52333035	CTDSP2	chr12:57829548		ambiguous
NC_044989.1:44062872	ABCG5	chr2:43832043		likely_pathogenic
NC_044992.1:3382982	ITGAE	chr17:3739843		likely_pathogenic
NC_044994.1:28167561	MOCOS	chr18:36200209		likely_benign
NC_044995.1:15203346	B3GNT8	chr19:41425670		likely_benign
NC_044976.1:117615176	HAO2	chr1:119381122		likely_benign
NC_044976.1:125965641	PKLR	chr1:155290591	rs61755431	ambiguous
NC_044976.1:217827955	LOC100999458	chr1:248453335	.	likely_pathogenic
NC_044979.1:172204946	SIM2	chr21:36726145		likely_pathogenic
NC_044980.1:169062880	HIGD2A	chr5:176389420	rs899892391	likely_pathogenic
NC_044985.1:19328613	ACMSD	chr2:134859277		likely_benign
NC_044987.1:112839877	SLC22A9	chr11:63406642		ambiguous
NC_044983.1:104718671	PKHD1L1	chr8:109400079		ambiguous
NC_044980.1:169062889	HIGD2A	chr5:176389429	rs1288852038	ambiguous
NC_044976.1:9999201	MTOR	chr1:11133093	rs764395301	likely_benign
NC_044976.1:17420822	UBR4	chr1:19177559		likely_benign
NC_044976.1:37605531	MACF1	chr1:39387685		likely_benign
NC_044976.1:37968624	PPIE	chr1:39745445	rs139872652	likely_benign
NC_044976.1:44070467	AKR1A1	chr1:45569897		ambiguous
NC_044976.1:45298005	LOC101013375	chr1:46812540	rs748645013	likely_pathogenic
NC_044976.1:50799200	CC2D1B	chr1:52359492		ambiguous
NC_044976.1:50963378	TUT4	chr1:52526210		ambiguous
NC_044976.1:63051168	CACHD1	chr1:64682028		likely_pathogenic
NC_044976.1:80276720	NELFE	chr6:31953791		likely_pathogenic
NC_044976.1:84047324	ZNHIT6	chr1:85677246		likely_benign
NC_044976.1:120414894	OTUD7B	chr1:149949658		likely_pathogenic
NC_044976.1:120991682	TARS2	chr1:150505615		likely_benign
NC_044976.1:121069200	MCL1	chr1:150577482		likely_pathogenic
NC_044976.1:203914784	TARBP1	chr1:234446929		likely_benign
NC_044977.1:47772556	EEFSEC	chr3:128341387	rs538457285	likely_benign
NC_044977.1:48978259	IFT122	chr3:129519605	rs760157152	likely_benign
NC_044978.1:99263059	KDR	chr4:55107765		likely_benign
NC_044979.1:50715040	LAMB4	chr7:108063837		likely_benign
NC_044979.1:120804721	COBL	chr7:51028893	rs559191037	ambiguous
NC_044979.1:161774788	CYYR1	chr21:26480415	rs150622120	likely_pathogenic
NC_044979.1:169097644	SON	chr21:33551667		likely_pathogenic
NC_044979.1:181465084	LSS	chr21:46205892		likely_pathogenic
NC_044980.1:16022327	MYO10	chr5:16671505		likely_benign
NC_044980.1:33858993	DNAJC21	chr5:34954700	rs150557262	ambiguous
NC_044980.1:34757921	UGT3A1	chr5:35965651		likely_pathogenic
NC_044980.1:37251346	EGFLAM	chr5:38425060		ambiguous
NC_044980.1:47702129	MOCS2	chr5:53101421		likely_benign
NC_044980.1:51550453	MAP3K1	chr5:56875203		ambiguous
NC_044980.1:51550454	MAP3K1	chr5:56875204		likely_benign
NC_044980.1:64075498	TAF9	chr5:69365470	rs1438664815	likely_pathogenic
NC_044980.1:68717587	POC5	chr5:75694818		likely_benign
NC_044980.1:88474327	ARSK	chr5:95565998		likely_pathogenic
NC_044980.1:88474334	ARSK	chr5:95566005		ambiguous
NC_044980.1:107960251	TRIM36	chr5:115137426		ambiguous
NC_044980.1:124003773	LYRM7	chr5:131180121		likely_pathogenic
NC_044980.1:162251768	SPDL1	chr5:169593538	rs199675882	likely_benign
NC_044981.1:24507317	ALDH5A1	chr6:24515218		likely_benign
NC_044981.1:24856438	RIPOR2	chr6:24865414	rs772462076	likely_pathogenic
NC_044981.1:45338525	ADGRF1	chr6:47009323		ambiguous
NC_044982.1:49882958	TMEM260	chr14:56621541		likely_benign
NC_044982.1:104862287	WHAMM	chr15:82833279	rs185529473	likely_benign
NC_044982.1:155636610	FAN1	chr15:30930588		likely_benign
NC_044983.1:17476400	SH2D4A	chr8:19373556	rs146878861	likely_benign
NC_044983.1:62994352	ARFGEF1	chr8:67251441		likely_benign
NC_044983.1:80835150	RBIS	chr8:85217478		likely_pathogenic
NC_044983.1:118429962	TBC1D31	chr8:123082811		likely_pathogenic
NC_044983.1:138727476	NAPRT	chr8:143575214		likely_benign
NC_044983.1:139071245	LOC101018472	chr8:143917220		likely_pathogenic
NC_044983.1:139071248	LOC101018472	chr8:143917223		likely_pathogenic
NC_044983.1:139072424	LOC101018472	chr8:143918399		likely_pathogenic
NC_044983.1:139073170	LOC101018472	chr8:143919145		likely_pathogenic
NC_044984.1:4681631	NDUFA9	chr12:4659089		likely_pathogenic
NC_044984.1:26592690	LOC100999492	chr12:27681662	rs201195756	likely_benign
NC_044984.1:38607463	IRAK4	chr12:43786690		likely_pathogenic
NC_044984.1:44176435	DNAJC22	chr12:49348931	.	likely_pathogenic
NC_044984.1:50961998	PAN2	chr12:56328063		likely_benign
NC_044984.1:51748259	R3HDM2	chr12:57258001	rs1034106483	likely_benign
NC_044984.1:59459288	WIF1	chr12:65062507		likely_benign
NC_044984.1:99517500	WASHC4	chr12:105126243		ambiguous
NC_044984.1:107737376	SDSL	chr12:113428094		likely_pathogenic
NC_044984.1:117385587	ARL6IP4	chr12:122981649		likely_benign
NC_044985.1:47317578	FIGN	chr2:163609621		ambiguous
NC_044985.1:66672650	NCKAP1	chr2:182983377		likely_benign
NC_044985.1:106729687	ACSL3	chr2:222927174		likely_pathogenic
NC_044985.1:116629020	GIGYF2	chr2:232819977	rs561616045	ambiguous
NC_044985.1:121952265	ESPNL	chr2:238100432	rs1327789319	likely_benign
NC_044986.1:20961075	ZDHHC6	chr10:112440692		likely_benign
NC_044986.1:33090953	SEC31B	chr10:100488053		likely_benign
NC_044986.1:38833252	LOC103881242	chr10:94688187	rs780378156	likely_pathogenic
NC_044986.1:55845645	SLC16A9	chr10:59672889		likely_benign
NC_044986.1:65720793	HKDC1	chr10:69266622		likely_benign
NC_044986.1:121119953	LOC101023297	chr10:4968368		likely_pathogenic
NC_044987.1:56523755	RSF1	chr11:77740853		ambiguous
NC_044987.1:76204505	PLEKHA7	chr11:16871129	rs189769944	likely_benign
NC_044987.1:76818756	USH1C	chr11:17523212		likely_benign
NC_044987.1:94214470	APIP	chr11:34888335		likely_pathogenic
NC_044987.1:117965318	CPT1A	chr11:68759604		ambiguous
NC_044988.1:63766665	TLN1	chr9:35714655		likely_pathogenic
NC_044988.1:84189452	TNFSF15	chr9:114790741	rs139705441	likely_benign
NC_044988.1:94546040	PPP6C	chr9:125149890		likely_pathogenic
NC_044989.1:26607049	DPYSL5	chr2:26931640		likely_benign
NC_044989.1:32620899	TTC27	chr2:32817534		likely_benign
NC_044989.1:38834187	GALM	chr2:38681337		likely_benign
NC_044990.1:14194023	NBEA	chr13:35432387		likely_benign
NC_044991.1:8419994	NAGA	chr22:42067254		ambiguous
NC_044991.1:18864028	DEPDC5	chr22:31870693		likely_benign
NC_044991.1:19022737	PRR14L	chr22:31712276		likely_benign
NC_044991.1:74940104	SULF2	chr20:47736915	rs373180984	likely_benign
NC_044991.1:89470144	LAMA5	chr20:62338567	rs531045232	likely_benign
NC_044992.1:3663144	ZZEF1	chr17:4032215	rs765601349	likely_benign
NC_044992.1:3789048	LOC101010683	chr17:4154822		ambiguous
NC_044992.1:4629229	ENO3	chr17:4955177		likely_benign
NC_044992.1:4901168	RABEP1	chr17:5377219		likely_benign
NC_044992.1:7149615	SAT2	chr17:7626514	rs774305138	ambiguous
NC_044992.1:7476966	CNTROB	chr17:7939517		likely_benign
NC_044992.1:17981599	SLC5A10	chr17:19015183		ambiguous
NC_044992.1:23813594	NF1	chr17:31214569		likely_pathogenic
NC_044992.1:60950122	ABCA6	chr17:69079254		likely_benign
NC_044992.1:61503804	LOC103878946	chr19:48617321		likely_pathogenic
NC_044992.1:71543625	TBC1D16	chr17:79950523		likely_benign
NC_044992.1:73068225	FAAP100	chr17:81550746		likely_pathogenic
NC_044992.1:73189854	CCDC137	chr17:81667814		likely_benign
NC_044993.1:12820238	MON1B	chr16:77195535		likely_pathogenic
NC_044993.1:15715930	LOC101008159	chr16:70184602		likely_benign
NC_044994.1:66793472	ZNF407	chr18:74635001		likely_benign
NC_044995.1:4992446	ZNF473	chr19:50045243		likely_pathogenic
NC_044995.1:12657399	LOC116271639	chr19:58262357		likely_pathogenic
NC_044995.1:12657399	LOC103880228	chr19:58262357		likely_pathogenic
NC_044995.1:21673138	ZNF599	chr19:34759206		likely_pathogenic
NC_044995.1:21996473	KIAA0355	chr19:34342248		likely_benign
NC_044995.1:30930407	LOC103880005	chr19:21424643		likely_pathogenic
NC_044995.1:39550521	LOC100997086	chr19:12430835		ambiguous
NC_044981.1:39429376	APOBEC2	chr6:41061807		likely_benign
NC_044985.1:50223817	SCN7A	chr2:166472347		ambiguous
NC_044989.1:74459125	MTHFD2	chr2:74214160		likely_pathogenic
NC_044995.1:9739647	RDH13	chr19:55047453	rs370826974	likely_pathogenic
NC_044976.1:51746693	LRP8	chr1:53264170		likely_pathogenic
NC_044977.1:31274830	CD96	chr3:111567607		likely_benign
NC_044978.1:94639662	TXK	chr4:48104919		likely_pathogenic
NC_044978.1:177957375	LOC101026069	chrX:72276207		likely_pathogenic
NC_044979.1:16267097	LOC116274656	chr7:142349649		likely_pathogenic
NC_044979.1:105781438	SEPTIN7	chr7:35873769		likely_pathogenic
NC_044980.1:61949935	CD180	chr5:67183419		likely_benign
NC_044980.1:61951093	CD180	chr5:67184577		likely_pathogenic
NC_044981.1:24562064	KIAA0319	chr6:24570032		likely_benign
NC_044981.1:24562065	KIAA0319	chr6:24570033		likely_benign
NC_044983.1:11587618	C8H8orf48	chr8:13567254		likely_pathogenic
NC_044984.1:98183465	NT5DC3	chr12:103814939	rs202019811	ambiguous
NC_044985.1:101966076	CXCR1	chr2:218164329		likely_pathogenic
NC_044985.1:116352605	TIGD1	chr2:232549614		ambiguous
NC_044989.1:74459143	MTHFD2	chr2:74214178		likely_benign
NC_044989.1:90623188	IL1A	chr2:112781637		likely_benign
NC_044991.1:59219462	HCK	chr20:32086711		likely_benign
NC_044995.1:11939094	LOC116271636	chr19:57445082		likely_pathogenic
NC_044980.1:76559145	HAPLN1	chr5:83652597		likely_benign
NC_044981.1:24574370	KIAA0319	chr6:24582292		likely_benign
NC_044983.1:107626671	CSMD3	chr8:112337698	rs146286636	likely_pathogenic
NC_044985.1:24097420	LRP1B	chr2:140247112		likely_benign
NC_044986.1:34201650	CNNM1	chr10:99362300		likely_benign
NC_044994.1:61775770	DOK6	chr18:69841336	rs779144654	likely_benign
NC_044976.1:130335335	CFAP45	chr1:159888456		likely_benign
NC_044977.1:90468118	BSN	chr3:49655528		likely_pathogenic
NC_044981.1:41879190	DLK2	chr6:43451011		likely_pathogenic
NC_044982.1:107950855	CFAP161	chr15:81148438		likely_benign
NC_044994.1:54184612	CDH20	chr18:61554280	rs769462497	ambiguous
NC_044976.1:60655385	KANK4	chr1:62271482	rs766075661	likely_pathogenic
NC_044978.1:115636073	GC	chr4:71768395	rs746003171	likely_benign
NC_044985.1:116211495	LOC101003546	chr2:232409080		likely_pathogenic
NC_044993.1:14869061	CTRB2	chr16:75205443		likely_benign
NC_044992.1:5955149	PIMREG	chr17:6449392		likely_pathogenic
NC_044976.1:1009941	CFAP74	chr1:1938933		likely_benign
NC_044984.1:107708854	SDS	chr12:113399138		likely_benign
NC_044988.1:103294526	SLC2A6	chr9:133472046	rs3094378	likely_benign
NC_044976.1:9939424	EXOSC10	chr1:11069574		likely_benign
NC_044976.1:51692681	CPT2	chr1:53210797		likely_pathogenic
NC_044976.1:57743485	FGGY	chr1:59346348		ambiguous
NC_044976.1:107596235	KIAA1324	chr1:109200213	rs768602317	ambiguous
NC_044976.1:117956159	PHGDH	chr1:119723404	rs199809714	likely_benign
NC_044976.1:119161563	BCL9	chr1:147619798		likely_benign
NC_044976.1:127389120	NES	chr1:156671480		likely_benign
NC_044976.1:204906882	TBCE	chr1:235434229		likely_benign
NC_044977.1:41706730	SLC15A2	chr3:121927813		likely_benign
NC_044977.1:48954725	IFT122	chr3:129495447		likely_benign
NC_044978.1:111966401	UBA6	chr4:67670491		likely_benign
NC_044979.1:102552801	AVL9	chr7:32570071	rs374798430	ambiguous
NC_044979.1:105781336	SEPTIN7	chr7:35873667		likely_pathogenic
NC_044979.1:105781345	SEPTIN7	chr7:35873676		likely_pathogenic
NC_044979.1:105781366	SEPTIN7	chr7:35873697		likely_pathogenic
NC_044979.1:105781377	SEPTIN7	chr7:35873708		likely_pathogenic
NC_044979.1:105790158	SEPTIN7	chr7:35882489		ambiguous
NC_044979.1:105790229	SEPTIN7	chr7:35882560		ambiguous
NC_044979.1:169072118	GART	chr21:33524959		likely_benign
NC_044979.1:172650007	TTC3	chr21:37144538		ambiguous
NC_044980.1:36009250	CPLANE1	chr5:37162482		likely_pathogenic
NC_044980.1:36031124	CPLANE1	chr5:37183412		ambiguous
NC_044980.1:47546541	ITGA1	chr5:52947388		likely_pathogenic
NC_044980.1:51597643	MIER3	chr5:56924030		likely_benign
NC_044980.1:62941317	PIK3R1	chr5:68226968		likely_benign
NC_044980.1:63997737	CCDC125	chr5:69292316		likely_pathogenic
NC_044980.1:84331658	ARRDC3	chr5:91378745	rs147788981	likely_benign
NC_044980.1:108076155	PGGT1B	chr5:115241598		likely_benign
NC_044981.1:65514865	COL9A1	chr6:70225968		likely_benign
NC_044981.1:94206815	FBXL4	chr6:98926922		likely_benign
NC_044981.1:110968523	ARMT1	chr6:151468949		likely_benign
NC_044981.1:146520025	RSPH4A	chr6:116628081		likely_benign
NC_044981.1:166337263	ERMARD	chr6:169768146		ambiguous
NC_044982.1:6641400	EML1	chr14:99914225		likely_benign
NC_044984.1:42907757	ASB8	chr12:48149406		likely_pathogenic
NC_044984.1:50660000	RPS26	chr12:56044120		ambiguous
NC_044984.1:82422345	CEP290	chr12:88049295		likely_benign
NC_044984.1:99237968	SLC41A2	chr12:104866435		likely_pathogenic
NC_044984.1:119536724	AACS	chr12:125107168	rs369677318	likely_benign
NC_044985.1:49628075	TTC21B	chr2:165899856	.	likely_benign
NC_044985.1:92244702	PIKFYVE	chr2:208320271		likely_benign
NC_044986.1:30546207	AS3MT	chr10:102890575		likely_benign
NC_044987.1:71322433	USP47	chr11:11942372		likely_benign
NC_044987.1:110609305	CCDC86	chr11:60842849		likely_pathogenic
NC_044988.1:65779937	FRMPD1	chr9:37733814		ambiguous
NC_044990.1:3751696	MIPEP	chr13:23869417		likely_benign
NC_044990.1:6713171	MTIF3	chr13:27437192		likely_pathogenic
NC_044991.1:8060484	POLDIP3	chr22:42599741		likely_pathogenic
NC_044992.1:2071173	TSR1	chr17:2333673		likely_benign
NC_044992.1:6515151	C17H17orf49	chr17:7014228		ambiguous
NC_044992.1:7468457	TRAPPC1	chr17:7930685		likely_benign
NC_044992.1:7691960	PER1	chr17:8149567		likely_benign
NC_044992.1:21368808	SARM1	chr17:28388445		ambiguous
NC_044992.1:22591390	GIT1	chr17:29575315		likely_pathogenic
NC_044992.1:22593244	GIT1	chr17:29577168		likely_pathogenic
NC_044992.1:22593248	GIT1	chr17:29577172	rs202085570	likely_pathogenic
NC_044992.1:22593292	GIT1	chr17:29577216		likely_pathogenic
NC_044992.1:22598168	GIT1	chr17:29582129		likely_pathogenic
NC_044992.1:46831881	MIEN1	chr17:39729536		likely_pathogenic
NC_044992.1:51496836	MEIOC	chr17:44666384		likely_benign
NC_044992.1:61016711	ABCA10	chr17:69148922		likely_benign
NC_044993.1:20423692	COG8	chr16:69334529		likely_benign
NC_044994.1:51432880	ZNF532	chr18:58919327		likely_pathogenic
NC_044994.1:51467781	ZNF532	chr18:58953726	rs144779931	likely_benign
NC_044995.1:4774510	MED25	chr19:49818612		likely_pathogenic
NC_044995.1:6832665	ZNF616	chr19:52115417		likely_pathogenic
NC_044995.1:7292799	ZNF83	chr19:52614177		likely_pathogenic
NC_044995.1:32026473	ZNF93	chr19:19934477		likely_pathogenic
NC_044978.1:83147095	NPNT	chr4:105937011		likely_benign
NC_044981.1:30546991	VARS2	chr6:30920685		likely_benign
NC_044984.1:53452266	LRIG3	chr12:58877652		likely_benign
NC_044987.1:25877824	POGLUT3	chr11:108491134		likely_benign
NC_044987.1:111096860	LOC100999754	chr11:61351056		ambiguous
NC_044987.1:111096922	LOC100999754	chr11:61351118		ambiguous
NC_044994.1:23123161	DSC2	chr18:31092189		likely_benign
NC_044976.1:17115555	ALDH4A1	chr1:18879371		ambiguous
NC_044976.1:25950689	FGR	chr1:27623042	rs34597831	likely_benign
NC_044976.1:66867677	DEPDC1	chr1:68477002		likely_benign
NC_044977.1:42392274	PARP15	chr3:122619808		likely_pathogenic
NC_044977.1:55846211	RAD18	chr3:8935898		likely_benign
NC_044978.1:178262584	EVC2	chr4:5618563		ambiguous
NC_044980.1:47663125	ITGA2	chr5:53065045		likely_pathogenic
NC_044981.1:15461089	JARID2	chr6:15487417	rs749694581	likely_benign
NC_044984.1:96473602	PARPBP	chr12:102164582		likely_benign
NC_044985.1:98523121	BARD1	chr2:214728771		likely_benign
NC_044987.1:76185575	PLEKHA7	chr11:16851244		likely_benign
NC_044987.1:107659912	TNKS1BP1	chr11:57321861		likely_pathogenic
NC_044987.1:112917480	LGALS12	chr11:63516352	rs201635291	likely_benign
NC_044988.1:100113307	ASS1	chr9:130494975		likely_pathogenic
NC_044992.1:73705873	CCDC57	chr17:82195265		likely_benign
NC_044976.1:42449152	DPH2	chr1:43971776		likely_benign
NC_044977.1:90467029	BSN	chr3:49654445		likely_benign
NC_044981.1:65486950	COL19A1	chr6:70199664		likely_benign
NC_044986.1:67782766	UNC5B	chr10:71293859	rs551142023	ambiguous
NC_044992.1:4190394	SPNS2	chr17:4536386		likely_pathogenic
NC_044981.1:146701288	LOC101017948	chr16:30069366		likely_pathogenic
NC_044992.1:56135810	SCN4A	chr17:63972377		likely_pathogenic
NC_044992.1:3250882	SHPK	chr17:3610806		likely_benign
NC_044995.1:21150342	LSR	chr19:35266965		ambiguous
NC_044976.1:45298050	LOC101013375	chr1:46812585	.	likely_pathogenic
NC_044976.1:45302586	LOC101013375	chr1:46817130	rs576551322	likely_pathogenic
NC_044976.1:51346325	ZYG11A	chr1:52881582		likely_benign
NC_044977.1:42383042	PARP15	chr3:122610575		ambiguous
NC_044978.1:184033563	SLC26A1	chr4:989246		likely_benign
NC_044984.1:90372691	AMDHD1	chr12:95956818		likely_benign
NC_044986.1:67250705	TBATA	chr10:70777292		likely_pathogenic
NC_044992.1:6900419	TNK1	chr17:7383471		likely_benign
NC_044992.1:28031275	SLFN11	chr17:35353582		likely_benign
NC_044993.1:17343608	ATXN1L	chr16:71849809		likely_pathogenic
NC_044976.1:112238577	BCL2L15	chr1:113887344		likely_pathogenic
NC_044981.1:29717737	TRIM31	chr6:30111652		likely_pathogenic
NC_044984.1:64232040	MYRFL	chr12:69926692		likely_benign
NC_044976.1:13975343	LOC101009233	chr1:15486021		ambiguous
NC_044985.1:116210395	LOC101003546	chr2:232407974		likely_pathogenic
NC_044986.1:76573160	MAT1A	chr10:80280292	rs375170258	likely_benign
NC_044992.1:6204138	SLC13A5	chr17:6701030		likely_pathogenic
NC_044976.1:13830837	EFHD2	chr1:15428622		likely_pathogenic
NC_044976.1:34678779	MRPS15	chr1:36456299		likely_benign
NC_044976.1:41631578	FAM183A	chr1:43156231		likely_pathogenic
NC_044976.1:80275757	NELFE	chr6:31958382		likely_pathogenic
NC_044976.1:118812626	CHD1L	chr1:147287705		likely_benign
NC_044976.1:132029396	DUSP12	chr1:161751954	rs778635807	likely_benign
NC_044976.1:156628582	CNTN2	chr1:205061400		likely_benign
NC_044979.1:66002923	KIAA1324L	chr7:86925632	rs138544248	likely_benign
NC_044979.1:69511886	CLDN12	chr7:90413383	rs967846329	likely_pathogenic
NC_044979.1:117041907	TNS3	chr7:47293805	rs1031968988	ambiguous
NC_044980.1:34903966	LMBRD2	chr5:36105074		likely_benign
NC_044980.1:112219547	DMXL1	chr5:119239075		ambiguous
NC_044980.1:127552428	DDX46	chr5:134781994		likely_pathogenic
NC_044980.1:127553411	DDX46	chr5:134783001		likely_pathogenic
NC_044980.1:133230322	LOC101003154	chr5:140548934		likely_pathogenic
NC_044981.1:31513631	COL11A2	chr6:33173920	rs149071920	likely_pathogenic
NC_044981.1:31513634	COL11A2	chr6:33173923	rs200993927	likely_benign
NC_044981.1:162833862	SFT2D1	chr6:166330223		likely_pathogenic
NC_044982.1:71453958	PPP2R3C	chr14:35088009		likely_benign
NC_044982.1:146610908	IVD	chr15:40411586		likely_pathogenic
NC_044983.1:26030718	PBK	chr8:27820621		likely_benign
NC_044983.1:51440563	TGS1	chr8:55796063	rs777148018	likely_benign
NC_044983.1:139070633	LOC101018472	chr8:143916608		likely_pathogenic
NC_044984.1:6603616	NCAPD2	chr12:6527008	rs759714048	likely_benign
NC_044984.1:96092377	GNPTAB	chr12:101765301	rs1350959490	likely_benign
NC_044984.1:108269997	RBM19	chr12:113960150	rs371958264	likely_benign
NC_044984.1:126541659	DDX51	chr12:132140510		likely_benign
NC_044985.1:63675263	CWC22	chr2:179988622		likely_benign
NC_044985.1:84679873	ORC2	chr2:200913303		likely_benign
NC_044985.1:125744619	NEU4	chr2:241814539		likely_benign
NC_044986.1:69685512	ECD	chr10:73136867		likely_benign
NC_044986.1:69937255	ANXA7	chr10:73379006	rs200076888	likely_benign
NC_044986.1:69941867	ANXA7	chr10:73383266		likely_benign
NC_044987.1:56624529	CLNS1A	chr11:77637689		likely_benign
NC_044987.1:80249805	NELL1	chr11:20918191		likely_benign
NC_044987.1:110682820	TMEM109	chr11:60919805		likely_benign
NC_044987.1:111013913	VWCE	chr11:61269008	rs200138944	likely_benign
NC_044987.1:119487394	PPFIA1	chr11:70333492	rs1273496901	likely_benign
NC_044988.1:62690583	GALT	chr9:34647214		likely_benign
NC_044988.1:68001941	ANKS6	chr9:98784140		likely_benign
NC_044988.1:105705828	PMPCA	chr9:136416302	rs868320996	likely_benign
NC_044989.1:32482890	TTC27	chr2:32664377		likely_benign
NC_044989.1:71053841	ADD2	chr2:70663442		ambiguous
NC_044989.1:74784262	LOXL3	chr2:74534370		ambiguous
NC_044990.1:3752297	MIPEP	chr13:23870018		likely_benign
NC_044990.1:44267344	PCDH9	chr13:66304770		likely_benign
NC_044990.1:51381117	PIBF1	chr13:72965325		likely_benign
NC_044992.1:9233479	USP43	chr17:9693223		likely_pathogenic
NC_044992.1:9303943	DHRS7C	chr17:9777264		likely_benign
NC_044992.1:66500579	NAT9	chr17:74775626		likely_benign
NC_044992.1:67365637	LOC101008118	chr17:75778925		likely_pathogenic
NC_044992.1:67365640	LOC101008118	chr17:75778928		likely_pathogenic
NC_044993.1:15766483	AARS1	chr16:70267694		likely_benign
NC_044995.1:5684748	KLK1	chr19:50820352		likely_pathogenic
NC_044976.1:18552765	VWA5B1	chr1:20319501	rs145193241	likely_benign
NC_044976.1:96379779	DPYD	chr1:97699457		likely_benign
NC_044976.1:191298862	SCYL3	chr1:169870338		ambiguous
NC_044977.1:1829845	ROBO2	chr3:77568433	rs756826211	likely_benign
NC_044979.1:114521490	ZMIZ2	chr7:44759294		likely_benign
NC_044980.1:109410225	SEMA6A	chr5:116495487		likely_benign
NC_044980.1:133620112	LOC103885453	chr5:140968237		ambiguous
NC_044981.1:6141071	F13A1	chr6:6266807		ambiguous
NC_044981.1:41859844	ABCC10	chr6:43433248		ambiguous
NC_044983.1:95095528	VPS13B	chr8:99699879		ambiguous
NC_044985.1:80534935	PGAP1	chr2:196912894	rs964603373	likely_benign
NC_044987.1:109283682	MPEG1	chr11:59212264	rs1457107200	ambiguous
NC_044988.1:82614137	FKBP15	chr9:113198917		likely_pathogenic
NC_044988.1:84505672	TNC	chr9:115090739		likely_benign
NC_044990.1:20284894	VWA8	chr13:41830624		ambiguous
NC_044991.1:74939943	SULF2	chr20:47736754		ambiguous
NC_044993.1:14496661	LOC101020098	chr16:75545424		likely_benign
NC_044993.1:53475229	SDR42E2	chr16:22178180		likely_benign
NC_044995.1:35349038	NWD1	chr19:16800136		ambiguous
NC_044976.1:83539585	SYDE2	chr1:85158760		likely_benign
NC_044977.1:20591751	ADGRG7	chr3:100669077		likely_benign
NC_044977.1:88120626	SEMA3G	chr3:52441343		ambiguous
NC_044980.1:142588258	PPARGC1B	chr5:149835322		ambiguous
NC_044982.1:99235034	ANPEP	chr15:89805441		likely_benign
NC_044983.1:86819264	SLC26A7	chr8:91352996		ambiguous
NC_044985.1:2188970	UGGT1	chr2:128116319		ambiguous
NC_044986.1:109223722	CUBN	chr10:16828867		likely_benign
NC_044988.1:29382596	DOCK8	chr9:439383		likely_benign
NC_044988.1:90823331	CNTRL	chr9:121135878		likely_benign
NC_044989.1:30596498	CAPN13	chr2:30764244		likely_pathogenic
NC_044990.1:17471802	FREM2	chr13:38848662		likely_benign
NC_044992.1:46847477	GRB7	chr17:39745313		likely_benign
NC_044992.1:71838971	SLC26A11	chr17:80227879	rs751304381	likely_benign
NC_044993.1:58189757	ABCC6	chr16:16202056		likely_benign
NC_044995.1:20634302	PRODH2	chr19:35812538	.	likely_benign
NC_044977.1:92211995	FBXW12	chr3:48380823		likely_pathogenic
NC_044978.1:177957393	LOC101026069	chrX:72276225		likely_pathogenic
NC_044980.1:149852553	ITK	chr5:157208919		likely_pathogenic
NC_044984.1:72292354	NAV3	chr12:77940388		likely_benign
NC_044985.1:102193609	SLC11A1	chr2:218386642	rs1024056581	ambiguous
NC_044987.1:107196041	LOC100997989	chr11:56642055	rs760439980	likely_benign
NC_044987.1:107196085	LOC100997989	chr11:56642099		likely_benign
NC_044987.1:107196119	LOC100997989	chr11:56642133		ambiguous
NC_044987.1:107196265	LOC100997989	chr11:56642279		likely_benign
NC_044992.1:51754429	KIF18B	chr17:44936076	rs767285487	likely_benign
NC_044995.1:30817285	LOC101014518	chr19:21745043		likely_pathogenic
NC_044976.1:41623437	FAM183A	chr1:43148055		likely_benign
NC_044976.1:130318875	CFAP45	chr1:159872984	rs139132888	likely_benign
NC_044979.1:91836833	DNAH11	chr7:21738715	rs1364610167	likely_benign
NC_044979.1:91962188	DNAH11	chr7:21842711		likely_benign
NC_044981.1:161792429	C6H6orf118	chr6:165302069	rs200810534	likely_benign
NC_044985.1:17628794	NCKAP5	chr2:133130106		ambiguous
NC_044980.1:142589746	PPARGC1B	chr5:149836732		ambiguous
NC_044982.1:29199218	ISM2	chr14:77482398		likely_pathogenic
NC_044984.1:96504623	PMCH	chr12:102197017		likely_benign
NC_044984.1:96504623	PARPBP	chr12:102197017		likely_benign
NC_044985.1:94429463	CPS1	chr2:210660612		ambiguous
NC_044976.1:33806751	PSMB2	chr1:35609267		ambiguous
NC_044976.1:33949733	CLSPN	chr1:35743174		likely_benign
NC_044976.1:91304677	EVI5	chr1:92665985		likely_pathogenic
NC_044976.1:98809950	SASS6	chr1:100107525	rs761906853	ambiguous
NC_044976.1:113126887	SIKE1	chr1:114780209		likely_benign
NC_044976.1:125779393	SLC50A1	chr1:155136331		likely_pathogenic
NC_044976.1:126992951	SMG5	chr1:156277990		likely_pathogenic
NC_044976.1:130399123	SLAMF9	chr1:159951821		likely_benign
NC_044976.1:130749675	COPA	chr1:160299233		likely_pathogenic
NC_044977.1:33316961	SIDT1	chr3:113616163		likely_benign
NC_044977.1:71241243	TMF1	chr3:69039561		likely_benign
NC_044977.1:125654640	BCHE	chr3:165786165		likely_benign
NC_044978.1:15966505	POLR3K	chr16:47488		likely_pathogenic
NC_044978.1:31237611	GASK1B	chr4:158127445		likely_benign
NC_044978.1:60479206	SCLT1	chr4:128965251		likely_benign
NC_044978.1:100659356	SRP72	chr4:56484749	rs149517121	likely_benign
NC_044978.1:119785030	CXCL10	chr4:76022414		ambiguous
NC_044979.1:142375154	EIF2AK1	chr7:6046142		likely_pathogenic
NC_044979.1:179473241	PWP2	chr21:44114695		likely_benign
NC_044980.1:36103946	CPLANE1	chr5:37245583		likely_benign
NC_044980.1:50608132	IL6ST	chr5:55941132		likely_benign
NC_044980.1:88499759	ARSK	chr5:95591556		likely_benign
NC_044980.1:124266547	RAPGEF6	chr5:131464230		likely_benign
NC_044980.1:138884191	LARS1	chr5:146160476	.	ambiguous
NC_044980.1:147533161	GEMIN5	chr5:154889385		ambiguous
NC_044980.1:147543652	GEMIN5	chr5:154899201		likely_pathogenic
NC_044981.1:31410072	LOC101018895	chr6:33069119		likely_pathogenic
NC_044981.1:84942661	MDN1	chr6:89749580		ambiguous
NC_044981.1:119779679	HIVEP2	chr6:142772709		likely_benign
NC_044981.1:144404311	MCM9	chr6:118829217		likely_pathogenic
NC_044982.1:12099565	SERPINA9	chr14:94463104		likely_benign
NC_044982.1:42324323	SYNE2	chr14:64225377		likely_benign
NC_044982.1:110570519	HYKK	chr15:78513330		likely_pathogenic
NC_044983.1:90162380	DPY19L4	chr8:94765247	rs1273561453	likely_benign
NC_044984.1:25538519	ITPR2	chr12:26681909		likely_benign
NC_044984.1:25832859	TM7SF3	chr12:26974158		likely_benign
NC_044984.1:52018931	MBD6	chr12:57526092		likely_pathogenic
NC_044984.1:52095894	PIP4K2C	chr12:57600904	rs371873927	likely_benign
NC_044984.1:116966978	KNTC1	chr12:122575817		ambiguous
NC_044984.1:118023558	DDX55	chr12:123613224		likely_benign
NC_044985.1:43083924	BAZ2B	chr2:159412418	rs781535005	likely_pathogenic
NC_044986.1:57074021	RHOBTB1	chr10:60888491	rs762801403	likely_benign
NC_044986.1:68307345	CDH23	chr10:71811345		likely_benign
NC_044986.1:68868145	MICU1	chr10:72368281		likely_pathogenic
NC_044986.1:69937254	ANXA7	chr10:73379005	rs568535721	likely_benign
NC_044986.1:76460108	ANXA11	chr10:80161955	rs758231628	ambiguous
NC_044987.1:62725129	NUP98	chr11:3768681		likely_benign
NC_044987.1:93440533	NAT10	chr11:34108241		ambiguous
NC_044987.1:111085429	TKFC	chr11:61339143		likely_benign
NC_044988.1:70912993	GRIN3A	chr9:101670512	rs778793239	likely_benign
NC_044988.1:74009945	LOC100997415	chr9:104747820		likely_benign
NC_044988.1:90217299	CDK5RAP2	chr9:120527894		likely_benign
NC_044988.1:94545864	PPP6C	chr9:125149714		likely_pathogenic
NC_044988.1:98147746	WDR34	chr9:128633922		ambiguous
NC_044989.1:26748707	OST4	chr2:27071360		likely_benign
NC_044989.1:38886025	GALM	chr2:38729562		likely_benign
NC_044989.1:43994579	PLEKHH2	chr2:43764232		likely_benign
NC_044989.1:45810217	SRBD1	chr2:45547557		ambiguous
NC_044989.1:64955835	AFTPH	chr2:64552042		likely_benign
NC_044989.1:70565168	C14H2orf42	chr2:70181423		likely_pathogenic
NC_044989.1:72021175	DYSF	chr2:71679176		likely_benign
NC_044989.1:75978776	GCFC2	chr2:75670203		likely_benign
NC_044990.1:10191475	B3GLCT	chr13:31247917		likely_pathogenic
NC_044990.1:11137472	FRY	chr13:32244173		likely_pathogenic
NC_044991.1:61927054	GGT7	chr20:34861498		likely_pathogenic
NC_044992.1:1390490	SCARF1	chr17:1639720	rs549532760	likely_benign
NC_044992.1:17503525	FLII	chr17:18251378		likely_benign
NC_044992.1:18227935	B9D1	chr17:19360355		likely_pathogenic
NC_044992.1:22591447	GIT1	chr17:29575372		likely_pathogenic
NC_044992.1:24967295	RHOT1	chr17:32208194		likely_pathogenic
NC_044992.1:44873348	SP2	chr17:47916776		likely_pathogenic
NC_044992.1:56006573	FTSJ3	chr17:63824685	rs1201498117	ambiguous
NC_044992.1:56900914	LOC101007523	chr17:68043249		likely_pathogenic
NC_044994.1:23862205	TRAPPC8	chr18:31853922		likely_pathogenic
NC_044994.1:40183908	ZBTB7C	chr18:48040316		likely_pathogenic
NC_044995.1:6536511	FPR3	chr19:51823902		likely_pathogenic
NC_044995.1:9408723	LOC101022334	chr19:54596213		likely_pathogenic
NC_044995.1:36883192	NOTCH3	chr19:15179375		likely_benign
NC_044976.1:206205315	ACTN2	chr1:236754043		likely_pathogenic
NC_044979.1:135511226	CLIP2	chr7:74376752		likely_pathogenic
NC_044980.1:163926105	RANBP17	chr5:171295967		likely_benign
NC_044981.1:91450764	FUT9	chr6:96203183	rs376205938	likely_benign
NC_044983.1:20251577	LGI3	chr8:22154166	rs756605471	likely_benign
NC_044986.1:64666887	DNA2	chr10:68430651		ambiguous
NC_044986.1:86433435	OGDHL	chr10:49751981		likely_benign
NC_044987.1:65771639	DNHD1	chr11:6558974	rs975437665	likely_benign
NC_044987.1:123259392	B4GALNT4	chr11:376167		ambiguous
NC_044991.1:38334930	CFAP61	chr20:20075576		likely_pathogenic
NC_044980.1:142376663	ARHGEF37	chr5:149618987		likely_benign
NC_044981.1:133357381	LAMA2	chr6:129453120		likely_pathogenic
NC_044976.1:29951327	COL16A1	chr1:31692046		likely_benign
NC_044977.1:51843523	CAND2	chr3:12817579		likely_benign
NC_044992.1:17506642	FLII	chr17:18254563	rs140059134	likely_benign
NC_044976.1:45300581	LOC101013375	chr1:46815110	rs754700084	ambiguous
NC_044976.1:45304084	LOC101013375	chr1:46818633		likely_benign
NC_044978.1:179308557	S100P	chr4:6694011		likely_pathogenic
NC_044980.1:13099266	DNAH5	chr5:13752257		likely_pathogenic
NC_044980.1:13099271	DNAH5	chr5:13752262		likely_pathogenic
NC_044989.1:74504750	LOC101014941	chr2:74262203		likely_benign
NC_044979.1:19866687	TMEM213	chr7:138798147		likely_pathogenic
NC_044979.1:19866687	ATP6V0A4	chr7:138798147		likely_pathogenic
NC_044980.1:170081007	SLC34A1	chr5:177387763		likely_benign
NC_044981.1:163900639	UNC93A	chr6:167296232	rs577492491	ambiguous
NC_044983.1:77305044	SLC10A5	chr8:81694156		likely_benign
NC_044985.1:94360602	CPS1	chr2:210590230		ambiguous
NC_044986.1:65857662	TACR2	chr10:69407189		likely_benign
NC_044977.1:90467065	BSN	chr3:49654481		likely_pathogenic
NC_044981.1:31518385	COL11A2	chr6:33178687		likely_pathogenic
NC_044981.1:31518387	COL11A2	chr6:33178689		likely_pathogenic
NC_044982.1:123352393	MEGF11	chr15:65922341		likely_benign
NC_044991.1:29941544	MED15	chr22:20585202		likely_pathogenic
NC_044991.1:29941546	MED15	chr22:20585204		likely_benign
NC_044991.1:29941549	MED15	chr22:20585207	rs752601073	likely_benign
NC_044992.1:22592512	GIT1	chr17:29576437		likely_pathogenic
NC_044976.1:41906348	SZT2	chr1:43440546		likely_benign
NC_044976.1:42448081	DPH2	chr1:43970704		likely_benign
NC_044976.1:42449153	DPH2	chr1:43971777		likely_benign
NC_044976.1:44124659	CCDC17	chr1:45621453	rs371774040	likely_benign
NC_044976.1:50671526	ZFYVE9	chr1:52239176		likely_benign
NC_044976.1:50854093	PRPF38A	chr1:52415340		likely_benign
NC_044976.1:53626332	USP24	chr1:55177970		likely_benign
NC_044976.1:77097507	IFI44	chr1:78650250	rs763292542	likely_pathogenic
NC_044976.1:77110382	IFI44	chr1:78662771		likely_benign
NC_044976.1:108077450	LOC101013512	chr1:109669354		likely_pathogenic
NC_044976.1:112248588	AP4B1	chr1:113896441		likely_benign
NC_044977.1:42474801	PARP14	chr3:122700955		likely_benign
NC_044977.1:90515379	RNF123	chr3:49701516	rs139814207	likely_pathogenic
NC_044978.1:4401732	UFSP2	chr4:185403517		likely_pathogenic
NC_044979.1:71554446	RBM48	chr7:92532466		ambiguous
NC_044980.1:45223023	PARP8	chr5:50794893		likely_benign
NC_044980.1:83473124	POLR3G	chr5:90497686		likely_benign
NC_044980.1:117449779	ZNF608	chr5:124648349		likely_benign
NC_044980.1:127568652	DDX46	chr5:134796099		likely_pathogenic
NC_044980.1:127584177	DDX46	chr5:134811780		likely_pathogenic
NC_044980.1:170063703	RGS14	chr5:177371003	.	likely_benign
NC_044981.1:77387867	IBTK	chr6:82200200	rs371141861	ambiguous
NC_044983.1:26694374	FBXO16	chr8:28483393		likely_pathogenic
NC_044983.1:93549225	POP1	chr8:98158189		likely_benign
NC_044983.1:127288159	EFR3A	chr8:131985044		likely_pathogenic
NC_044984.1:29597171	IPO8	chr12:30684320		likely_benign
NC_044984.1:90404907	HAL	chr12:95985945	rs139643676	likely_benign
NC_044985.1:101611256	TNS1	chr2:217818026	rs565596219	likely_benign
NC_044985.1:121601732	LRRFIP1	chr2:237749274	rs750398047	likely_pathogenic
NC_044986.1:8326053	CTBP2	chr10:125003410		likely_pathogenic
NC_044986.1:65661583	SUPV3L1	chr10:69207829		likely_benign
NC_044986.1:66756120	LRRC20	chr10:70301455	rs147472176	likely_benign
NC_044987.1:3879975	SNX19	chr11:130915893		likely_benign
NC_044987.1:63412595	LOC101016255	chr11:4594928		likely_benign
NC_044987.1:107658599	TNKS1BP1	chr11:57320520		likely_benign
NC_044987.1:117006724	NDUFV1	chr11:67611490	rs773211506	likely_benign
NC_044988.1:63406977	UNC13B	chr9:35398959		likely_benign
NC_044988.1:63764910	TLN1	chr9:35712971	rs778948183	likely_benign
NC_044989.1:15048101	NBAS	chr2:15292645		likely_pathogenic
NC_044989.1:15211129	NBAS	chr2:15467331		likely_benign
NC_044989.1:38828058	GALM	chr2:38675942		ambiguous
NC_044989.1:38828076	GALM	chr2:38675960		likely_pathogenic
NC_044989.1:38889387	GALM	chr2:38731776		likely_pathogenic
NC_044990.1:20642308	DGKH	chr13:42189051	rs1305244348	likely_benign
NC_044990.1:22394697	LACC1	chr13:43883883		ambiguous
NC_044990.1:51107624	LOC101000008	chrX:38301333		likely_pathogenic
NC_044991.1:20450972	CASTOR1	chr22:30286940		likely_benign
NC_044991.1:72165405	TOMM34	chr20:44943518		likely_benign
NC_044992.1:1396881	RILP	chr17:1646603	rs200277401	likely_benign
NC_044992.1:28146935	SLFN13	chr17:35445437		ambiguous
NC_044992.1:49489800	LOC100998364	chr17:42308292		ambiguous
NC_044993.1:61927162	SNX29	chr16:12027439		ambiguous
NC_044994.1:2917717	NAPG	chr18:10546390		likely_benign
NC_044995.1:7663234	LOC101014050	chr19:52952782	rs943445688	likely_pathogenic
NC_044987.1:80261179	NELL1	chr11:20928441		likely_benign
NC_044980.1:13133095	DNAH5	chr5:13786243		ambiguous
NC_044980.1:34475646	SPEF2	chr5:35691195		likely_pathogenic
NC_044980.1:116042714	PRDM6	chr5:123187184		likely_benign
NC_044980.1:163440407	GABRP	chr5:170808714		likely_pathogenic
NC_044985.1:101611117	TNS1	chr2:217817887		likely_benign
NC_044985.1:121436383	RAB17	chr2:237586043	rs761536358	likely_pathogenic
NC_044981.1:41648144	DNPH1	chr6:43226047	rs779289195	likely_benign
NC_044987.1:51389918	FAM181B	chr11:82732555		likely_benign
NC_044987.1:76797186	USH1C	chr11:17501493	rs757163581	likely_benign
NC_044988.1:83795548	WHRN	chr9:114402801		likely_benign
NC_044995.1:8801630	CACNG6	chr19:54011992		ambiguous
NC_044976.1:61789906	ALG6	chr1:63411208		likely_benign
NC_044976.1:64635767	PDE4B	chr1:66247635		ambiguous
NC_044976.1:110924983	ST7L	chr1:112582022		likely_pathogenic
NC_044976.1:117971129	PHGDH	chr1:119740486		likely_benign
NC_044976.1:206041538	HEATR1	chr1:236592081		likely_benign
NC_044978.1:184736125	LOC116274242	chr4:161684		likely_pathogenic
NC_044979.1:184006	ESYT2	chr7:158798000	rs376819369	likely_benign
NC_044979.1:120241293	FIGNL1	chr7:50447076		ambiguous
NC_044980.1:95738251	PAM	chr5:102959948		likely_benign
NC_044980.1:173786645	RACK1	chr5:181239158		likely_pathogenic
NC_044982.1:61220227	FKBP3	chr14:45116227		likely_pathogenic
NC_044982.1:104915044	HOMER2	chr15:82892798		likely_pathogenic
NC_044982.1:104915046	HOMER2	chr15:82892800		likely_pathogenic
NC_044983.1:31807691	MAK16	chr8:33495555	.	ambiguous
NC_044983.1:95622132	SPAG1	chr8:100220323	rs150325048	likely_pathogenic
NC_044984.1:49140917	ZNF385A	chr12:54370985		likely_pathogenic
NC_044984.1:50437195	ORMDL2	chr12:55819349		likely_benign
NC_044984.1:99400236	ALDH1L2	chr12:105034344		likely_benign
NC_044984.1:125320058	RAN	chr12:130875682		likely_benign
NC_044985.1:28017424	GTDC1	chr2:144145637		likely_pathogenic
NC_044985.1:50156544	SCN7A	chr2:166406099		ambiguous
NC_044985.1:66819467	NUP35	chr2:183130480		likely_pathogenic
NC_044985.1:73463191	OSGEPL1	chr2:189755442		likely_benign
NC_044985.1:73463191	ANKAR	chr2:189755442		likely_benign
NC_044985.1:85154772	TRAK2	chr2:201398348		ambiguous
NC_044989.1:10612764	PDIA6	chr2:10785013	rs377194432	likely_pathogenic
NC_044989.1:10612764	ATP6V1C2	chr2:10785013	rs377194432	likely_pathogenic
NC_044992.1:12524899	ELAC2	chr17:13005764		likely_benign
NC_044992.1:18213819	B9D1	chr17:19347791		likely_benign
NC_044992.1:53344390	MAPT	chr17:45996626		likely_pathogenic
NC_044992.1:73033307	ACTG1	chr17:81511362		likely_pathogenic
NC_044992.1:73033481	ACTG1	chr17:81511536		likely_pathogenic
NC_044993.1:46307240	QPRT	chr16:29697375		likely_pathogenic
NC_044994.1:28110437	ELP2	chr18:36138271		likely_benign
NC_044995.1:7456901	LOC101014050	chr19:52767182		likely_pathogenic
NC_044995.1:12350886	ZNF586	chr19:57859886		likely_pathogenic
NC_044995.1:12416703	ZNF418	chr19:57927294	rs1425002536	likely_pathogenic
NC_044976.1:8104243	H6PD	chr1:9245146		likely_benign
NC_044976.1:131251409	LY9	chr1:160814687		likely_pathogenic
NC_044979.1:6630955	XRCC2	chr7:152648992		likely_benign
NC_044984.1:32891973	LOC101022253	chr12:38316979		likely_benign
NC_044984.1:116976080	KNTC1	chr12:122584905		likely_pathogenic
NC_044984.1:126982766	POLE	chr12:132625658		likely_benign
NC_044984.1:126999633	POLE	chr12:132642543		likely_benign
NC_044985.1:84277199	AOX1	chr2:200669614		likely_pathogenic
NC_044987.1:15654079	BCL9L	chr11:118900110		likely_pathogenic
NC_044991.1:32653492	IL17RA	chr22:17100418		likely_pathogenic
NC_044993.1:58693911	NDE1	chr16:15691188		likely_benign
NC_044995.1:7497735	LOC101003513	chr19:52800080	rs761484852	likely_pathogenic
NC_044995.1:41606426	MRPL4	chr19:10259740		likely_benign
NC_044979.1:91929468	DNAH11	chr7:21818234		ambiguous
NC_044980.1:8240158	SEMA5A	chr5:9136519		likely_benign
NC_044980.1:13050336	DNAH5	chr5:13700666	rs765032639	ambiguous
NC_044980.1:13141070	DNAH5	chr5:13794003	rs201939338	likely_benign
NC_044980.1:161416728	SLIT3	chr5:168752983		likely_pathogenic
NC_044977.1:93227006	PTPN23	chr3:47410530		likely_benign
NC_044982.1:82394363	CPNE6	chr14:24076962		likely_benign
NC_044994.1:71767979	SLC66A2	chr18:79904092	rs750570068	ambiguous
NC_044991.1:68568738	LPIN3	chr20:41345979	rs139051268	likely_benign
NC_044994.1:23109682	DSC2	chr18:31079858		ambiguous
NC_044979.1:118354069	ABCA13	chr7:48580291		likely_benign
NC_044985.1:84485380	AOX2	chr2:200599624		ambiguous
NC_044976.1:179340786	RNASEL	chr1:182586386		likely_benign
NC_044977.1:31685028	PHLDB2	chr3:111973734		likely_pathogenic
NC_044977.1:39337982	TIMMDC1	chr3:119498795		likely_benign
NC_044977.1:48518214	RAB43	chr3:129095009		likely_benign
NC_044979.1:97604034	HIBADH	chr7:27531332		likely_benign
NC_044979.1:105781383	SEPTIN7	chr7:35873714		ambiguous
NC_044979.1:135009676	RCC1L	chr7:75070652	rs143969297	likely_benign
NC_044980.1:60827104	ERBIN	chr5:66053929		likely_benign
NC_044980.1:105681948	APC	chr5:112843695		likely_benign
NC_044981.1:30367453	FLOT1	chr6:30730707		likely_benign
NC_044981.1:41020789	UBR2	chr6:42612277		likely_benign
NC_044984.1:6901919	CD4	chr12:6814878	rs371349550	likely_benign
NC_044984.1:12304071	DDX47	chr12:12821388		ambiguous
NC_044984.1:39523154	NELL2	chr12:44703839		ambiguous
NC_044984.1:108228168	RBM19	chr12:113918446		likely_benign
NC_044984.1:117600037	MPHOSPH9	chr12:123194555		likely_benign
NC_044988.1:74089650	ABCA1	chr9:104821414		likely_benign
NC_044989.1:65667132	ACTR2	chr2:65246584		likely_benign
NC_044990.1:3247805	SACS	chr13:23355246		likely_benign
NC_044990.1:4710821	MTMR6	chr13:25249259		likely_pathogenic
NC_044994.1:42287099	CFAP53	chr18:50243055		likely_benign
NC_044977.1:173364563	NEK10	chr3:27293648	rs1302364006	likely_benign
NC_044985.1:90690247	MDH1B	chr2:206757307		likely_benign
NC_044991.1:55789709	EBF4	chr20:2705732		likely_pathogenic
NC_044992.1:22592723	GIT1	chr17:29576647		likely_pathogenic
NC_044986.1:50303689	PCDH15	chr10:54153115		likely_benign
NC_044989.1:58431880	LOC100998900	chr21:44814083		likely_pathogenic
NC_044976.1:13898867	LOC116271819	chr1:15461570		likely_benign
NC_044976.1:13898868	LOC116271819	chr1:15461571		likely_pathogenic
NC_044978.1:115621819	GC	chr4:71755073	rs1370691405	ambiguous
NC_044981.1:50390631	PKHD1	chr6:51934160		ambiguous
NC_044976.1:5138070	ACOT7	chr1:6281214		likely_pathogenic
NC_044976.1:41192496	ZNF691	chr1:42851454	rs201360083	likely_pathogenic
NC_044976.1:120410375	OTUD7B	chr1:149945016		likely_benign
NC_044976.1:121935231	POGZ	chr1:151405265		likely_pathogenic
NC_044976.1:193052921	GPR161	chr1:168104754		likely_pathogenic
NC_044976.1:210992227	KMO	chr1:241566588	rs531693759	likely_benign
NC_044977.1:47772885	EEFSEC	chr3:128341716	rs764179097	likely_benign
NC_044977.1:48888177	MBD4	chr3:129437220		likely_benign
NC_044978.1:12253409	AGA	chr4:177440385		likely_benign
NC_044978.1:83117544	NPNT	chr4:105967242		likely_pathogenic
NC_044979.1:66449689	CROT	chr7:87377386	rs139814177	ambiguous
NC_044979.1:179174452	RRP1	chr21:43800592	rs200706235	likely_benign
NC_044980.1:169649552	UIMC1	chr5:176968840		likely_pathogenic
NC_044981.1:24525817	ALDH5A1	chr6:24533561		likely_benign
NC_044981.1:26409193	LOC101001046	chr6:26413318		likely_pathogenic
NC_044981.1:26506734	LOC101026652	chr6:26451794		likely_pathogenic
NC_044981.1:28160191	ZSCAN12	chr6:28391232		likely_pathogenic
NC_044981.1:54621236	COL21A1	chr6:56074251		likely_benign
NC_044981.1:101916208	CRYBG1	chr6:106553535		likely_pathogenic
NC_044982.1:99374083	PLIN1	chr15:89670160		likely_pathogenic
NC_044982.1:155617292	FAN1	chr15:30910667		likely_benign
NC_044983.1:17466837	SH2D4A	chr8:19364228		likely_benign
NC_044983.1:25870333	SCARA3	chr8:27658684		likely_benign
NC_044983.1:56547435	CHD7	chr8:60781346	rs370588681	likely_benign
NC_044983.1:91724132	PTDSS1	chr8:96333460		likely_benign
NC_044984.1:20419435	PYROXD1	chr12:21461121		likely_benign
NC_044984.1:66936219	TRHDE	chr12:72562977		likely_benign
NC_044984.1:87283209	EEA1	chr12:92864920		likely_benign
NC_044984.1:96039716	CHPT1	chr12:101714536		likely_benign
NC_044984.1:96091286	GNPTAB	chr12:101764210		likely_benign
NC_044985.1:102194582	SLC11A1	chr2:218387613		likely_benign
NC_044986.1:85667582	WDFY4	chr10:48963863		ambiguous
NC_044987.1:79422033	NAV2	chr11:20105622	rs142419246	ambiguous
NC_044987.1:93474047	NAT10	chr11:34141117	.	likely_benign
NC_044988.1:49610905	FOCAD	chr9:20976544		likely_benign
NC_044988.1:64500750	RNF38	chr9:36390546		likely_benign
NC_044988.1:69567244	TEX10	chr9:100349285		ambiguous
NC_044988.1:99489659	USP20	chr9:129879576		likely_benign
NC_044989.1:104764595	VWA3B	chr2:98093286		ambiguous
NC_044990.1:30408624	DHRS12	chr13:51773982		likely_benign
NC_044990.1:88967375	ANKRD10	chr13:110914750		likely_pathogenic
NC_044991.1:60675688	CBFA2T2	chr20:33624985	.	likely_benign
NC_044991.1:62704274	ERGIC3	chr20:35556043		likely_benign
NC_044991.1:70737303	L3MBTL1	chr20:43532825	rs756644032	likely_pathogenic
NC_044991.1:73701255	ZNF334	chr20:46502240		likely_pathogenic
NC_044991.1:83668617	RTF2	chr20:56474692		likely_pathogenic
NC_044992.1:21338606	TMEM199	chr17:28358984		likely_benign
NC_044993.1:59162187	RRN3	chr16:15076638	rs536998519	likely_benign
NC_044993.1:63924608	TMEM186	chr16:8796116		likely_pathogenic
NC_044993.1:69131743	GLYR1	chr16:4822896		likely_pathogenic
NC_044994.1:16098710	LAMA3	chr18:23912777		ambiguous
NC_044995.1:11196239	ZNF470	chr19:56578149		likely_pathogenic
NC_044995.1:11924380	LOC101019037	chr19:57420840		likely_pathogenic
NC_044987.1:76013571	LOC101015537	chr2:197501084		likely_pathogenic
NC_044988.1:90486308	LOC101004054	chr9:120799001		likely_pathogenic
NC_044992.1:18553588	SLC47A2	chr17:19715135	rs750868661	likely_pathogenic
NC_044992.1:22592737	GIT1	chr17:29576661		likely_pathogenic
NC_044976.1:211302933	EXO1	chr1:241861456		ambiguous
NC_044979.1:105781372	SEPTIN7	chr7:35873703		likely_pathogenic
NC_044984.1:34252371	ABCD2	chr12:39573781		likely_benign
NC_044994.1:41872254	MYO5B	chr18:49836739		likely_benign
NC_044988.1:94545932	PPP6C	chr9:125149782	rs1481246558	likely_pathogenic
NC_044976.1:8447734	TMEM201	chr1:9598600	rs766297986	likely_benign
NC_044976.1:194011600	DUSP27	chr1:167126611		likely_benign
NC_044984.1:50316769	ITGA7	chr12:55703156		likely_benign
NC_044986.1:64402496	MYPN	chr10:68158580		ambiguous
NC_044991.1:62064244	MYH7B	chr20:35000825	rs754843230	likely_benign
NC_044995.1:38763907	CACNA1A	chr19:13285154		ambiguous
NC_044993.1:430794	CPNE7	chr16:89595403		ambiguous
NC_044976.1:9215053	KIF1B	chr1:10352663		likely_benign
NC_044976.1:38714281	ZFP69B	chr1:40463162		likely_pathogenic
NC_044977.1:42997948	SEC22A	chr3:123225282		likely_benign
NC_044977.1:137500540	DHX36	chr3:154309712		likely_benign
NC_044979.1:105039025	LOC101021573	chr7:34940182		ambiguous
NC_044981.1:15509700	DTNBP1	chr6:15533246		likely_benign
NC_044981.1:16274577	GMPR	chr6:16254707	rs375604923	likely_benign
NC_044981.1:38230155	DAAM2	chr6:39879299		likely_benign
NC_044981.1:41467912	CUL7	chr6:43045999		likely_benign
NC_044981.1:84882902	MDN1	chr6:89689914		ambiguous
NC_044982.1:145167022	JMJD7	chr15:41834878		likely_benign
NC_044983.1:127288086	EFR3A	chr8:131984971		ambiguous
NC_044984.1:4708928	NDUFA9	chr12:4685323	rs530981804	ambiguous
NC_044984.1:44409865	MCRS1	chr12:49563108		likely_benign
NC_044984.1:102788354	FICD	chr12:108519456	rs372450332	likely_benign
NC_044984.1:103770328	UBE3B	chr12:109483869	rs200272943	likely_benign
NC_044985.1:42838369	TANC1	chr2:159170527	rs769851661	likely_benign
NC_044985.1:84657220	NIF3L1	chr2:200892074	rs144466763	likely_benign
NC_044985.1:101640968	TNS1	chr2:217848061		likely_benign
NC_044986.1:19794778	NRAP	chr10:113597130		likely_benign
NC_044986.1:63378341	CTNNA3	chr10:67180409		likely_pathogenic
NC_044987.1:110115471	MS4A4A	chr11:60292357	rs1477195170	likely_pathogenic
NC_044987.1:112559115	TMEM223	chr11:62791888		likely_pathogenic
NC_044988.1:31759767	PUM3	chr9:2828711		likely_benign
NC_044988.1:97667416	CIZ1	chr9:128176402		likely_pathogenic
NC_044990.1:19778642	MTRF1	chr13:41252734		likely_pathogenic
NC_044991.1:24266162	HPS4	chr22:26458542		likely_pathogenic
NC_044991.1:24825236	MYO18B	chr22:25952326		likely_benign
NC_044991.1:61342661	AHCY	chr20:34290889	rs768594640	likely_pathogenic
NC_044992.1:4918544	NUP88	chr17:5394894		likely_benign
NC_044992.1:7150279	SAT2	chr17:7627175		ambiguous
NC_044992.1:23510645	GOSR1	chr17:30490205	rs774470985	likely_benign
NC_044992.1:73561920	GPS1	chr17:82056488	rs766142329	likely_benign
NC_044993.1:71258338	SRRM2	chr16:2766328	rs1278336703	likely_pathogenic
NC_044995.1:6607988	ZNF649	chr19:51890974		likely_pathogenic
NC_044977.1:2993769	ROBO1	chr3:78651768		ambiguous
NC_044979.1:75058476	DYNC1I1	chr7:96080415	rs201767152	likely_benign
NC_044981.1:65227324	COL19A1	chr6:69929540	rs753339843	likely_benign
NC_044983.1:60381438	LOC101022119	chr8:64615895		likely_pathogenic
NC_044994.1:61693121	DOK6	chr18:69757817	rs916644981	ambiguous
NC_044979.1:113839221	POLM	chr7:44073699	rs368970693	likely_benign
NC_044978.1:113014168	UGT2B39	chr4:69096898		likely_pathogenic
NC_044979.1:170226827	CLIC6	chr21:34708771		likely_pathogenic
NC_044985.1:102251013	VIL1	chr2:218440795		likely_benign
NC_044984.1:126989521	POLE	chr12:132632413	rs1060500867	likely_benign
NC_044984.1:127015739	POLE	chr12:132659340	rs768950975	likely_benign
NC_044988.1:98237001	ZDHHC12	chr9:128721752		likely_pathogenic
NC_044995.1:7629943	ZNF888	chr19:52907262	rs565551174	likely_pathogenic
NC_044981.1:26506654	LOC101026652	chr6:26451714		likely_pathogenic
NC_044988.1:82360761	SLC46A2	chr9:112890399	rs553409959	likely_benign
